# Supplementary material for: Vaccine Hesitancy among European Parents—Psychological and Social Factors Influencing the Decision to Vaccinate against HPV: A Systematic Review and Meta-Analysis
Source: Vaccines (Basel). 2024 Jan 26;12(2):127. doi: 10.3390/vaccines12020127 (PMC10891840; doi:10.3390/vaccines12020127)
Supplement: Supplementary file 1 [file vaccines-12-00127-s001.zip]

Archive with 3 entries (3 files):
- Supplementary Material S1.xlsx
- Supplementary Material S2.pdf
- Supplementary Material S3.rm5
