# Supplementary material for: Vaccine Hesitancy among European Parents—Psychological and Social Factors Influencing the Decision to Vaccinate against HPV: A Systematic Review and Meta-Analysis
Source: Vaccines (Basel). 2024 Jan 26;12(2):127. doi: 10.3390/vaccines12020127 (PMC10891840; doi:10.3390/vaccines12020127)
Supplement: Supplementary file 1 [file vaccines-12-00127-s001.zip › Supplementary Material S1.xlsx]

## Sheet: All
Warren J.R., Hopfer S., Fields E.J., Natarajan S., Belue R., McKee F.X., Hecht M., Lebed J.P.	Digital HPV education to increase vaccine uptake among low income women	10.1016/j.pecinn.2022.100111	Objective: The objective of this formative study was to gather women's perspectives in the design and communication modalities of a health kiosk set within a Planned Parenthood setting to promote patient education about the Human papillomavirus (HPV) and to motivate uptake of the HPV vaccine. Methods: Twenty-four women aged 18-35 participated in in-depth one-on-one interviews at a Planned Parenth…
Addisu D., Gebeyehu N.A., Belachew Y.Y.	Knowledge, attitude, and uptake of human papillomavirus vaccine among adolescent schoolgirls in Ethiopia: a systematic review and meta-analysis	10.1186/s12905-023-02412-1	Background: Cervical cancer is an international public health issue. Nearly all cases of cervical cancer are caused by the human papillomavirus. The HPV vaccine prevents more than 75% of cervical cancer. The extent to which adolescent girls' knowledge and uptake of the HPV vaccine have to be investigated in order to build effective promotion strategies and increase the uptake of the vaccine. The …
Khalil J., Boutros S., Hassoun A., Hallit S., Barakat H.	Human papillomavirus vaccine knowledge and conspiracy beliefs among secondary school students in Lebanon	10.1186/s12887-023-04177-w	Background: Human Papillomavirus (HPV) is widely prevalent across the globe. In Lebanon, the society is transitioning from traditional conservatism to a more open attitude. Although previous studies have examined the knowledge of adults in Lebanon with regard to HPV and its vaccine, there is a lack of research on secondary school students. Moreover, HPV is considered a worldwide public health mat…
Bitariho G.K., Tuhebwe D., Tigaiza A., Nalugya A., Ssekamatte T., Kiwanuka S.N.	Knowledge, perceptions and uptake of human papilloma virus vaccine among adolescent girls in Kampala, Uganda; a mixed-methods school-based study	10.1186/s12887-023-04174-z	Background: Cervical cancer is a major public health challenge, accounting for substantial morbidity and mortality. Human Papilloma Virus (HPV) vaccination is the recommended primary public health intervention for HPV infection prevention. However, there’s limited evidence on the level of knowledge, attitude, and practices of adolescent girls regarding HPV vaccination in Kampala city, Uganda. Thi…
Prem K., Choi Y.H., Bénard É., Burger E.A., Hadley L., Laprise J.-F., Regan M.C., Drolet M., Sy S., Abbas K., Portnoy A., Kim J.J., Brisson M., Jit M.	Global impact and cost-effectiveness of one-dose versus two-dose human papillomavirus vaccination schedules: a comparative modelling analysis	10.1186/s12916-023-02988-3	Background: To eliminate cervical cancer as a public health problem, the World Health Organization had recommended routine vaccination of adolescent girls with two doses of the human papillomavirus (HPV) vaccine before sexual initiation. However, many countries have yet to implement HPV vaccination because of financial or logistical barriers to delivering two doses outside the infant immunisation…
Vielot N.A., Lane R.M., Loefstedt K., Cunningham J.L., Everson J., Tiller E., Johnson Patel S.E., Smith J.S.	Acceptability and readiness to promote human papillomavirus vaccination at ages 9–10 years: a feasibility study among North Carolina clinics	10.1186/s40814-023-01379-y	While 9-valent human papillomavirus (HPV) vaccination is approved by the US Food and Drug Administration for use in adolescents as young as age 9, providers typically recommend it at ages 11–12. Studies suggest that recommending HPV vaccination at 9 or 10 years of age could increase up-to-date vaccination by age 13, which could especially benefit rural populations with reduced access to primary h…
Gari A., Ghazzawi M.A., Ghazzawi S.A., Alharthi S.M., Yanksar E.A., Almontashri R.M., Batarfi R., Kinkar L.I., Baradwan S.	Knowledge about cervical cancer risk factors and human papilloma virus vaccine among Saudi women of childbearing age: A community-based cross-sectional study from Saudi Arabia	10.1016/j.jvacx.2023.100361	Objective: To examine the knowledge of cervical cancer risk factors and human papilloma virus (HPV) vaccine among Saudi women of childbearing age. Methods: An anonymous, survey-based, cross-sectional study was conducted from November 2022 to March 2023. Results: Overall, 422 participants were included in the current study. Most participants were within the age group of 15–25 years old (42.9%), si…
Ryan G.W., Charlton M.E., Scherer A.M., Ashida S., Gilbert P.A., Daly E., Askelson N.M.	Understanding Implementation of Evidence-Based Interventions to Address Human Papillomavirus Vaccination: Qualitative Perspectives of Middle Managers	10.1177/00099228231154661	Engaging individuals in middle management positions (eg, nurse or clinic managers) could facilitate implementation of evidence-based interventions (EBIs) to improve uptake of human papillomavirus (HPV) vaccination. Our goal was to understand middle managers’ role in and perspectives on implementation of EBIs for HPV vaccination. We conducted qualitative interviews with middle managers in pediatri…
Ong S.K., Abe S.K., Thilagaratnam S., Haruyama R., Pathak R., Jayasekara H., Togawa K., Bhandari A.K.C., Shankar A., Nessa A., Jugder U., Agustina J., Biglari M., Yusuf A., Tshomo U., Fernando E., Cairo C., Kaung K.K., Rath B., Vongdala C., Pradhananga K.K., Kim J., Chung Y.K., Thanh Huong T.T., Sangrajran S., Zhang Y., Basu P., Woo Y.L., Sukumaran B., Hwang W.Y.K.	Towards elimination of cervical cancer – human papillomavirus (HPV) vaccination and cervical cancer screening in Asian National Cancer Centers Alliance (ANCCA) member countries	10.1016/j.lanwpc.2023.100860	About 95% of cervical cancers worldwide are caused by human papillomavirus (HPV). Cervical cancer is preventable and curable if it is detected and treated early. We reviewed the latest national cervical cancer indicators, and barriers to HPV vaccination and cervical cancer screening in 21 Asian National Cancer Centers Alliance (ANCCA) member countries. Half (n = 11, 52%) of the countries have int…
Wang J., Herweijer E., Nordqvist Kleppe S., Hartwig S., Velicer C., Koro C., Sundström K.	High coverage and adherence to dose intervals of the national school-based HPV vaccination program in Sweden during 2012–2019	10.1016/j.pmedr.2023.102342	Background: Close monitoring of vaccination coverage is important for cervical cancer prevention efforts. The study aims to describe the HPV vaccination coverage by dose in girls eligible for HPV vaccination within Sweden's childhood immunization program and provide an estimate on dose timing compliance. Methods: Vaccination records between 2012 and March 2019 were obtained for girls born in 2000…
Han K., Zou J., Zhao Z., Baskurt Z., Zheng Y., Barnes T., Croke J.M., Fyles A., Gladwish A.P., Lecavalier-Barsoum M., Lukovic J., Marchand E.L., Milosevic M., Taggar A., Bratman S.V., Leung E.W.	Clinical Validation of HPV ctDNA for Early Detection of Residual Disease Following Chemoradiation in Cervical Cancer	10.1016/j.ijrobp.2023.06.216	Purpose/Objective(s): Despite chemoradiation (CRT), 30-40% of patients with locally advanced cervical cancer relapse. Most cases are caused by human papilloma virus (HPV), and HPV circulating tumor DNA (ctDNA) may identify patients at highest risk of relapse. Our previous pilot study showed that detectable HPV ctDNA at the end of CRT is associated with inferior progression-free survival (PFS) usi…
Lehtinen M., Butt J., Gray P., Brenner N., Eriksson T., Lehtinen T., Luostarinen T., Schroeder L., Surcel H.-M., Mäkitie A., Pimenoff V.N., Waterboer T.	HPV16 E6-antibody associated risk of oropharyngeal cancer increases by calendar-time: A nested case-control study	10.1002/ijc.34614
Kopp S.A., Turk D.E.	Human Papillomavirus Vaccinations: Provider Education to Enhance Vaccine Uptake	10.1177/00099228221147850	Human papillomavirus (HPV) is the number one sexually transmitted infection (STI) worldwide. The Centers for Disease Control and Prevention (CDC) approximated that 92% of HPV-related cancers might be prevented by receiving the HPV 9-valent vaccine (Gardasil 9). The 2-dose HPV vaccine for children ages 11 to 12 years provides almost 100% protection against strains affiliated with cervical, vaginal…
Liu S., Chu H.	Parents COVID-19, HPV, and Monkeypox vaccination intention: A multilevel structural equation model of risk, benefit, barrier, and efficacy perceptions and individual characteristics	10.1016/j.pec.2023.107842	Objective: This study seeks to comparatively examine parents’ intention to vaccinate their children for three infectious diseases, including COVID-19, HPV, and monkeypox. Methods: Utilizing a mixed-design survey and multilevel structural equation models, we investigated if perception of the diseases and vaccines explained the variance in parents’ vaccine-specific decision-making and population di…
Kelly M.K., Stephens-Shields A.J., Hannan C., Rand C.M., Localio R., Shone L.P., Steffes J., Davis K., Grundmeier R.W., Humiston S.G., Albertin C., McFarland G., Abney D.E., Szilagyi P.G., Fiks A.G.	Missed Opportunities for Adolescent Immunizations at Well-Care Visits During the COVID-19 Pandemic	10.1016/j.jadohealth.2023.05.008	Purpose: The Coronavirus Disease 2019 pandemic disrupted healthcare, but the impact on vaccination missed opportunities (MOs, vaccine-eligible visits without vaccination) is unknown. We evaluated pandemic-related trends in MOs at adolescent well-care visits for three vaccines: human papillomavirus; quadrivalent meningococcal conjugate; and tetanus, diphtheria, and acellular pertussis (Tdap). Meth…
Conageski C.	Human Papillomavirus Vaccines	10.1097/GRF.0000000000000788	Human papillomavirus (HPV) vaccines are highly effective in preventing the transmission of HPV and thus downstream HPV-related lower genital tract neoplasias. First introduced in 2006, the HPV vaccine has demonstrated clinical efficacy in both men and women. Several commercially available vaccines now exist, but only one is available in the United States. Both prelicensure and postlicensure studi…
Flood T., McLaughlin M., Hughes C.M., Wilson I.M.	Applying the COM-B behaviour model to understand factors which impact school immunisation nurses attitudes towards designing and delivering a HPV educational intervention in post-primary schools for 15–17 year old students in Northern Ireland, UK	10.1016/j.vaccine.2023.07.066	Introduction: Human Papilloma Virus (HPV) is responsible for the development of cervical, vaginal, vulvar, penile, oropharyngeal and anal cancers. Throughout the UK, Immunisation nurses (IMNs) deliver school-based HPV vaccinations to students 12–13 years old. Providing HPV education to 15–17 year old students may promote decision-making regarding their sexual health and award opportunity for unva…
White J.L., Grabowski M.K., Rositch A.F., Gravitt P.E., Quinn T.C., Tobian A.A.R., Patel E.U.	Trends in Adolescent Human Papillomavirus Vaccination and Parental Hesitancy in the United States	10.1093/infdis/jiad055	BACKGROUND: Human papillomavirus (HPV) vaccination coverage remains suboptimal in the United States, underscoring the importance of monitoring trends in vaccine hesitancy. METHODS: Cross-sectional data from the 2011-2020 National Immunization Survey-Teen were used to assess trends in HPV vaccination initiation among 13-17-year-olds, parental intent to initiate vaccination, and primary reasons for…
Bloom J.C., Kaufmann N., Koss S., Edwards H.A., Perkins R.B., Faden D.L.	Deciphering Knowledge and Opinions of Human Papillomavirus and Human Papillomavirus Vaccination for Facilitation of Point-of-Care Vaccination in Adults	10.1001/jamaoto.2023.2073	Importance: Human papillomavirus (HPV) vaccination rates remain significantly below rates for other common childhood vaccines, which has implications for future rates of HPV-associated oropharyngeal squamous cell carcinoma (OPSCC). Objective: To assess whether individuals who were aware of the association between HPV and OPSCC would be more likely to have been previously vaccinated. Design, Setti…
Kwek M.E.-J., Ang J.X., Mathur M., Kho L.C.L.	Comparison of awareness, attitudes and knowledge on human papilloma virus vaccination in Singapore: 2019 versus 2013	10.4103/singaporemedj.SMJ-2020-437	Introduction: This study aimed to assess the changes in the awareness, attitudes and knowledge regarding human papillomavirus (HPV) vaccination among the local population. The secondary aims were to identify barriers and to evaluate the effectiveness of national HPV vaccination campaigns over a six-year period in Singapore. Methods: We conducted and compared two cross-sectional surveys in 2013 an…
Cunningham-Erves J., Smalls M., Stewart E.C., Edwards K., Hull P.C., Dempsey A.F., Wilkins C.H.	Communication Interactions, Needs, and Preferences During Clinical Encounters of African American Parent-Child Dyads	10.1007/s40615-023-01754-8	Human papillomavirus (HPV) vaccination rates remain suboptimal among African American adolescents. Although provider recommendations during clinical encounters are believed to be highly effective in increasing uptake and series completion, little has been reported about parent-child perspectives on the counseling received during these encounters. Among African American parent-child dyads, we soug…
Ha Y., Lee K., Park B., Suh M., Jun J.K., Choi K.S.	Parental intention to vaccinate daughters with the human papillomavirus vaccine in Korea: a nationwide cross-sectional survey	10.4178/epih.e2023076	Objectives: We aimed to identify and compare the characteristics and factors associated with parental intention to vaccinate daughters under 12 years old against human papillomavirus (HPV), examining data from 2016 and 2020. Methods: Data were obtained from the Korean National Cancer Screening Survey conducted in 2016 and 2020. The present study included 3,510 parents with daughters under 12 year…
Ayash C., Raad N., Finik J., Taoube J., Gorayeb S., Abouhala S., Nourredine S., Jdid M., Aragones A., Gany F.M.	Perspectives on Human Papilloma Virus Vaccination Barriers, Knowledge and Beliefs, and Practices: Providers Serving Arab-American Populations	10.1007/s10900-023-01248-y	Little is known of HPV vaccination (HPVV) recommendation practices among healthcare providers who treat the Arab American community. Evidence indicates that HPVV patient uptake is low in this population. A survey was administered to healthcare providers (N = 46, 63% response rate) who treated ≥ 5% Arab American patients aged 9-26 years in areas of New York City and New Jersey with large Arab Amer…
Schwartz B.I., Maccani M., Bansal S., Gannon M.	Parental perceptions of the HPV vaccine for prevention of anogenital and oropharyngeal cancers	10.1016/j.jvacx.2023.100298	Background and Objectives: Human papillomavirus (HPV) is implicated in the development of both anogenital and oropharyngeal cancers. Although HPV vaccination prevents the majority of anogenital and head and neck cancers (HNC), vaccination rates remain low, especially among males. Known barriers to vaccination are knowledge gaps and vaccine acceptability. The objective of this study is to explore …
Moucheraud C., Whitehead H.S., Songo J., Szilagyi P.G., Hoffman R.M., Kaunda-Khangamwa B.N.	Malawian caregivers experiences with HPV vaccination for preadolescent girls: A qualitative study	10.1016/j.jvacx.2023.100315	Introduction: Many low- and middle-income countries have introduced the human papillomavirus (HPV) vaccine, but uptake remains extremely low. Malawi has the second-highest incidence of cervical cancer globally, and launched a national HPV vaccination program in 2019. We sought to understand attitudes about, and experiences with, the HPV vaccine among caregivers of eligible girls in Malawi. Method…
Reyburn R., Tuivaga E., Ratu T., Young S., Garland S.M., Murray G., Cornall A., Tabrizi S., Nguyen C.D., Jenkins K., Tikoduadua L., Kado J., Kama M., Rafai E., Devi R., Mulholland K., Fong J., Russell F.M.	A single dose of quadrivalent HPV vaccine is highly effective against HPV genotypes 16 and 18 detection in young pregnant women eight years following vaccination: an retrospective cohort study in Fiji	10.1016/j.lanwpc.2023.100798	Background: In 2008/9, Fiji vaccinated >30,000 girls aged 9–12 years with the quadrivalent human papillomavirus (4vHPV) vaccine coverage for at least one dose was >60% (one dose only was 14%, two dose only was 13%, three doses was 35%). We calculated vaccine effectiveness (VE) of one, two and three doses of 4vHPV against oncogenic HPV genotypes 16/18, eight years following vaccination. Methods: A…
Calo W.A., Shah P.D., Fogel B.N., Ruffin IV M.T., Moss J.L., Hausman B.L., Segel J.E., Francis E., Schaefer E., Bufalini C.M., Johnston N., Hogentogler E., Kraschnewski J.L.	Increasing the adoption of evidence-based communication practices for HPV vaccination in primary care clinics: The HPV ECHO study protocol for a cluster randomized controlled trial	10.1016/j.cct.2023.107266	Background: The safe, highly-effective human papillomavirus (HPV) vaccine remains underused in the US. The Announcement Approach Training (AAT) has been shown to effectively increase HPV vaccine uptake by training providers to make strong vaccine recommendations and answer parents' common questions. Systems communications, like recall notices, can further improve HPV vaccination by reducing misse…
Shaw J., Hanley S., Sitnik E., Berry W., Blatt S., Seserman M., Formica M.K.	Attitudes towards HPV Vaccination Policy Strategies to Improve Adolescent Vaccination Coverage among Pediatric Providers in New York State	10.3390/vaccines11081359	Pediatric providers’ stances on HPV vaccination-related policies are largely unknown. To gain insight into pediatric providers’ perspectives and potential recommendations for directed policy, we conducted a cross-sectional survey of the American Academy of Pediatrics members in New York. Almost all providers expressed confidence in discussing the HPV vaccine with patients (98.6%, n = 72). Among c…
Ferreccio C.	How Did We Get Here: The Best Vaccines Ever Facing the Highest Public Hesitancy?	10.3390/vaccines11081323	mRNA vaccine technology is the most interesting final product of decades of research. This new platform for public health is simple to transfer to low-income countries and can be used against diverse agents, including cancer. It is environmentally clean, relatively low-cost, and does not use animals for its production. Most importantly, mRNA vaccines have been highly efficacious in avoiding serio…
Netfa F., King C., Davies C., Rashid H., Tashani M., Booy R., Rachel Skinner S.	Perceived facilitators and barriers to the uptake of the human papillomavirus (HPV) vaccine among adolescents of Arabic-speaking mothers in NSW, Australia: A qualitative study	10.1016/j.jvacx.2023.100335	Background: Australia has a large immigrant population but there is little data regarding whether human papillomavirus (HPV) vaccination coverage in adolescents varies according to parents’ cultural or ethnic background. This work aims to identify facilitators and barriers to HPV vaccination of adolescents as perceived by Arabic-speaking mothers in Western Sydney, South Western Sydney and Wollong…
Lam E.W.H., Ngan H.Y.S., Kun K.Y., Li D.F.H., Wan W.Y., Chan P.K.S.	Awareness, perceptions, and acceptance of human papillomavirus vaccination among parents in Hong Kong	10.12809/hkmj2210470	Introduction: This study investigated the awareness, perceptions, and acceptance of human papillomavirus (HPV) vaccination for children among parents in Hong Kong. It also explored factors associated with, and differences in, vaccine acceptance and hesitancy between parents of girls and boys. Methods: Parents of boys or girls in Primary 5 to 6 were invited to participate in an online survey throu…
Chido-Amajuoyi O.G., Osaghae I., Shete S.	Reasons patients cite to their health-care professional for not initiating or completing human papillomavirus vaccination	10.1093/jncics/pkad047	Background: Vaccination against human papillomavirus (HPV) is critical to the prevention of HPV-associated cancers. This study aimed to describe the reasons patients cited for not initiating or completing the HPV vaccination series, as reported by health-care professionals. Methods: Study data were obtained from a University of Texas MD Anderson Cancer Center population-based cross-sectional surv…
Grabert B.K., McRee A.-L., Henrikson N.B., Heisler-MacKinnon J., Blasi P.R., Norris C.M., Nguyen M.B., Dunn J., McKeithen M.C., Gilkey M.B.	Feasibility of using an app-based coaching intervention to improve provider communication about HPV vaccination	10.1093/tbm/ibad002	Provider communication training is effective for increasing HPV vaccination rates among U.S. adolescents. However, such trainings often rely on in-person meetings, which can be burdensome for providers and costly to implement. To evaluate the feasibility of Checkup Coach, an app-based coaching intervention, to improve provider communication about HPV vaccination. In 2021, we offered Checkup Coach…
Richman A.R., Torres E., Wu Q., Eldridge D., Lawson L.	The Evaluation of a Digital Health Intervention to Improve Human Papillomavirus Vaccine Recommendation Practices of Medical Students	10.1007/s13187-022-02250-z	We investigated what is being taught about HPV in US medical schools and evaluated a digital health intervention for medical students to increase their intention to provide a high-quality HPV vaccine recommendation. An online survey was emailed to Academic Deans at the 124 accredited US Schools of Medicine and Osteopathic Medicine between February and April 2018. A digital educational module was …
Dickson T., Hirko K.A., Ford S.	Provider Confidence and Perceived Barriers when Recommending the Human Papillomavirus Vaccine to Parents	10.1007/s13187-022-02248-7	Provider recommendation for the HPV vaccine is considered a critical determinant of vaccine uptake compared to other interventions such as parent education. However, providers cite continued barriers to discuss the vaccines with parents including sexual concerns and other misconceptions. The purpose of this mixed methods study was to evaluate physician knowledge and comfort discussing the vaccine…
Khamisy-Farah R., Endrawis M., Odeh M., Tuma R., Riccò M., Chirico F., Bragazzi N.L.	Knowledge of Human Papillomavirus (HPV), Attitudes, and Practices Towards Anti-HPV Vaccination Among Israeli Nurses	10.1007/s13187-023-02281-0	Human papillomavirus (HPV) is a small, non-enveloped, double-stranded DNA virus, belonging to the family of Papillomaviridae. It is a highly common infectious agent, which causes one of the most widespread sexually transmitted infections (STIs), involving approximately 20% of sexually active female adolescents and up to 80% of female adults aged 50 years. There exist two major preventative strate…
Zhu X., Jacobson R.M., MacLaughlin K.L., Sauver J.S., Griffin J.M., Finney Rutten L.J.	Parent-reported Barriers and Parental Beliefs Associated with Intentions to Obtain HPV Vaccination for Children in a Primary care Patient Population in Minnesota, USA	10.1007/s10900-023-01205-9	Human papillomavirus (HPV) vaccine uptake among adolescents remains suboptimal in the US. The COVID-19 pandemic posed new challenges to increase HPV vaccination rates. To characterize parent-reported barriers to obtain HPV vaccination for their children and to identify psychosocial factors associated with parents' intention to vaccinate their children for HPV, we administered parent surveys betwe…
Grigolo A.V., Wendt G.W., Lucio L.C.	Factors Associated with HPV Knowledge Among Professionals in the City of Francisco Beltrão, Brazil	10.1007/s10900-023-01206-8	The human papilloma virus (HPV) is the most common sexually transmitted infection, affecting nearly 50% of the world population. HPV can lead to tissue damage and is associated with many types of cancers. Healthcare professionals' knowledge regarding HPV infection are essential in assuring favorable outcomes for those exposed to HPV, either in prevention or in intervention efforts. In this cross-…
Hart J.D., Ong D.S., Chokephaibulkit K., Ong-Lim A.T., Vereti I., Crawford N.W., Russell F.	Considerations for vaccinating children against COVID-19	10.1136/bmjpo-2023-001964	COVID-19 vaccines have been introduced in children and adolescents in many countries. However, high levels of community transmission and infection-derived immunity make the decision to introduce COVID-19 vaccination of children in countries yet to do so particularly challenging. For example, other vaccine preventable diseases, including measles and polio, generally have far higher childhood morbi…
Brusa M., Barilan Y.M.	No Need for Parental Involvement in the Vaccination Choice of Adolescents	10.1007/s11673-023-10252-9	Parental decision making is necessary for contracting medical interventions that require personal risk-benefit evaluation, and for overseeing matters of education. In the nineteenth century, exemptions from obligatory vaccination were granted for religious and conscientious reasons. Then and today, religion and moral values play marginal roles in vaccine hesitancy and denialism. Rather, the key v…
Heintzman J., Springer R., Marino M., Kaufmann J., Giebultowicz S., Warren N., Devoe J., Liu S., Angier H.	Latino Adolescent-Mother Language Concordance, Neighborhood Deprivation, and Vaccinations in Community Health Centers	10.1007/s10995-023-03742-0	INTRODUCTION: Latino adolescents may face numerous barriers) to recommended vaccinations. There is little research on the association between Latino adolescent-mother preferred language concordance and vaccination completion and if it varies by neighborhood. To better understand the social/family factors associated with Latino adolescent vaccination, we studied the association of adolescent-mothe…
Ailloud J., Branchereau M., Fall E., Juneau C., Partouche H., Bonnay S., Oudin-Doglioni D., Michel M., Gagneux-Brunon A., Bruel S., Thilly N., Gauchet A.	How can we improve the acceptability of vaccination against Human Papillomavirus (HPV) in France? An original qualitative study with focus groups comprising parents and school staff, interviewed separately	10.1016/j.vaccine.2023.05.072	Background: It has been proven that vaccination is effective against Human Papillomavirus (HPV) infections, genital warts, and pre-cancerous and cancerous cervical lesions. Nevertheless, the HPV vaccine coverage of 37.4 % in 2021 in France is one of the lowest in Europe. To explore and understand the reason why French population is so late compared to its neighbours, we carried out focus groups w…
Crawshaw A.F., Goldsmith L.P., Deal A., Carter J., Knights F., Seedat F., Lau K., Hayward S.E., Yong J., Fyle D., Aspray N., Iwami M., Ciftci Y., Wurie F., Majeed A., Forster A.S., Hargreaves S.	Driving uptake of missed routine vaccines in adolescent and adult migrants: a prospective observational mixed-methods pilot study of catch-up vaccination in UK general practice	10.1101/2023.07.03.23292165	Background Migrants in Europe may be vulnerable to vaccine preventable diseases (VPDs) because of missed routine vaccines in childhood in their country of origin and marginalisation from health and vaccine systems. To align with European schedules, migrants should be offered catch-up vaccinations, considering MMR, Td/IPV, and age-appropriate MenACWY and HPV. However, awareness and implementation …
Wortsman J., Glaser Chodik N., Chodick G.	Correlations of HPV vaccine uptake among eight-grade students in Israel: the importance of ethnicity and level of religious observance	10.1080/03630242.2023.2223721	In Israel, human papilloma virus (HPV) vaccines are included in the national childhood immunization program for eight-grade students, but uptake remains relatively low. This article explores which demographic factors are correlated with HPV vaccination rates. HPV vaccination data for the school year 2017-2018 was assessed among members of Maccabi Healthcare Services, the second largest health ser…
Washington A., Chabaan J., Fakih A., Ford S., Rutledge L., Lilly J., Herrera M.Y., Kim Y., Thompson H.S.	Why is it so necessary?: African American Parents Perspectives on Delaying and Refusing HPV Vaccination	10.1016/j.pedhc.2023.01.002	Introduction: This study aimed to describe the perspectives of parents who had delayed and refused human papillomavirus (HPV) vaccination for their children, even when it was discussed or recommended by a health care provider, and to identify the factors related to vaccine hesitancy. Method: Twenty predominantly African American parents of children aged 11-17 years were recruited from various com…
Staras S.A.S., Salloum R.G., Osegueda E., Bylund C.L., Chi X., Mohan V., Sage E., Huo T., Young A., Thompson L.A.	North-Central Florida Clinicians Human Papillomavirus Vaccine Recommendation Priorities and Practices for 11- to 12-Year-Olds: A Discrete Choice Experiment	10.1016/j.jadohealth.2023.02.006	Purpose: Within the United States, human papillomavirus (HPV) vaccination rates remain low. We examined HPV vaccine recommendation practices among Florida clinicians by assessing variability in: (1) recommendation priorities by patient characteristics and (2) concordance with best practices. Methods: In 2018 and 2019, we conducted a cross-sectional survey incorporating a discrete choice experimen…
Davies C., Marshall H.S., Brotherton J.M.L., McCaffery K., Kang M., Macartney K., Garland S.M., Kaldor J., Zimet G., Skinner S.R.	Complex intervention to promote human papillomavirus (HPV) vaccine uptake in school settings: A cluster-randomized trial	10.1016/j.ypmed.2023.107542	Using a cluster-randomized trial design, we aimed to evaluate a complex intervention to increase uptake of human papillomavirus (HPV) vaccination in schools. The study was undertaken in high schools in Western Australia and South Australia between 2013 and 2015 with adolescents aged 12–13 years. Interventions included education, shared decision-making, and logistical strategies. The main outcome …
Shegog R., Savas L.S., Frost E.L., Thormaehlen L.C., Teague T., Steffy J., Healy C.M., Shay L.A., Preston S., Vernon S.W.	Adaptation and Formative Evaluation of Online Decision Support to Implement Evidence-Based Strategies to Increase HPV Vaccination Rates in Pediatric Clinics	10.3390/vaccines11071270	Human papilloma virus (HPV) vaccination rates remain below national goals in the United States despite the availability of evidence-based strategies to increase rates. The Adolescent Vaccination Program (AVP) is a multi-component intervention demonstrated to increase HPV vaccination rates in pediatric clinics through the implementation of six evidence-based strategies. The purpose of this study, …
Cooper S., Wiysonge C.S.	Towards a More Critical Public Health Understanding of Vaccine Hesitancy: Key Insights from a Decade of Research	10.3390/vaccines11071155	Vaccine hesitancy has gained renewed attention as an important public health concern worldwide. Against this backdrop, over the last decade, we have conducted various qualitative, social science studies with the broad shared aim of better understanding this complex phenomenon. This has included various Cochrane systematic reviews of qualitative research globally, systematic reviews of qualitative…
Štrbac M., Vuković V., Pustahija T., Nikolić N., Rajčević S., Ilić S., Dugandžija T., Patić A., Ristić M., Petrović V.	Motives and attitudes of parents toward HPV vaccination: Results from the initial period of HPV vaccine rollout in Serbia	10.1371/journal.pone.0287295	Human papillomavirus (HPV) infection is one of the most common viral infections in sexually active population worldwide, and is the main cause of cervical cancer, which is the fourth most common cancer among women. Serbia ranks third in incidence and mortality rate of cervical cancer in Europe. We conducted a cross-sectional study considering parents’ motivation for the HPV vaccination of their c…
Xie H., Zhu H.-Y., Jiang N.-J., Yin Y.-N.	Awareness of HPV and HPV vaccines, acceptance to vaccination and its influence factors among parents of adolescents 9 to 18 years of age in China: A cross-sectional study	10.1016/j.pedn.2023.03.007	BACKGROUND: Vaccination uptake rates for adolescents are still low in China despite safe and effective human papillomavirus vaccines being available. The awareness and attitudes of parents to HPV vaccines play a decisive role in adolescents' HPV vaccination uptake. METHODS: A cross-sectional study was conducted from March, 2022 to May, 2022 using an anonymous questionnaire among parents of 9 to 1…
Olagoke A., Hebert-Beirne J., Floyd B., Caskey R., Boyd A., Molina Y.	The effectiveness of a religiously framed HPV vaccination message among Christian parents of unvaccinated adolescents in the United States	10.1080/17538068.2023.2171613	BACKGROUND: The uptake of the human papillomavirus (HPV) vaccines has been controversial among religious parents due to beliefs that their children are expected to practice sexual purity and so do not need protection from a sex-related infection. Also, if at all they get infected in the future, God can protect them from sickness without a vaccine. Yet, most HPV vaccination messages are secular, l…
McGee L., Kim S., Zhou K., Parker S., Kline K., Montealegre J.	Perceived Barriers and use of Evidence-Based Practices for Adolescent HPV Vaccination among East Texas Providers	10.1097/LGT.0000000000000747	Objective: Adolescents living in rural areas are less likely to initiate the HPV vaccine that prevents HPV-associated cancers. Cervical cancer rates are higher than state and national averages in rural East Texas. We administered a survey to rural East Texas clinics to assess perceived barriers to HPV vaccination during the COVID-19 pandemic and implementation of evidence-based interventions to p…
Tsui J., Shin M., Sloan K., Martinez B., Palinkas L.A., Baezconde-Garbanati L., Cantor J.C., Hudson S.V., Crabtree B.F.	Understanding Clinic and Community Member Experiences with Implementation of Evidence-Based Strategies for HPV Vaccination in Safety-Net Primary Care Settings	10.1007/s11121-023-01568-4	HPV vaccination rates remain below target levels among adolescents in the United States, which is particularly concerning in safety-net populations with persistent disparities in HPV-associated cancer burden. Perspectives on evidence-based strategies (EBS) for HPV vaccination among key implementation participants, internal and external to clinics, can provide a better understanding of why these d…
Phillips S., Cornall A.M., Molano M., Jin F., Roberts J.M., Farnsworth A., Hillman R.J., Templeton D.J., Poynten I.M., Garland S.M., Fairley C.K., Murray G.L., Tabrizi S.N., Grulich A.E., Machalek D.A.	Performance of Human Papillomavirus Attribution Algorithms to Predict Causative Genotypes in Anal High-Grade Lesions	10.1093/infdis/jiac503	Background. Gay and bisexual men (GBM) are at increased risk of human papillomavirus (HPV)–associated anal high-grade squamous intraepithelial lesions (HSILs). Understanding the fractions of HSILs attributable to HPV genotypes is important to inform potential impacts of screening and vaccination strategies. However, multiple infections are common, making attribution of causative types difficult. …
Bocquier A., Bruel S., Michel M., Le Duc-Banaszuk A.-S., Bonnay S., Branchereau M., Chevreul K., Chyderiotis S., Gauchet A., Giraudeau B., Hagiu D.-P., Mueller J.E., Gagneux-Brunon A., Thilly N.	Co-development of a school-based and primary care-based multicomponent intervention to improve HPV vaccine coverage amongst French adolescents (the PrevHPV Study)	10.1111/hex.13778	INTRODUCTION: Despite various efforts to improve human papillomavirus (HPV) vaccine coverage in France, it has always been lower than in most other high-income countries. The health authorities launched in 2018 the national PrevHPV research programme to (1) co-develop with stakeholders and (2) evaluate the impact of a multicomponent complex intervention aimed at improving HPV vaccine coverage amo…
Shato T., Humble S., Anandarajah A., Barnette A., Brandt H.M., Garbutt J., Klesges L., Thompson V.S., Silver M.I.	Influences of sociodemographic characteristics and parental HPV vaccination hesitancy on HPV vaccination coverage in five US states	10.1016/j.vaccine.2023.04.082	Background: In the United States (US), half of new human papillomavirus (HPV) infections occur among young people aged 15–24 years. Despite the effectiveness of HPV vaccination in protecting against HPV-associated cancers, its coverage among adolescents remains suboptimal. This study examined the association of sociodemographic characteristics and HPV vaccination hesitancy with HPV vaccination co…
Elenwo C., Batioja K., Davis T., Greiner B.H., Markey C., Hartwell M.	Associations of Maternal Age, Education, and Marital Status with HPV Vaccine Uptake and Hesitancy among United States Youth: A Cross-Sectional Analysis of the 2020 National Immunization Survey	10.1016/j.jpag.2023.01.213	Study Objective: Human papillomavirus (HPV) vaccination is proven to reduce the risk of HPV-associated cancers and lesions. Factors associated with HPV vaccine receipt or rejection have been studied, but specific maternal characteristics driving uptake among teens requires further investigation. The aim of this study was to examine maternal characteristics influencing teen vaccine uptake and inte…
Tran P.L., Leruste S., Sitthisone J., Humbert M., Gilhard X., Lazaro G., Chirpaz E., Boukerrou M., Bertolotti A.	Understanding barriers and motivations to papillomavirus vaccination in a middle school in Reunion Island	10.1016/j.ejogrb.2023.03.033	Background: In Reunion Island, papillomavirus (HPV) vaccination coverage is low. A study encouraging vaccination in middle school showed low rate of participation. The main objective of the study was to understand barriers and motivations to HPV vaccination in populations yet sensitized to its benefits. Methods: The study focused on population around the intervention school where a health promoti…
Julia B., Farge G., Mourlat B., Mamane C., Bensimon L., Hommel C., Conan G.	Facilitating human papillomavirus vaccination pathways by extending vaccination competencies to community pharmacists: A cross-sectional survey on the acceptability and expectations among healthcare professionals and parents	10.1016/j.rcsop.2023.100255	Background: Human papillomavirus (HPV) vaccination coverage rate (VCR) remains low in France (37.4% in girls in 2021). The French health authority recommended in 2022 to extend vaccination competencies to additional healthcare providers (HCPs), including community pharmacists (CPs). Objectives: To understand the acceptability by general practitioners (GPs), CPs and parents of adolescents of exten…
Gendler Y.	Development and Appraisal of a Web-Based Decision Aid for HPV Vaccination for Young Adults and Parents of Children in Israel—A Quasi-Experimental Study	10.3390/vaccines11061038	Background: This study aimed to develop and evaluate the effectiveness of two web-based decision aids designed to help parents of children aged 10–17 years and young adults aged 18–26 years make informed decisions about the HPV vaccine. Methods: The decision aids were developed according to the International Patient Decision Aid Standards (IPDAS) criteria and included information about the vaccin…
Jin S.W., Lee Y., Lee S., Jin H., Brandt H.M.	Factors Associated with College Students Human Papillomavirus (HPV) Vaccination and Preferred Strategies for Catch-Up Vaccine Promotion: A Mixed-Methods Study	10.3390/vaccines11061124	Human papillomavirus (HPV) vaccination protects against six types of cancer—cervical, anal, oropharyngeal, penile, vulvar, and vaginal. In the United States (U.S.), HPV vaccination coverage in college students remains low, especially in the Mid-South region, despite the highest risk of HPV infections and disease burden. However, few studies have assessed HPV vaccination among college students her…
Seale E., Gavigan G.	Exacerbation of human papillomavirus infection with initiation of upadacitinib for atopic dermatitis	10.1016/j.jdcr.2023.04.019
Boakye E.A., Nair M., Abouelella D.K., Joseph C.L.M., Gerend M.A., Subramaniam D.S., Osazuwa-Peters N.	Trends in Reasons for Human Papillomavirus Vaccine Hesitancy: 2010–2020	10.1542/peds.2022-060410	OBJECTIVES: We sought to identify trends in the main reasons United States parents of unvaccinated children gave for not intending to vaccinate their adolescent children against HPV from 2010 to 2020. As interventions designed to increase vaccine uptake have been implemented across the United States, we predicted that reasons for hesitancy have changed over this period. METHODS: We analyzed data …
Singtoroj T., Teeraananchai S., Chokephaibulkit K., Phanuphak N., Gatechompol S., Hansudewechakul R., Dang H.L.D., Tran D.N.H., Kerr S., Sohn A.H.	Factors Associated with Morbidity and Mortality Among Sexually Active Asian Adolescents and Young Adults with Perinatally Acquired HIV	10.1089/aid.2021.0169	We assessed morbidity and mortality among Thai and Vietnamese adolescents and young adults with perinatally acquired human immunodeficiency virus (PHIV) compared with matched HIV-negative peers, 12-24 years of age. Data on serious adverse events (SAEs) were prospectively collected between 2013 and 2018 according to U.S. NIH Division of AIDS criteria. Of 288 youth, 142 had PHIV and 146 were HIV ne…
Sypień P., Zielonka T.M.	Evaluation of Polish Adolescents Knowledge About Human Papillomavirus and Vaccines	10.1089/jayao.2022.0054	Purpose: Human papillomavirus (HPV) vaccination can prevent more than 90% of cancers caused by HPV. However, they are still not common in Poland. The aim of the study was to evaluate Polish youths' knowledge of HPV vaccine and sexually transmitted diseases (STD). Methods: The cross-sectional study was performed with the use of an anonymous and voluntary survey distributed among 610 graduate high-…
Riccò M., Vezzosi L., Gualerzi G., Balzarini F., Mezzoiuso A.G., Odone A., Signorelli C.	Measles vaccine in the school settings: a cross-sectional study about knowledge, personal beliefs, attitudes and practices of schoolteachers in northern Italy	10.23736/S2724-5276.18.05206-4	BACKGROUND: School teachers (STs) might have a crucial role in countering students' and parents' hesitancy towards immunization. Such role is associated with STs own knowledge, attitudes and practices (KAP) towards vaccines. In this cross-sectional study we assess measles vaccine KAP in a sample of Italian STs. METHODS: Between January 2012 and August 2015, 376 STs from the Lombardy region were e…
Bylund C.L., Thompson L.A., Hansen M., Staras S.A.S.	A Pilot Test of a Workshop for Pediatric Clinicians About Communicating with Parents About the HPV Vaccine Using the C-LEAR Approach	10.1007/s13187-022-02188-2	Low HPV vaccinations rates lead to missed opportunities to prevent cancer. Specifically, some parents (12-76%) report never receiving a recommendation for their child to receive the vaccine. Current models for talking about HPV vaccination fall short in that they focus primarily on how to introduce the vaccine with limited guidance on how to follow through with the conversation, particularly with…
Tsao-Wu L., Chepkorir J., Han H.-R.	Factors associated with HPV vaccination decision-making among Korean American women	10.1007/s10865-022-00372-9	Despite a significant reduction of human papillomavirus (HPV) infection in the United States in the past decade, Korean American (KA) women experience a disproportionately high cervical cancer burden due to low HPV vaccination rates. Given associations between parental decision-making and adolescent vaccination, it is crucial to identify and address factors influencing parental HPV vaccination de…
Walker K.K., Kasting M.L., Head K.J., Sturm L., Zimet G.D.	Indiana Parental Perceptions of the Acceptability of General and HPV-Specific State Vaccine Requirements	10.1007/s10900-023-01198-5	State vaccine requirements are a tool for improving child and adolescent vaccination immunization coverage, but to be effective, parental buy-in is needed. The objective of this study was to assess the demographic, healthcare characteristics, and health beliefs associated with parental acceptance of general and HPV-specific state vaccine requirements. Indiana parents (N = 601) with children ages …
Prokopovich K., Phillipson L., West Pitts L., Stanoevska B., Street J., Braunack-Mayer A.	Using World Cafés to engage an Australian culturally and linguistically diverse community around human papillomavirus vaccination	10.1111/hex.13703	INTRODUCTION: Internationally, cultural factors are associated with vaccine uptake and completion in ethnic minority communities. Whilst Australia has achieved high human papillomavirus (HPV) vaccination, little is known about how culture or ethnicity influences HPV vaccination engagement. To address these gaps, we partnered with our Local Health District to explore how one culturally and linguis…
Garcia M.A., Schlecht N.F., Rokitka D.A., Attwood K.M., Rodriguez E.M.	EXAMINING THE BARRIERS AND OPPORTUNITIES FOR HUMAN PAPILLOMAVIRUS VACCINE DELIVERY IN CANCER CARE SETTINGS: A MIXED-METHODS STUDY	10.1158/1940-6207.CAPR-23-0046	While pediatric, adolescent, and young adult (PAYA) cancer survivors are at increased risks for secondary cancers, their HPV vaccine uptake rates are poor. Therefore, we conducted a mixed-methods study to identify the barriers and opportunities for HPV vaccine delivery among PAYA cancer care providers. We distributed a semi-structured questionnaire to a professional organization comprised of PAYA…
Appiah E.O., Oti-Boadi E., Appiah S., Bakkari M.A., Menka M.A., Awuah D.B., Kontoh S., Menlah A., Garti I., Boateng S.A.	Acceptance of HPV vaccination in boys among mothers from selected churches in Accra, Ghana	10.1186/s12889-023-16028-5	BACKGROUND: Almost all cases of cervical and anal cancer have been linked to the human papillomavirus (HPV). However, in addition to women who develop HPV-related cervical cancer, both men and women can also develop cancers of the anus, oral cavity, and oropharynx that are attributed to HPV. However, literature on HPV vaccination among boys globally, in Africa, and most especially in Ghana is sca…
Olusanya O.A., Tomar A., Thomas J., Alonge K., Wigfall L.T.	Application of the theoretical domains framework to identify factors influencing catch-up HPV vaccinations among male college students in the United States: A review of evidence and recommendations	10.1016/j.vaccine.2023.04.071	Background: Genital human papillomavirus (HPV) infection is the most prevalent sexually transmitted infection among young adults ages 15–25 years in the United States (US). Although HPV vaccines are recommended for individuals ages through 26 years, vaccine completion rates remain substantially low. Methods: Accordingly, our study utilized a comprehensive – Theoretical Domains Framework (TDF) of …
Kutz J.-M., Rausche P., Gheit T., Puradiredja D.I., Fusco D.	Barriers and facilitators of HPV vaccination in sub-saharan Africa: a systematic review	10.1186/s12889-023-15842-1	BACKGROUND: Human Papilloma Virus (HPV) is the most common sexually transmitted infection worldwide. Globally, both men and women have a 50% risk of being infected at least once in their life. HPV prevalence is among the highest in sub-Saharan Africa (SSA), at an average of 24%. HPV causes different types of cancers, including cervical cancer (CC), which is the leading cause of cancer deaths amon…
Essoh T.-A., Adeyanju G.C., Adamu A.A., Tall H., Aplogan A., Tabu C.	Exploring the factors contributing to low vaccination uptake for nationally recommended routine childhood and adolescent vaccines in Kenya	10.1186/s12889-023-15855-w	BACKGROUND: Vaccination remains the most effective means of reducing the burden of infectious disease among children. It is estimated to prevent between two to three million child deaths annually. However, despite being a successful intervention, basic vaccination coverage remains below the target. About 20 million infants are either under or not fully vaccinated, most of whom are in Sub-Saharan …
Chan D.N.S., Lee P.P.K., So W.K.W.	Exploring the Barriers and Facilitators Influencing Human Papillomavirus Vaccination Decisions Among South Asian and Chinese Mothers: a Qualitative Study	10.1007/s40615-023-01623-4	Human papillomavirus (HPV) vaccines are safe and effective in preventing HPV infection and HPV-related cancers. However, the HPV vaccine uptake rate is lower among the ethnic minority population than in the majority population. This qualitative study explored the barriers and facilitators influencing South Asian minority and Chinese mothers' decisions to vaccinate their daughters against HPV in H…
Jin S.W., Lattimore D.C., Harlin E., Davis L., Erholtz V., Brandt H.M.	Medical and public health professionals perceived facilitators and barriers of human papillomavirus (HPV) vaccination among African American adolescents in Shelby County, Tennessee	10.1186/s12913-023-09415-6	Human papillomavirus (HPV) infects nearly 85% of sexually active Americans during their lifetime, causing most cervical and five other cancers. Routine HPV vaccination is recommended for adolescents to prevent HPV-attributable cancers, but HPV vaccination coverage remains low, especially in Tennessee. In 2021, 54.6% of the population in Shelby County, Tennessee was Black or African American, repo…
Waters A.R., Weir C., Kramer H.S., van Thiel Berghuijs K.M., Wu Y., Kepka D., Kirchhoff A.C.	Implementation barriers and considerations for recommending and administering the human papillomavirus (HPV) vaccination in oncology settings	10.1007/s11764-023-01391-4	BACKGROUND: Survivors of childhood and adolescent cancer experience low human papillomavirus (HPV) vaccination rates-a crucial form of cancer prevention. Oncology provider recommendations may increase young survivors HPV vaccine intent, but HPV vaccination is not typically provided in the oncology setting. Thus, we explored the implementation barriers of providing the HPV vaccine in oncology. MET…
Garbutt J., Wang R., Graham S., McKay V., Haire-Joshu D., Barker A., Liu L.	Provider and Practice Factors Associated With On-Time HPV Vaccination in Primary Care	10.1016/j.acap.2022.12.015	Background: In 2018, only one third of girls and boys completed the 2-dose series of the human papillomavirus vaccine by their 13th birthday, the target for on-time vaccination. The study objective was to identify key patient, provider and practice-level factors associated with on-time vaccination in the primary care setting. Methods: We examined data from 20 primary care pediatric practices (89 …
Fillon M.	Why young patients with cancer refuse the human papillomavirus vaccine	10.3322/caac.21781
Negoita S.I., Ionescu R.V., Zlati M.L., Antohi V.M., Nechifor A.	New Regional Dynamic Cancer Model across the European Union	10.3390/cancers15092545	Background: Can increasing levels of economic wealth significantly influence changes in cancer incidence and mortality rates? Methods: We investigated this issue by means of regression analyses based on the study of incidence and mortality indicators for lip, oral cavity, and pharyngeal; colon; pancreatic; lung; leukaemia; brain and central nervous system cancers in correlation with the levels of…
Jin S.W., Lee Y., Brandt H.M.	Human Papillomavirus (HPV) Vaccination Knowledge, Beliefs, and Hesitancy Associated with Stages of Parental Readiness for Adolescent HPV Vaccination: Implications for HPV Vaccination Promotion	10.3390/tropicalmed8050251	The vaccination against human papillomavirus (HPV) has shown effectiveness in preventing six different types of cancer. Despite a safe, effective HPV vaccine, vaccination coverage for adolescents remains suboptimal, especially in the Memphis, Tennessee metropolitan area. Parents/Guardians have a substantial influence on adolescent vaccination, but little is known about parental cognitive factors …
Asare M., Agyei-Baffour P., Koranteng A., Commeh M.E., Fosu E.S., Elizondo A., Sturdivant R.X.	Assessing the Efficacy of the 3R (Reframe, Reprioritize, and Reform) Communication Model to Increase HPV Vaccinations Acceptance in Ghana: Community-Based Intervention	10.3390/vaccines11050890	The study examined whether the 3R (reframe, prioritize, and reform) communication model intervention can impact parents’ and adolescents’ HPV vaccination acceptability. We used face-to-face methods to recruit participants from three local churches in the Ashanti Region of Ghana. Participants completed pre- and post-intervention assessments based on the validated Theory of Planned Behavior survey.…
Song D., Liu P., Wu D., Zhao F., Wang Y., Zhang Y.	Knowledge and Attitudes towards Human Papillomavirus Vaccination (HPV) among Healthcare Providers Involved in the Governmental Free HPV Vaccination Program in Shenzhen, Southern China	10.3390/vaccines11050997	No research has been conducted to explore the variables associated with healthcare providers’ (HCPs) knowledge and attitudes toward the human papillomavirus vaccine (HPV) since the vaccine was approved for free use in some Chinese cities. In Shenzhen, southern China, a convenience sample strategy was used to distribute questionnaires to HCPs involved in the government’s HPV vaccination program fr…
Chen L., Sun X., Luo J., Zhang Y., Ha Y., Xu X., Tao L., Mu X., Gao S., Han Y., Wang C., Wang F., Wang J., Yang B., Guo X., Yu Y., Ma X., Liu L., Ma W., Xie P., Wang C., Li G., Lu Q., Cui F.	A Case-Control Study on Factors of HPV Vaccination for Mother and Daughter in China	10.3390/vaccines11050976	(1) Background: To explore the influencing factors of human papillomavirus (HPV) vaccination among mothers and daughters so as to provide evidence and strategies for improving the HPV vaccination rate of 9–18-years-old girls. (2) A questionnaire survey was conducted among the mothers of 9–18-year-old girls from June to August 2022. The participants were divided into the mother and daughter vaccin…
Lubeya M.K., Chibwesha C.J., Mwanahamuntu M., Mukosha M., Maposa I., Kawonga M.	Correlates of Parental Consent to Human Papillomavirus Vaccine Uptake by Their Adolescent Daughters in ZAMBIA: Application of the Health Belief Model	10.3390/vaccines11050912	Parental consent for adolescent human papillomavirus (HPV) vaccine uptake is important; however, refusal is prevalent. Therefore, this study aimed to understand factors associated with parental consent for their adolescent daughter’s HPV vaccination. A cross-sectional study was conducted in Lusaka, Zambia, between September and October 2021. We recruited parents from different social settings. Th…
Bravo L.	CHILDREN VACCINATION AND THE PANDEMIC	10.1016/j.ijid.2023.04.117	The impact of the pandemic which started in early 2020 pushed back the progress of childhood immunization to where it was ten years ago. What was achieved from 2009-2019 was lost and outbreaks of measles, polio, pertussis, diphtheria and tetanus especially in areas with limited resources are now major threats. WHO estimates that: a) Global coverage dropped from 86% in 2019 to 83% in 2020, b) An e…
Miti S., Shato T., Asante C., Baumann A., Chongwe G., Bobo P.M., Silver M.I., Hunleth J.M.	Leveraging health infrastructure to optimize HPV vaccination for adolescents in Zambia: Protocol for an implementation study	10.1371/journal.pone.0285031	Background Cervical cancer is the leading cause of cancer death in Zambia, where HIV prevalence is also high (11.3%). HIV heightens the risk of developing and dying from cervical cancer. The human papillomavirus (HPV) vaccine can prevent 90% of cervical cancers, and in Zambia is recommended for adolescent girls ages 14–15 years, including those with HIV. Currently they mainly deliver HPV vaccinat…
Le D., Kim H.J., Wen K.-Y., Juon H.-S.	Disparities in awareness of the HPV vaccine and HPV-associated cancers among racial/ethnic minority populations: 2018 HINTS	10.1080/13557858.2022.2116630	OBJECTIVES: Human papillomavirus (HPV) is a common virus that currently infects nearly 80 million people in the United States (U.S.) and can lead to cancer. HPV vaccination provides safe, effective, and lasting protection against HPV infections. Nevertheless, vaccination rates remain suboptimal. The purpose of this study was to examine the relationship between sociodemographic characteristics, HP…
Blakey-Cheung S., Demertzis K., Zeeshan Q.	Barriers to HPV Vaccination in Women at a Federally Qualified Health Center	10.1097/01.AOG.0000931136.85731.b0	INTRODUCTION: Human papillomavirus (HPV) vaccination significantly decreases the rate of HPV-related diseases; however, vaccine uptake is limited in the United States. New York State set a goal of 80% HPV vaccination by 2023. First-dose rates at our Federally Qualified Health Center (FQHC) in 2021 were 68% in girls aged 13-19 years and 31% in women aged 20-29 years. Little research surrounding ba…
Rosen J.G., Guillaume D., Mlunde L.B., Njiro B.J., Munishi C., Mlay D., Gerste A., Holroyd T.A., Giattas M.R., Morgan C., Kyesi F., Tinuga F., Ishengoma J., Sunguya B.F., Limaye R.J.	Feasibility and sustainability of a school-based platform for integrated delivery of HPV vaccination with adolescent health services in Tanzania: qualitative insights from stakeholders	10.1093/heapol/czad014	To meet lofty human papillomavirus (HPV) immunization goals in Tanzania, the Ministry of Health integrated HPV vaccination with adolescent health services using a school-based approach. A qualitative study was conducted in June-July 2021, examining the feasibility and sustainability of an integrated service package, HPV Plus. In-depth interviews with 46 programme implementers (i.e. health-care wo…
Oketch S.Y., Ochomo E.O., Orwa J.A., Mayieka L.M., Abdullahi L.H.	Communication strategies to improve human papillomavirus (HPV) immunisation uptake among adolescents in sub-Saharan Africa: A systematic review and meta-analysis	10.1136/bmjopen-2022-067164	Objectives Developing countries face the greatest cervical cancer disease burden and mortality with suboptimal immunisation uptake. This review explores the communication strategies adopted, successes, challenges and lessons learnt in sub-Saharan countries to enhance human papillomavirus (HPV) immunisation. Design Systematic review and meta-analysis. Data sources PubMed, Hinari, Cochrane Library,…
Jwa S., Yuyama Y., Yoshida H., Hamazaki T.	A favorable impression of vaccination leads to a better vaccination rate for the human papillomavirus vaccine: A Japanese questionnaire survey investigation	10.1016/j.jvacx.2022.100254	Background: The Japanese vaccination rate for infants and children is seemingly excellent, except for the human papillomavirus (HPV) vaccine. Regardless of its efficacy, the inoculation rate in Japan has dropped to approximately 1 % since 2013 because of negative information about vaccine side effects. We aimed to demonstrate the factors that lead to low vaccine acceptance rates (e.g., caregiver …
Warsi S.K., Nielsen S.M., Franklin B.A.K., Abdullaev S., Ruzmetova D., Raimjanov R., Nagiyeva K., Safaeva K.	Formative Research on HPV Vaccine Acceptance among Health Workers, Teachers, Parents, and Social Influencers in Uzbekistan	10.3390/vaccines11040754	Human papillomavirus (HPV) vaccines effectively prevent cervical cancer, most of which results from undetected long-term HPV infection. HPV vaccine introduction is particularly sensitive and complicated given widespread misinformation and vaccination of young girls before their sexual debut. Research has examined HPV vaccine introduction in lower- and middle-income countries (LMICs), but almost n…
Calo W.A., Hivner E.A., Hoke A.M., Bufalini C.M., Lehman E.B., Kraschnewski J.L.	The Healthy, Immunized Communities Study: A pilot intervention to increase parents intentions to get vaccines for their middle school children	10.1016/j.jvacx.2023.100273	Pennsylvania shortened the provisional period for student vaccine compliance in 2018. We pilot tested a school-based health education intervention, The Healthy, Immunized Communities Study, to improve parents’ intentions to get school-required (tetanus, diphtheria, acellular pertussis [Tdap]; and meningococcal conjugate [MCV]) and recommended (human papillomavirus [HPV]) vaccines for their childr…
Morales-Campos D.Y., Zimet G.D., Kahn J.A.	Human Papillomavirus Vaccine Hesitancy in the United States	10.1016/j.pcl.2022.11.002
Srivastava T., Head K.J., O'Dell S.M., Feemster K.A., Panozzo C.A., Zimet G.D., Kornides M.L.	Characterizing US mothers with high human papillomavirus vaccine intent yet unvaccinated adolescents	10.1016/j.ypmed.2023.107472	HPV vaccination rates remain suboptimal in the United States. While the current literature focuses on expressly hesitant parents, few studies have examined parents with “high intent”, or those indicating they definitely will vaccinate and have had the opportunity but not yet vaccinated their adolescents. Our objective was to differentiate characteristics of mothers with high intent from those who…
Lazhar H., Slaoui A., Rostoum S., Caidi N., Chat L., Baydada A.	Primary signet ring cell carcinoma of the cervix: About an uncommon case report	10.1016/j.ijscr.2023.107950	Background: Cervix mucinous adenocarcinomas have been defined by WHO classification into different subtypes: gastric, intestinal and ring signet cell. Ring signet cell subtype represent a diagnostic challenge due to the small number of cases described in the literature. We report hereby the 31st case worldwide, which is all the more exceptional as its atypical clinical presentation with mainly ur…
Tsui J., Martinez B., Shin M.B., Allee-Munoz A., Rodriguez I., Navarro J., Thomas-Barrios K.R., Kast W.M., Baezconde-Garbanati L.	Understanding medical mistrust and HPV vaccine hesitancy among multiethnic parents in Los Angeles	10.1007/s10865-022-00283-9	Determinants of parental HPV vaccine hesitancy, including medical mistrust and exposure to negative vaccine information, are understudied in racial/ethnic minority communities where vaccine uptake is low. We conducted a cross-sectional survey (March 2021) among parents of adolescents, ages 9-17 years, from an academic enrichment program serving low-income, first-generation, underrepresented minor…
Reno J.E., Dempsey A.F.	Promoting HPV vaccination among Latinx: an application of the extended parallel processing model	10.1007/s10865-022-00293-7	Vaccine hesitancy is a substantial barrier to increasing HPV vaccination rates among Latinx in the US who experience disproportional rates of HPV-related cancers. The current research tests the effectiveness of culturally-targeted, fear-appeal messages designed using the Extended Parallel Processing Model (EPPM). We compared differences among Latinx young adults and parents of adolescents of the …
Ellingson M.K., Bednarczyk R.A., O'Leary S.T., Schwartz J.L., Shapiro E.D., Niccolai L.M.	Understanding the Factors Influencing Health Care Provider Recommendations about Adolescent Vaccines: A Proposed Framework	10.1007/s10865-022-00296-4	Health care provider recommendations are among the most important factors influencing parents' decisions to vaccinate their adolescents. However, delivery of high-quality health care provider recommendations for vaccination is not universal. There is wide variation in the strength, timeliness and consistency of the delivery of recommendations for all adolescent vaccines. The factors that influenc…
Panagides R., Voges N., Oliver J., Bridwell D., Mitchell E.	Determining the Impact of a Community-Based Intervention on Knowledge Gained and Attitudes Towards the HPV Vaccine in Virginia	10.1007/s13187-022-02169-5	HPV vaccination series completion rates have increased steadily in the USA, yet specific areas continue to be burdened by HPV-related cancers, including rural areas of Virginia. The primary purpose of this study is to compare the impact of an community driven educational film about HPV on intention to vaccinate and knowledge gained in urban and rural areas of Virginia. From October 2016 to Septem…
Manganello J.A., Chiang S.C., Cowlin H., Kearney M.D., Massey P.M.	HPV and COVID-19 vaccines: Social media use, confidence, and intentions among parents living in different community types in the United States	10.1007/s10865-022-00316-3	Our study measured parental confidence and intention/uptake of two adolescent vaccines (HPV and COVID-19), focusing on differences among community types including urban, suburban, and rural. Although social media provides a way for misinformation to spread, it remains a viable forum for countering misinformation and engaging parents with positive vaccine information across community types. Yet, l…
Gauna F., Verger P., Fressard L., Jardin M., Ward J.K., Peretti-Watel P.	Vaccine hesitancy about the HPV vaccine among French young women and their parents: a telephone survey	10.1186/s12889-023-15334-2	BACKGROUND: The human papillomavirus (HPV) vaccine reduces the burden of cervical and other cancers. In numerous countries, a slow uptakeof this vaccine persists, calling for a better understanding of the structural factors leading to vaccine acceptation. We aimed to assess the attitudes toward HPV vaccination among its intended public to explore its specific characteristics. METHODS: A random cr…
Mercado-Andino A.K., Suárez-Pérez E.L., Díaz-Miranda O.L., Medina-Labees D.T., Ortiz A.P., Wells K., Colón-López V.	Vaccination barriers for HPV vaccine initiation and completion: A perception analysis using the Association of Immunization Managers annual survey	10.1158/1538-7445.AM2023-721	Background: Human Papillomavirus (HPV) is the most common sexually transmitted infection in the United States of America (USA) and it is associated with six types of cancers. Vaccines that protect against HPV infection have been introduced since 2006. Despite many national efforts, vaccination rates remain under 80% and many individual and systematic barriers influence HPV vaccine uptake and comp…
Diaz H., Colon-Otero G., Pacheco-Spann L.M., DeStephano C.C., Casanova-Leyva S.	Assessing knowledge, vaccine hesitancy, and completion rates of free HPV vaccination in uninsured/underinsured low-income patients	10.1158/1538-7445.AM2023-5539	Background: Human Papillomavirus (HPV) vaccination rates remain low in the U.S., particularly among minorities and low-income patients. In 2014, a Mayo Clinic study of uninsured, low-income, working, Volunteer in Medicine (VIM) Clinic patients in Jacksonville, Florida found a statistically significant lower awareness of HPV (50.3% vs 63.6%) and the HPV vaccine (32.1% vs 62.7%) than the national p…
Ramos A., Aristizabal C., Baezconde-Garbanati L.	Reducing human papillomavirus associated cancers and disparities among Hispanics/Latinos through the adapted NCI NON CHE (National Outreach Network Community Health Education) program	10.1158/1538-7445.AM2023-1918	While HPV vaccination has dramatically reduced HPV-related cancer incidences in certain demographic groups, it continues to disproportionately affect Hispanics/Latinos. The NON CHE program at (USC), (NCCC), aims to understand the gaps in Human Papillomavirus (HPV) knowledge and vaccination uptake, cervical cancer screenings, and addresses the barriers to participating in clinical trials (CT) by c…
Al Alawi S., Al Zaabi O., Heffernan M.E., Arulappan J., Al Hasani N., Al Baluchi M., Al Mamari A., Al Saadi A.	Knowledge, attitudes and acceptance toward Human papillomavirus (HPV) vaccination: Perspectives of Muslim women and men	10.1016/j.vaccine.2023.02.063	Objectives: Human papillomavirus (HPV) infection is the leading risk factor for the development of anogenital cancers. Most Arab countries lack both HPV education and national HPV vaccination programs. The objective of this study was to assess knowledge, attitudes, and acceptance toward HPV vaccination in men and women from Oman, a country in the Middle Eastern North Africa region. Methods: This …
Martinez S.A., Anderson A.S., Burkhart M., Gopalani S.V., Janitz A.E., Campbell J.E., White A.H., Comiford A.L.	Perception of Barriers to and Factors Associated with HPV Vaccination Among Parents of American Indian Adolescents in the Cherokee Nation	10.1007/s40615-023-01576-8	The purpose of this study was to understand the perceptions of HPV vaccination barriers and factors among parents or guardians of American Indian adolescents in the Cherokee Nation. Fifty-four parents of American Indian adolescents in the Cherokee Nation participated in one of eleven focus group discussions from June to August 2019. Discussions were recorded, transcribed, coded, and analyzed for …
Mihretie G.N., Liyeh T.M., Ayele A.D., Belay H.G., Yimer T.S., Miskr A.D., Kassa B.G., Tefera A.G., Dagnaw E., Belachew Y.Y., Tiruneh G.A., Asferi W.N., Getu S., Aytenew T.M.	Female adolescents knowledge and acceptability of human papillomavirus vaccine in Debre Tabor Town, Ethiopia: a cross-sectional study	10.1136/bmjopen-2022-061813	Objective This study aimed to assess the knowledge and acceptability of the human papillomavirus (HPV) vaccine and associated factors among female adolescent students in Debre Tabor Town, Ethiopia, 2021. Design Cross-sectional study was done from 9 December 2020 to 28 February 2021. Analysis The data were entered into EpiData V.4.2 and analysed with SPSS V.23 software. The OR, 95% CI and p<0.05 w…
Shin M.B., Sloan K.E., Martinez B., Soto C., Baezconde-Garbanati L., Unger J.B., Kast W.M., Cockburn M., Tsui J.	Examining multilevel influences on parental HPV vaccine hesitancy among multiethnic communities in Los Angeles: a qualitative analysis	10.1186/s12889-023-15318-2	BACKGROUND: Human papillomavirus (HPV) vaccine hesitancy is a growing concern in the United States, yet understudied among racial/ethnic minority parents. We conducted qualitative research to understand parental HPV vaccine hesitancy and inform community-specific, multilevel approaches to improve HPV vaccination among diverse populations in Los Angeles. METHODS: We recruited American Indian/Alask…
Jäger L., Senn O., Rosemann T., Plate A.	Assessment of Human Papillomavirus Vaccination in Primary Care among Swiss University Students	10.1001/jamanetworkopen.2023.3949	IMPORTANCE Human papillomavirus vaccination coverage rates lie below desired thresholds in Switzerland. Because general practitioners are the main contact for the relatively rare health issues of many Swiss young adults, primary care offers an important opportunity to provide catch-up human papillomavirus vaccination. OBJECTIVE To examine the knowledge, experiences, and attitudes of Swiss univers…
Feng Y., Feng R., Liu Y.	Social media promotion, risk perception, and parental support for adolescent girls HPV vaccination: Taking consideration of future consequences and sexual attitudes as moderators	10.1080/07399332.2023.2190979	HPV vaccine hesitancy in Asia is unique compared to western countries. Concerning whether social media promotion about HPV vaccine will be related with parental support for Chinese adolescent girls, we investigated the correlation among social media promotion, risk perception of HPV vaccine and parental support. Through the theoretical lens of Health Action Process Approach model (HAPA), we found…
Bocquier A., Branchereau M., Gauchet A., Bonnay S., Simon M., Ecollan M., Chevreul K., Mueller J.E., Gagneux-Brunon A., Thilly N.	Promoting HPV vaccination at school: a mixed methods study exploring knowledge, beliefs and attitudes of French school staff	10.1186/s12889-023-15342-2	BACKGROUND: HPV vaccine coverage in France remained lower than in most other high-income countries. Within the diagnostic phase of the national PrevHPV program, we carried out a mixed methods study among school staff to assess their knowledge, beliefs and attitudes regarding HPV, HPV vaccine and vaccination in general, and regarding schools' role in promoting HPV vaccination. METHODS: Middle scho…
Gopalani S.V., Janitz A.E., Burkhart M., Campbell J.E., Chen S., Martinez S.A., White A.H., Anderson A.S., Pharr S.F., Peck J.D., Comiford A.	HPV vaccination coverage and factors among American Indians in Cherokee Nation	10.1007/s10552-022-01662-y	Purpose: We estimated human papillomavirus (HPV) vaccine initiation coverage among American Indian adolescents and identified factors associated with HPV vaccination among parents of these adolescents. Methods: We developed, tested, and disseminated a survey to a random sample of 2,000 parents of American Indian adolescents aged 9–17 years who had accessed Cherokee Nation Health Services from Jan…
Bass A.R., Chakravarty E., Akl E.A., Bingham C.O., Calabrese L., Cappelli L.C., Johnson S.R., Imundo L.F., Winthrop K.L., Arasaratnam R.J., Baden L.R., Berard R., Bridges S.L., Cheah J.T.L., Curtis J.R., Ferguson P.J., Hakkarinen I., Onel K.B., Schultz G., Sivaraman V., Smith B.J., Sparks J.A., Vogel T.P., Williams E.A., Calabrese C., Cunha J.S., Fontanarosa J., Gillispie-Taylor M.C., Gkrouzman E…	2022 American College of Rheumatology Guideline for Vaccinations in Patients With Rheumatic and Musculoskeletal Diseases	10.1002/acr.25045	Objective: To provide evidence-based recommendations on the use of vaccinations in children and adults with rheumatic and musculoskeletal diseases (RMDs). Methods: This guideline follows American College of Rheumatology (ACR) policy guiding management of conflicts of interest and disclosures and the ACR guideline development process, which includes the Grading of Recommendations Assessment, Devel…
Niccolai L.M., Johnson N.P., Torres A., Sullivan E.L., Hansen C.E.	Messaging of Different Disease Outcomes for Human Papillomavirus Vaccination: A Systematic Review	10.1016/j.jadohealth.2022.10.018	Purpose: The purpose of this systematic review was to assess how messaging for human papillomavirus (HPV) vaccination to prevent different health outcomes (sexually transmitted infection, anogenital warts ([AGW], and/or cancer) influences intentions or initiation for the vaccine series. Methods: We searched PubMed, MEDLINE, and Embase databases for all previously published articles with an evalua…
Lelliott M., Sahker E., Poudyal H.	A Review of Parental Vaccine Hesitancy for Human Papillomavirus in Japan	10.3390/jcm12052004	Globally, Japan has the lowest rate of vaccine confidence. The persistent parental vaccine hesitancy has been attributed to safety and efficacy concerns and is primarily driven by the negative experience with human papillomavirus (HPV) vaccines. This literature review aimed to identify factors associated with HPV vaccine uptake and potential strategies to reduce vaccine hesitancy among Japanese p…
Rodrigues E.S., Mendes E.D.T., Nucci L.B.	Parental Justifications for Not Vaccinating Children or Adolescents against Human Papillomavirus (HPV)	10.3390/vaccines11030506	Vaccination coverage against Human Papillomavirus (HPV) is low compared with uptake of other vaccines in many countries, including Brazil. The aim of this study was to examine the main reasons provided by parents or guardians of a target population that did not have the first dose of HPV vaccine in a small rural Brazilian municipality, and to verify the factors associated with the reasons for non…
Dufour L., Carrouel F., Dussart C.	Human Papillomaviruses in Adolescents: Knowledge, Attitudes, and Practices of Pharmacists Regarding Virus and Vaccination in France	10.3390/v15030778	Human papillomaviruses (HPVs) are responsible for one of the most common sexually transmitted diseases in the world, and their oncogenic role has been well demonstrated in genital, anal, and oropharyngeal areas. However, a certain distrust and a lack of knowledge about this vaccine are perceptible among French adolescents and their parents. Thus, health professionals and, more particularly, pharm…
He Y., Shi J., Zhao H., Wang Y., Zhang C., Han S., He Q., Li X., Li S., Wang W., Yi M., Hu X., Xing Z., Han H., Gao Y., Zhou Q., Lu L., Guo J., Cao H., Lu C., Hou Y., Chen D., Yang F., Lei P., Di W., Qian J., Xia Y., Zhang Y., Deng Y., Zhu J., Xu C.	p16(INK4A) flow cytometry of exfoliated cervical cells: Its role in quantitative pathology and clinical diagnosis of squamous intraepithelial lesions	10.1002/ctm2.1209	Background: P16(INK4A) is a surrogate signature compensating for the specificity and/or sensitivity deficiencies of the human papillomavirus (HPV) DNA and Papanicolaou smear (Pap) co-test for detecting high-grade cervical squamous intraepithelial lesions or worse (HSIL+). However, traditional p16INK4A immunostaining is labour intensive and skill demanding, and subjective biases cannot be avoided.…
Su P., Ma J., Yu L., Tang S., Sun P.	Clinical significance of extended high-risk human papillomavirus genotyping and viral load in cervical cancer and precancerous lesions	10.1016/j.gocm.2023.01.001	Persistent infections with specific high-risk human papillomavirus (HR-HPV) strains are the leading cause of cervical cancer and precancerous lesions. HPV-16 and HPV-18 are associated with more than 70% of cervical cancer. However, with recent widespread vaccination efforts against cervical cancer, the infection rates of HPV-16 and HPV-18 have decreased across all age groups, while the infection …
Malevolti M.C., Lugo A., Scala M., Gallus S., Gorini G., Lachi A., Carreras G.	Dose-risk relationships between cigarette smoking and cervical cancer: a systematic review and meta-analysis	10.1097/CEJ.0000000000000773	Objective Cervical cancer (CC) is the fourth most frequent cancer worldwide. Cigarette smoking has been shown to influence CC risk in conjunction with human papillomavirus (HPV) infection. The aim of this study is to provide the most accurate and updated estimate of this association and its dose-response relationship. Methods Using an innovative approach for the identification of original publica…
Holder N.A., Coyne-Beasley T.	Leveling the Playing Field: Promoting Vaccine Equity for Adolescents and Young Adults	10.3928/19382359-20230118-05	Immunization is one the greatest prevention tools in the skillset of the general pe-diatrician. Ensuring that all patients, particularly adolescents and young adults, have the opportunity and access to age-appropriate vaccines should be an integral part of pediatric practice. Equitable immunization access and allocation should be afforded to adolescents and young adults to foster the health and w…
Kaddas H.K., Ramsay J.M., Ou J.Y., Fair D., Kepka D., Kirchhoff A.C.	HPV Vaccination Initiation and Completion Among Pediatric, Adolescent, and Young Adult Cancer Survivors and a Comparison Population Sample Receiving Primary Care	10.1097/MPH.0000000000002484	Human papillomavirus (HPV) vaccinations can reduce pediatric, adolescent, and young adult (PAYA) cancer survivors' susceptibility to HPV-related subsequent cancers. We examined differences in HPV vaccination initiation and completion among a Utah-based cohort of PAYA cancer survivors and a cancer-free population sample. Participants received primary care at 1 of 2 health care systems during study…
Aras Ü.A.T., Kırat S., Sezer Ö.Y., Yumru A.E.	Mothers perspective on human papillomavirus vaccine in Eastern Turkey	10.18621/eurj.1179741	Objectives: The rates of vaccination with human papillomavirus (HPV) vaccine, which can prevent many cancers, rank the last place when compared to other childhood vaccination rates. The purpose of the present study was to evaluate the knowledge levels of mothers living in our region about HPV vaccine and their perspectives regarding having the vaccine. Methods: The study was conducted between 15 …
Vila J., Lera E., Peremiquel-Trillas P., Andrés C., Martínez L., Barceló I., Carsi A., Balcells J., Rodrigo-Pendás J.Á., Soler-Palacín P., Rodrigo C., Antón A.	Increased RSV-A Bronchiolitis Severity in RSV-Infected Children Admitted to a Reference Center in Catalonia (Spain) Between 2014 and 2018	10.1093/jpids/piad009	Between 2014 and 2018, we evaluated the severity of 687 cases of bronchiolitis caused by respiratory syncytial virus (RSV) in Catalonia, Spain. Compared to RSV-B, RSV-A cases required intensive care (adjusted relative risk (aRR) = 1.44, p < 0.01) and respiratory support (aRR = 1.07, p < 0.01) more often; hospital stay was one day longer (p < 0.01). Subgroup identification may aid clinical evaluat…
Park Y., Ki M., Lee H., Lee J.-K., Oh J.-K.	Parental Factors Affecting Decision to Vaccinate Their Daughters against Human Papillomavirus	10.1158/1940-6207.CAPR-22-0412	Human papillomavirus (HPV) vaccination was introduced in the National Immunization Program (NIP) in Korea targeting girls aged 12 years to receive two doses of HPV vaccine to prevent cervical cancer. This study aimed to evaluate the factors that may influence parental decision to inoculate their daughters in Korea. A cross-sectional survey was conducted in 2020 by interviewing the parents of 2,00…
Elebiyo O.T.	Knowledge, attitude, and uptake of Human Papilloma Virus (HPV) vaccine among parents of adolescents attending outpatient clinic at the University of Benin Teaching Hospital, Nigeria	10.29063/ajrh2023/v27i3.12	The aim of the study was to examine the knowledge, attitude and uptake of the Human Papilloma Virus (HPV) vaccine among 302 parents whose adolescents' children utilized care services at the General Practice Units (GPU) of the University of Benin Teaching Hospital (UBTH). Systematic sampling technique was used to select respondents for the study. Self-administered questionnaire that was pretested …
Cherven B., Klosky J.L., Keith K.E., Hudson M.M., Bhatia S., Landier W.	Reasons for refusal of the human papillomavirus vaccine among young cancer survivors	10.1002/cncr.34521	Background: Cancer survivors are at risk for developing subsequent human papillomavirus (HPV)–related malignancies. HPV vaccination rates among survivors remain low, and the reasons for refusal of the vaccine are unclear in this population. Methods: The authors conducted a secondary analysis of data from an open-label clinical trial evaluating the immunogenicity and safety of the HPV vaccine amon…
Li C., Hall T.G., Hall J.J., He W.-Q.	Effectiveness of quadrivalent HPV vaccination in reducing vaccine-type and nonvaccine-type high risk HPV infection	10.1017/S0950268823000213	This study aimed to assess human papillomavirus (HPV) vaccine effectiveness (VE) against both vaccine-type and nonvaccine-type high-risk HPV (hrHPV) infection, and duration of protection in United States. The study population was female participants aged 18-35 years with an HPV vaccination history and genital testing for HPV from the National Health and Nutrition Examination Survey, 2007-2016. Pa…
Marshall S., Fleming A., Sahm L.J., Moore A.C.	Identifying intervention strategies to improve HPV vaccine decision-making using behaviour change theory	10.1016/j.vaccine.2023.01.025	Although the HPV vaccine is highly safe and effective, its uptake is sub-optimal in many countries, including Ireland. There is therefore a need to identify appropriate interventions that will increase HPV vaccine acceptance by parents. In this study, we took a systematic approach to understand the factors that influence HPV vaccine uptake by parents of adolescent girls in Ireland to define suita…
Robinson M.S., England M., Luthy K.E., Peterson N.E.	HPV Infection and Vaccination: A Question and Answer Guide for School Nurses	10.1177/1942602X221146758	School nurses frequently interact with school-age children and their parents/guardians regarding vaccinations. As a trusted source of information, the school nurse is in a unique position to share vaccine information with parents/guardians and school-age children that may dispel myths and, consequently, improve vaccination rates. Nevertheless, some parents/guardians are still reluctant to vaccina…
Pingali C., Zhang F., Santibanez T.A., Elam-Evans L.D., Hill H.A., Valier M.R., Singleton J.A.	Associations Between Routine Adolescent Vaccination Status and Parental Intent to Get a COVID-19 Vaccine for Their Adolescent	10.1001/jamapediatrics.2022.4877
Wagner A.L., Lu Y., Janusz C.B., Pan S.W., Glover B., Wu Z., Prosser L.A.	Preferences for Sexually Transmitted Infection and Cancer Vaccines in the United States and in China	10.1016/j.jval.2022.07.019	Objectives: This study assessed preferences for hypothetical vaccines for children in 2 large vaccine markets according to how the vaccine-preventable disease is transmitted via a discrete choice experiment. Methods: Surveys in China (N = 1350) and the United States (N = 1413) were conducted from April to May 2021. The discrete choice experiment included attributes of cost, age at vaccination, tr…
Turner K., Brownstein N.C., Whiting J., Arevalo M., Vadaparampil S., Giuliano A.R., Islam J.Y., Meade C.D., Gwede C.K., Kasting M.L., Head K.J., Christy S.M.	Impact of the COVID-19 pandemic on human papillomavirus (HPV) vaccination among a national sample of United States adults ages 18–45: A cross-sectional study	10.1016/j.pmedr.2022.102067	To assess how the COVID-19 pandemic affected catch-up HPV vaccination among age-eligible adults (ages 18–45). The current study leverages a national, cross-sectional sample of US adults ages 18–45 years to assess the prevalence and determinants of COVID-19 pandemic-related disruptions to catch-up HPV vaccination in 2021. The sample was restricted to adults intending to receive the HPV vaccine. Mu…
Sheng B., Yao D., Du X., Chen D., Zhou L.	Establishment and validation of a risk prediction model for high-grade cervical lesions	10.1016/j.ejogrb.2022.12.005	Objective: To establish and validate a risk prediction model for cervical high-grade squamous intraepithelial lesions (HSIL). Methods: This retrospective study included patients who underwent cervical biopsies at the Cervical Disease Centre of Maternal and Child Hospital of Hubei Province between January 2021 and December 2021. Results: A total of 1630 patients were divided into the HSIL + cervic…
Choi J., Tamí-Maury I., Cuccaro P., Kim S., Markham C.	Digital Health Interventions to Improve Adolescent HPV Vaccination: A Systematic Review	10.3390/vaccines11020249	Digital technologies are being increasingly utilized in healthcare to provide pertinent and timely information for primary prevention, such as vaccination. This study aimed to conduct a systematic review to describe and assess current digital health interventions to promote HPV vaccination among adolescents and parents of adolescents, and to recommend directions for future interventions of this k…
Osaghae I., Darkoh C., Chido-Amajuoyi O.G., Chan W., Padgett Wermuth P., Pande M., Cunningham S.A., Shete S.	Healthcare Providers Perceived Self-Efficacy in HPV Vaccination Hesitancy Counseling and HPV Vaccination Acceptance	10.3390/vaccines11020300	Background: HPV vaccine hesitancy is a key contributor to the sub-optimal HPV vaccination uptake in the United States. We aimed to determine the association between healthcare providers’ self-efficacy in HPV vaccination hesitancy counseling and HPV vaccination acceptance after initial and follow-up counseling sessions. Methods: Population-based cross-sectional study of healthcare providers (HCPs)…
Masaquel C., Schley K., Wright K., Mauskopf J., Parrish R.A., Presa J.V., Hewlett D.	The Impact of Social Determinants of Health on Meningococcal Vaccination Awareness, Delivery, and Coverage in Adolescents and Young Adults in the United States: A Systematic Review	10.3390/vaccines11020256	Vaccines remain a fundamental intervention for preventing illness and death. In the United States, suboptimal vaccine uptake in adolescents and young adults has been observed for meningococcal conjugate (MenACWY) and serogroup B meningococcal (MenB) vaccines, particularly among marginalized communities, despite current recommendations by the Advisory Committee on Immunization Practices. A systema…
Syed U., Kapera O., Chandrasekhar A., Baylor B.T., Hassan A., Magalhães M., Meidany F., Schenker I., Messiah S.E., Bhatti A.	The Role of Faith-Based Organizations in Improving Vaccination Confidence & Addressing Vaccination Disparities to Help Improve Vaccine Uptake: A Systematic Review	10.3390/vaccines11020449	The COVID-19 pandemic underscored the importance of vaccination to support individual health across the life-course, with vaccination playing a central strategy role in mitigating transmission and disease. This required unprecedented mobilization and coordination across all sectors to meet people where they are, enable equitable access, and build vaccination confidence. A literature search was co…
Enskär I., Enskär K., Nevéus T., Hess Engström A., Grandahl M.	Barriers in the School-Based Pan-Gender HPV Vaccination Program in Sweden: Healthcare Providers Perspective	10.3390/vaccines11020310	Background: Human papillomavirus (HPV) vaccines effectively prevent, and can even eliminate, HPV-related cancers. Currently, vaccination rates are suboptimal in the national Swedish school-based vaccination program. School nurses play a key role in all aspects of the vaccination process. Therefore, this study aims to explore school nurses’ perceived HPV vaccination challenges. Methods: Seven focu…
Garbe M.C., Smith C.E., Alamarat Z., Curren K., Madden C.A., Darden P.M.	The reasons why adolescents are not vaccinating, changes 2008-2020: national immunization survey - teen	10.1016/S0002-9629(23)00074-5	Purpose of Study: To study how the reasons for adolescent patients not receiving vaccinations have changed over time. By understanding the specific reasons for adolescent not vaccinated have changed over time, targeted interventions can be developed. Methods Used: Data is examined from the CDC's National Immunization Survey Teen, a two-phase survey with data available from 2006, surveying parents…
Shahid M.W., Iftikhar N., Irshad M., Akhtar A., Hafeez J., Ali U.A.	Efficacy of Autoinoculation in Treatment of Multiple Viral Warts - A Single Arm Study	10.29271/jcpsp.2023.02.141	Objective: To test the effectiveness of autoinoculation of a wart in patients with multiple viral warts. Study Design: An experimental study. Place and Duration of Study: Department of Dermatology, Pak Emirates Military Hospital (PEMH), Rawalpindi, from February 2021 to February 2022. Methodology: Patients above 12 years of age, having more than 5 warts were included. Those getting any other trea…
Suzuki K., Yamanaka M., Minamiguchi Y., Hayashi N., Yamauchi E., Fukawa A., Tsuda Y., Fujisaka Y., Doi T., Shiino I., Tomari Y.	Details of Cancer Education Programs for Adolescents and Young Adults and Their Effectiveness: A Scoping Review	10.1089/jayao.2021.0160	The purpose of this review was to establish what cancer education programs have been carried out aimed at adolescents and young adults (AYAs) and what outcomes they achieved. The databases used were MEDLINE, CINAHL, and Web of Science, and the search period was set as 2011-2020. The extracted literature was evaluated for quality using the Joanna Briggs Institute's critical appraisal tools. The su…
Tubaş F., Dulkadir R., Taplak A.Ş., Ünlü E.	Knowledge and Attitudes of Physicians and Nurses in Turkey Regarding Human Papillomavirus Vaccination of Their Children	10.1007/s10900-022-01141-0	AIM: This study aimed to determine the knowledge and attitudes of physicians and nurses as parents about human papillomavirus (HPV) vaccination and their views on vaccination in children. MATERIALS AND METHODS: This cross-sectional study included 72 physicians and 128 nurses who had children. Data were collected using questionnaires prepared by researchers. Descriptive statistical analysis and ch…
Coordes A., Grund D., Mainka A., Olze H., Hanitsch L., von Bernuth H., Dommerich S.	Recurrent laryngeal papillomatosis	10.1007/s00106-022-01250-1
Avcı D., Kuş C., Gümüştakim R.Ş., Ayhan Başer D., Eryilmaz M.E.	Knowledge, attitudes and behaviors of family physicians about childhood vaccinations that are not in the routine vaccination schedule: a cross-sectional study	10.1017/S1463423622000688	AIM: In our country, there are childhood vaccinations that are not included in the routine vaccination schedule and that families have to buy and have for a fee. In addition to income level, family physicians' recommendations also play a major role in getting these vaccines.Our study was planned to determine the level of knowledge, attitudes and behaviors of family physicians about rotavirus, HPV…
Li Y., Qin C., Qiu S., He Y., Pang L., Xu X., Yim V.W.-C., Tang S., Du H., Gong W., Yang F., Tucker J.D., Tang W., Wang Y., Lin L., Jit M., Song W., Li C., Smith J., Li J., Wu D.	The effectiveness of pay-it-forward in addressing HPV vaccine delay and increasing uptake among 15-18-year-old adolescent girls compared to user-paid vaccination: a study protocol for a two-arm randomized controlled trial in China	10.1186/s12889-022-14947-3	BACKGROUND: Human papillomavirus (HPV) vaccination could prevent cervical and other HPV-associated cancers attributable to vaccine-associated HPV types. However, HPV vaccination coverage among women aged 9-18 years old is low in China. Common barriers include poor financial affordability, minimal public engagement, and low confidence in domestically produced HPV vaccines. Pay-it-forward offers an…
Hernández-Almeida P., Vásconez-Muñoz F., Vásconez-Montalvo A., Montalvo-Flores N., Redrobán-Armendariz L., Aymacaña-Albán E.	Oesophageal squamous papilloma in paediatric population: a single-centre case series	10.1136/bmjpo-2022-001667	Purpose Oesophageal squamous papilloma (OSP) is a rare epithelial lesion with an unclear aetiology, found incidentally in upper gastrointestinal endoscopy (UGE). We evaluate the epidemiology, general features and endoscopic and histological characteristics of OSP in children in a single centre. Methods We conducted a retrospective search of 3568 medical records of children under 18 years old who …
Zhang Z., Shi J., Zhang X., Guo X., Yu W.	Willingness of parents of 9-to-18-year-old females in China to vaccinate their daughters with HPV vaccine	10.1016/j.vaccine.2022.11.016	Objective: To assess knowledge about HPV and HPV vaccine, willingness to have their daughters receive HPV vaccine, and factors associated with knowledge and willingness among parents of females 9 to 18 years of age in China. Methods: We conducted a cross-sectional survey of parents with daughters 9 to 18 years of age in four provinces of China using a self-administered questionnaire. We used mult…
Ampofo A.G., Mackenzie L., Boyes A.W.	HPV vaccination: Intention to participate among female senior high school students in Ghana	10.1016/j.vaccine.2022.11.007	Introduction: Cervical cancer is the second most common cancer and the second leading cause of cancer death among women in Ghana. HPV vaccination is expected to be added to the national vaccination schedule in 2023. This study aimed to: i) describe intentions to participate in HPV vaccination and ii) explore factors associated with vaccination intentions among female senior high school students i…
Abdus S., Selden T.M.	Contextual Considerations When Interpreting Well-Child Visit Adherence Results - Reply	10.1001/jamapediatrics.2022.4858
Wanders R.J.A., Baes M., Ribeiro D., Ferdinandusse S., Waterham H.R.	THE PHYSIOLOGICAL FUNCTIONS OF HUMAN PEROXISOMES	10.1152/physrev.00051.2021	Peroxisomes are subcellular organelles that play a central role in human physiology by catalyzing a range of unique metabolic functions. The importance of peroxisomes for human health is exemplified by the existence of a group of usually severe diseases caused by an impairment in one or more peroxisomal functions. Among others these include the Zellweger spectrum disorders, X-linked adrenoleukody…
Wei Z., Liu Y., Zhang L., Sun X., Jiang Q., Li Z., Wu Y., Fu C.	Stages of HPV Vaccine Hesitancy Among Guardians of Female Secondary School Students in China	10.1016/j.jadohealth.2022.08.027	Purpose: Female secondary school students are the primary recommended population for human papillomavirus (HPV) vaccines. However, vaccine hesitancy may affect uptake. In this study, we assessed the vaccine hesitancy levels among the guardians of female secondary school students in China. Methods: We developed a questionnaire and conducted cross-sectional surveys among guardians of secondary scho…
Ganczak M., Kalinowski P., Pasek O., Duda-Duma Ł., Sobieraj E., Goławski J., Biesiada D., Jansen D., Vervoort J.P.M., Edelstein M., Kowalska M.	Health System Barriers to Child Mandatory and Optional Vaccination among Ukrainian Migrants in Poland in the Context of MMR and HPV Vaccines—A Qualitative Study	10.3390/ijerph20010712	Background Migrants’ access to healthcare services is limited. This study aimed to identify health system barriers to vaccination, specifically HPV/MMR vaccination among children in Ukrainian economic migrants (UMs). Methods Between December 2021–March 2022, a qualitative study of UMs living in Poland was conducted. Six focus groups were held with 53 UMs aged 15–45; in-depth interviews with 12 he…
Zhang K., Liang X., Tam K.L.W., Kawuki J., Chan P.S.-F., Chen S., Fang Y., Cao H., Zhou X., Chen Y., Hu T., Chen H., Wang Z.	Changes in COVID-19 Vaccine Acceptability among Parents with Children Aged 6–35 Months in China—Repeated Cross-Sectional Surveys in 2020 and 2021	10.3390/vaccines11010170	China is considering to offer COVID-19 vaccination for children aged 6–35 months. This study investigated the changes in COVID-19 vaccine acceptability and associated factors among parents with children aged 6–35 months in 2020 and 2021. Two rounds of cross-sectional online surveys were conducted among adult factory workers in Shenzhen, China. A subset of 208 (first round) and 229 (second round) …
He M., Jia R., Liu X., Su C., Qin Y., Li C., Jia Y.	Attributes underlying patient choice of treatment modality for low-grade squamous intraepithelial lesion complicated by high-risk human papillomavirus infection	10.1080/02656736.2023.2168075	Objective: To use logistic regression to analyze the attributes underlying patients’ treatment options for low-grade squamous intraepithelial lesion (LSIL) complicated with high-risk human papillomavirus (HR-HPV) infection, and identify the best benefit group of different treatment options. Methods: Clinical data of 197 LSIL patients with HR-HPV infection between June 2009 and February 2022 were …
Minihan A.K., Bandi P., Star J., Fisher-Borne M., Saslow D., Jemal A.	The association of initiating HPV vaccination at ages 9–10 years and up-to-date status among adolescents ages 13–17 years, 2016-2020	10.1080/21645515.2023.2175555	Recent guidelines from the American Cancer Society stress HPV vaccination series initiation at the youngest opportunity, i.e., age 9 years. There are limited data on the association between initiating HPV vaccination at ages 9–10 years and up-to-date (UTD) status. In this study, we compare nationally representative UTD HPV vaccination rates between adolescents who initiated the series younger (ag…
Ballestas S.A., Hidalgo Lopez J., Klein A.M., Steuer C., Shin D.M., Abousaud M., Schmitt N.C., Teng Y., Saba N.F., Tkaczuk A.T.	Long-Term Follow-up of Parenteral Bevacizumab In Patients with Recurrent Respiratory Papillomatosis	10.1002/lary.30617	Objective: The clinical course of recurrent respiratory papillomatosis (RRP) varies from spontaneous remission to severe airway obstruction with wide variability in recurrence. Standard treatment involves debulking to improve voice and/or breathing. Non-surgical therapies are emerging in hopes of non-operative disease control. This retrospective review analyzes long-term safety, efficacy, and dur…
Sharpless K.E., Marcus J.Z., Kuroki L.M., Wiser A.L., Flowers L.	ASCCP Committee Opinion: Adjuvant Human Papillomavirus Vaccine for Patients Undergoing Treatment for Cervical Intraepithelial Neoplasia	10.1097/LGT.0000000000000703	Objectives Individuals treated for cervical intraepithelial neoplasia grade 2 or worse (CIN2+) are at long-term risk of persistent or recurrent disease despite treatment. This committee opinion aims to summarize and provide evidence-based recommendations for adjuvant human papillomavirus (HPV) vaccination based on available, published literature. Methods A task force from the ASCCP Practice Commi…
Eun B.-W., Bahar E., Xavier S., Kim H., Borys D.	Post-marketing surveillance study of the safety of the HPV-16/18 vaccine in Korea (2017–2021)	10.1080/21645515.2023.2184756	Human papillomavirus (HPV) infection is associated with the risk of developing certain cancers, including cancers of the cervix, vulva, vagina, penis, anus, rectum, and oropharynx. In 2016, the bivalent HPV-16/18 vaccine was included in the Korea National Immunization Program. This vaccine protects against HPV types 16 and 18 and other oncogenic HPV types predominant in cervical and anal cancers.…
Güneś Ö., Özkaya-Parlakay A., Güney A.Y., Güder L., Mustafaoǧlu Ö., Bayraktar P., Kanlk-Yüksek S., Gülhan B.	A Survey on Parents Health Literacy on Childhood Human Papilloma Virus Vaccination	10.1055/s-0042-1760374	Objective The aim of this study is to determine parents' knowledge levels and attitudes about childhood human papillomavirus (HPV) vaccination and reveal the differences between parents who are health care workers and nonhealth care workers. The HPV vaccine can potentially prevent initial HPV infection and HPV-related genital and anal precancerous disorders and cancers. Methods Questions and atti…
Lloyd A.R., Ardura M.I., Wise K., Chavarin D.J., Boyle B., Sivaraman V.	Barriers to vaccination in immunocompromised children: A needs assessment in children with childhood-onset SLE and inflammatory bowel disease	10.3389/fped.2023.1103096	Background: Vaccination of immunocompromised children (ICC) remains suboptimal. Methods: Needs assessment surveys were administered to patients and caregivers during routine ambulatory visits to the rheumatology and gastroenterology clinics at Nationwide Children's Hospital (NCH) from January 1 through August 31, 2018, and to community primary care physicians (PCPs) at their monthly meeting and e…
Sobierajski T., Małecka I., Augustynowicz E.	Feminized vaccine? Parents attitudes toward HPV vaccination of adolescents in Poland: A representative study	10.1080/21645515.2023.2186105	In 2023, the process of gradually introducing universal, free HPV vaccination into the vaccination program for children in Poland began. For this reason, the attitudes of parents of adolescents toward these vaccinations were examined in this study. The survey was conducted among 360 parents of children (girls and boys) aged 9–15. To achieve the best possible representativeness of the sample, pare…
Rabiu I., Yahuza Z.	Knowledge and Attitude towards Human Papilloma Virus Infection, Vaccines, and Cervical Cancer Prevention among School Students in Kano, Nigeria	10.1155/2023/2803420	The rising cases of human papillomavirus (HPV) infection and cervical cancer cases in Nigeria are alarming. Only a few studies have looked at secondary school students in Nigeria's understanding of HPV infection and vaccine acceptance, whereas earlier studies have mostly focused on screening. In this study, 400 students from two secondary schools in Kano State, Nigeria, were engaged with the aim …
de Fouw M., Stroeken Y., Niwagaba B., Musheshe M., Tusiime J., Sadayo I., Reis R., Peters A.A.W., Beltman J.J.	Involving men in cervical cancer prevention; a qualitative enquiry into male perspectives on screening and HPV vaccination in Mid-Western Uganda	10.1371/journal.pone.0280052	Introduction Evidence-based preventive strategies for cervical cancer in low-resource setting have been developed, but implementation is challenged, and uptake remains low. Women and girls experience social and economic barriers to attend screening and human papillomavirus (HPV) vaccination programs. Male support has been proven successful in uptake of other reproductive healthcare services. This…
Guo Y., Sims O.T., Li Q., Yang F.	Factors associated with first-generation immigrant parents unwillingness to vaccinate their daughters for HPV	10.1016/j.jmh.2023.100161	Purpose: Human papillomavirus (HPV) vaccination rates for children of immigrant parents are substantially lower than US peers. This study aimed (1) to assess the prevalence of immigrant parents’ unwillingness to vaccinate their daughters, (2) to compare by race/ethnicity the prevalence of immigrant parents’ unwillingness to vaccinate their daughters, and (3) to examine predictors of the unwilling…
Domínguez-Riscart J., Ariza-Jimenez A.-B., Baez-Castillo C., Mateo-Gavira I.	Factors associated with knowledge and vaccination intention for human papillomavirus on trans girls by their main caregiver: A cross-sectional study	10.3389/fimmu.2023.1097449	Introduction: Trans women are highly affected by the human papillomavirus (HPV) and are at risk of suffering from HPV-related diseases such as oropharyngeal, anal, penile, or neovaginal neoplasia. HPV vaccination seems to be a good strategy to reduce HPV-related diseases, mainly during the early age before the first sexual intercourse, but only cisgender girls are covered by the National Health S…
Siddig E.E., Ahmed A., Ahmed E.S., Mohammed M.A., Kunna E., El-Sadig S.M., Ali Y., Hassan R.A., Ali E.T., Mohamed N.S.	Knowledge and attitudes towards cervical cancer prevention among women in Khartoum state, Sudan	10.1177/17455057231166286	Background: Cervical cancer is considered the third leading cause of death among women worldwide, and human papillomavirus was identified as a major causative agent for developing cervical cancer. Objectives: This study aimed to assess the knowledge and attitudes towards cervical cancer prevention among women in Khartoum state, Sudan. Design: A community-based cross-sectional study implemented in…
Xiong J.-W., Lin Z.-X., He L., Zhang Y.-H., Zeng G.-C., Gui Q.-H.	Analysis on the Effect of Radiofrequency Ablation and Electrocautery in the Treatment of Vaginal Intraepithelial Neoplasia	10.1155/2023/9432073	Objective. This research intends to investigate the clinical efficacy of radiofrequency ablation and electrocautery in treating grade I or II vaginal intraepithelial neoplasia (VaIN). Methods. This is a single-center retrospective study, which collected the clinical data of 100 patients with VaIN diagnosed by colposcopy and pathological biopsy in the Gynecology and Cervical Center of Xiangzhu Bra…
Babi A., Issa T., Issanov A., Akhanova S., Udalova N., Koktova S., Balykov A., Sattarkyzy Z., Imankulova B., Kamzayeva N., Almawi W.Y., Aimagambetova G.	Knowledge and attitudes of mothers toward HPV vaccination: A cross-sectional study in Kazakhstan	10.1177/17455057231172355	Background: Although recommended for all member states of World Health Organization, there is no national human papillomavirus vaccination program in Kazakhstan. Furthermore, there are no studies in Kazakhstan that evaluate the mothers’ perception of human papillomavirus vaccines. Objectives: This study aims to assess the knowledge and attitudes toward human papillomavirus vaccination among mothe…
McKenzie A.H., Shegog R., Savas L.S., Healy C.M., Shay L.A., Preston S., Coan S., Teague T., Frost E., Spinner S.W., Vernon S.W.	Parents stigmatizing beliefs about the HPV vaccine and their association with information seeking behavior and vaccination communication behaviors	10.1080/21645515.2023.2214054	Parents’ stigmatizing beliefs about the HPV vaccine, such as beliefs that it promotes adolescent sexual activity, constitute a notable barrier to vaccine uptake. The purpose of this study is to describe the associations between parents’ stigmatizing beliefs about the HPV vaccine, psychosocial antecedents to vaccination, and parents’ intentions to vaccinate their children. Parents of vaccine-eligi…
Brewer N.T., Kahn B.Z., Kritikos K.I., Heisler-MacKinnon J.A., Young J.D., Gilkey M.B.	How to make effective HPV vaccine recommendations starting at age 9	10.1080/21645515.2023.2216117	This article provides best and promising practices for recommending HPV vaccination at age 9 as a way to ensure high uptake. An effective method for recommending HPV vaccination is the Announcement Approach, which consists of 3 evidence-based steps. The first step, Announce, involves noting that the child is 9 years old, saying they are due for a vaccine that prevents 6 HPV cancers, and saying yo…
Ebrahimi N., Yousefi Z., Khosravi G., Malayeri F.E., Golabi M., Askarzadeh M., Shams M.H., Ghezelbash B., Eskandari N.	Human papillomavirus vaccination in low- and middle-income countries: progression, barriers, and future prospective	10.3389/fimmu.2023.1150238	Human papillomavirus (HPV) is a viral infection that, if does not go away, can cause health problems like genital warts and cancer. The national immunization schedules for individuals before sexual debut, significantly decreased HPV-associated mortality and it will be affordable. However, immunization programs remain vulnerable to macroeconomic factors such as inflation, fiscal policy, employment…
Laowjan P., Maichonklang K., Permpool P., Talungchit P., Jareemit N.	Factors Associated with Cervical Cancer Screening Overuse and Underuse, and Attitude towards Human Papillomavirus Self-sampling among Hospital Staffs	10.33192/smj.v75i3.260868	Objective: To investigate the rates of and factors associated with cervical cancer screening overuse and underuse, and the attitude towards human papillomavirus (HPV) self-sampling among hospital staffs. Materials and Methods: This cross-sectional study included female hospital staff undergoing an annual health check-up. A questionnaire was used to collect sociodemographic characteristics, indica…
Molokwu J., Mendez M., Bracamontes C.	The Effect of Clinical Decision Prompts in Improving Human Papillomavirus Vaccination Rates in a Multispecialty Practice in a Predominantly Hispanic Population: Quasi-Experimental Study	10.2196/42890	Background: The human papillomavirus (HPV) is implicated in the causal pathway of cancers of the vulva, vagina, penis, cervix, anus, and oropharyngeal region. It is the most common sexually transmitted infection in the United States. Despite the documented safety and effectiveness of the HPV vaccine, rates lag behind those of other vaccines given at the same age. Objective: Provider recommendatio…
Yi Y., Xiu S., Shi N., Huang Y., Zhang S., Wang Q., Yang L., Cui T., Wang Y., Shen Y., Jin H.	Perceptions and acceptability of HPV vaccination among parents of female adolescents 9–14 in China: A cross-sectional survey based on the theory of planned behavior	10.1080/21645515.2023.2225994	HPV vaccine uptake remains low in China, especially among girls. Recently, China has initiated a pilot program on HPV immunization for girls 9–14. From November to December 2021, a cross-sectional study was conducted among parents of girls 9–14 in China through a web-based anonymous online questionnaire survey. Descriptive epidemiological analysis was used to analyze parental acceptability. Hiera…
Fernandes A., Wang D., Domachowske J.B., Suryadevara M.	HPV vaccine knowledge, attitudes, and practices among New York State medical providers, dentists, and pharmacists	10.1080/21645515.2023.2219185	Healthcare provider vaccine knowledge and attitudes influence delivery of a strong vaccine recommendation. We aim to describe HPV vaccine knowledge, attitudes, and recommendation or discussion practices (KAP) among New York State medical providers, dentists, and pharmacists. A survey to assess providers’ KAP was distributed electronically to NYS members of medical organizations. Descriptive and i…
Ciardiello D., Del Tufo S., Parente P., Gravina A.G., Selvaggi F., Panarese I., Franco R., Caterino M., Martini G., Ciardiello F., Grassi R., Cappabianca S., Reginelli A., Martinelli E.	Case report of unusual synchronous anal and rectal squamous cell carcinoma: clinical and therapeutic lesson	10.3389/fonc.2023.1187623	Synchronous tumors of the rectum and anus are sporadic. Most cases in the literature are rectal adenocarcinomas with concomitant anal squamous cell carcinoma. To date, only two cases of concomitant squamous cell carcinomas of the rectum and anus are reported, and both were treated with up-front surgery and received abdominoperineal resection with colostomy. Here, we report the first case in the l…
Ryan G.W., Miotto M.B., McReynolds C., Lemon S.C., Pbert L., Trivedi M.	Pediatricians perspectives on COVID-19 and HPV vaccine hesitancy	10.1080/21645515.2023.2225388	Rises in parental vaccine hesitancy, observed during the COVID−19 pandemic, threaten public health. This is especially concerning for vaccines not typically required for school-entry, such as the vaccines for COVID−19 and human papillomavirus (HPV), both of which also have much lower rates of completion compared to other adolescent vaccines. Pediatricians are well-positioned to address vaccine he…
Miller M.E., Rahim M.Q., Coven S.L., Jacob S.A., Zimet G.D., Meagher C.G., Ott M.A.	Pediatric hematology and oncology physician and nurse practitioner views of the HPV vaccine and barriers to administration	10.1080/21645515.2023.2224089	Rates of Human papilloma virus (HPV) vaccination among pediatric survivors of cancer and patients with sickle cell disease are lower than the national average. While recent attention has focused on patient HPV vaccine hesitancy and refusal, less is known about provider-level and system-level barriers to vaccinations in pediatric hematology/oncology (PHO) populations. Applying thematic analysis to…
de Souza Z.A., Puga M.A.M., Tozetti I.A., de Oliveira Lima M.N., de Souza M.S., de Fátima Lomba M., Scandola E.M.R., Padovani C.T.J.	Importance of vaccination against human papillomavirus in a rural settlement in Terenos, Mato Grosso do Sul	10.11606/s1518-8787.2023057004339	OBJECTIVE: To understand health professionals’ perceptions about vaccination against human papillomavirus (HPV) in the Santa Mônica rural settlement in Terenos, Mato Grosso do Sul. METHODS: Quantitative and qualitative methodologies, consultations on vaccination cards, records of community health agents and the focus group technique were used. The main factors of hesitation and vaccine refusal we…
Shitu B.F., Atnafu D.D., Agumas Y.	Public School Adolescents Had Increased Odds of Being Willing to Uptake HPV Vaccinations Owing to Sociodemographic and Healthcare Access Features in Bahir Dar City, Ethiopia	10.1155/2023/2663815	Background. Cervical cancer is one of the most prevalent and fatal malignancies in women worldwide. Despite the fact that vaccination is an effective method in reducing cervical cancer, its uptake varies between public and private school adolescents and remains a challenge in low- and middle-income countries, including Ethiopia. Empirical evidence on how much variation there is among public and p…
Mete B., Utuk F.A., Demirhindi H., Inaltekin A., Tanir F., Kara E., Nazlican E.	Human papillomavirus vaccine administration among women in the Eastern Mediterranean region of Turkey: prevalence and barriers	10.26355/eurrev_202304_32126	OBJECTIVE: Human papillomavirus (HPV) vaccines are very effective in preventing HPV infection and related diseases. This study aimed to determine the prevalence of the HPV vaccine administration and barriers to vaccination among women aged 15-49 years. SUBJECTS AND METHODS: This cross-sectional study was conducted on 401 women aged 15-49 years. The prevalence of women who received the HPV vaccine…
Ishimoto T., Yagi A., Nakajima K., Okamoto N., Yukimitsu E., Kawasaki M., Kawae Y., Hayasaka S., Ueda Y., Kimura T.	A questionnaire survey on the prevention of HPV infection among females and males who came of age in Japan under various scenarios of HPV vaccine recommendation	10.1080/21645515.2023.2229222	The Japanese Ministry of Health, Labor and Welfare (MHLW) temporarily suspended recommendation for HPV vaccinations for girls in June 2013. It resumed its recommendation in November 2021. To compensate for eight years of lost overage, a ‘catch-up HPV vaccination’ program began in April 2022. To determine intervention needs in regards to HPV vaccine hesitancy, from October 13 2021 to April 31 2022…
Wang Y., Fekadu G., You J.H.-S.	Cost-Effectiveness Analyses of Digital Health Technology for Improving the Uptake of Vaccination Programs: Systematic Review	10.2196/45493	Background: Vaccination is the most effective strategy to prevent infectious diseases, yet vaccination coverage has not reached the target level. To promote vaccination uptake, digital health interventions (DHIs) have been used in various vaccination programs. Objective: This study aimed to perform a systematic review of the cost-effectiveness analyses of DHIs for the improvement of the uptake of…
Osaghae I., Chandra M., Talluri R., Shete S.	Individual, systemic and state factors associated with provider recommendation of HPV vaccination: Findings from NIS-Teen, 2020	10.1080/21645515.2023.2239678	The most important determinant of HPV vaccination uptake is healthcare provider recommendation, yet not all eligible patients receive HPV vaccination recommendations. We used data from the 2020 National Immunization Survey-Teen to determine individual, systemic, and state factors associated with provider recommendation of HPV vaccination. A total of 18,534 teens were included, with 81.4% receivin…
Álvarez Freile J., Qi Y., Jacob L., Lobo M.F., Lourens H.J., Huls G., Bremer E.	A luminescence-based method to assess antigen presentation and antigen-specific T cell responses for in vitro screening of immunomodulatory checkpoints and therapeutics	10.3389/fimmu.2023.1233113	Investigations into the strength of antigen-specific responses in vitro is becoming increasingly relevant for decision making in early-phase research of novel immunotherapeutic approaches, including adoptive cell but also immune checkpoint inhibitor (ICI)-based therapies. In the latter, antigen-specific rapid and high throughput tools to investigate MHC/antigen-specific T cell receptor (TCR) acti…
Yao Y., Wang W., Liu Y., Yong M., Zhang M., Yang Y., Xu G., Qu D., Zhou H.	Efficacy and pregnancy outcomes of focused ultrasound for cervical high-grade squamous intraepithelial lesions	10.1080/02656736.2023.2250936	Objective: To investigate the efficacy and adverse effects of focused ultrasound (FU) in the treatment of high-grade squamous intraepithelial lesions (HSIL) and follow up on pregnancy outcomes in patients. Methods: This retrospective study recruited 57 patients aged 20–40 years with cervical HSIL combined with HR-HPV infection who received FU treatment between September 2019 and April 2022. Clini…
Shin M.B., Sloan K., Baezconde-Garbanati L., Dang E., Garcia S., Palinkas L.A., Unger J.B., Willgerodt M., Crabtree B.F., Tsui J.	Multilevel perspectives on school-based opportunities to improve HPV vaccination among medically underserved adolescents: Beyond school entry mandates	10.1080/21645515.2023.2251815	School-based HPV vaccination programs have improved vaccine uptake among adolescents globally. However, school-based HPV vaccination strategies in the United States (US) have mainly focused on school-entry mandates for vaccination, which have passed in only five states/jurisdictions. Many schools and school-based health centers (SBHCs) already provide health services to medically underserved adol…
Diakite I., Nguyen S., Sabale U., Pavelyev A., Saxena K., Tajik A.A., Wang W., Palmer C.	Public health impact and cost-effectiveness of switching from bivalent to nonavalent vaccine for human papillomavirus in Norway: incorporating the full health impact of all HPV-related diseases	10.1080/13696998.2023.2250194	Aim: The objective of this study was to estimate and compare the cost-effectiveness of switching from a bivalent to a nonavalent human papillomavirus (HPV) vaccination program in Norway, incorporating all nonavalent vaccine-preventable HPV-related diseases and in the context of the latest cervical cancer screening program. Methods: A well-established dynamic transmission model of the natural hist…
Zhu J., Cole C.B., Fihman J., Adjagba A., Dasic M., Cernuschi T.	Opportunities to accelerate immunization progress in middle-income countries	10.1016/j.vaccine.2023.06.079	There has been increasing recognition of vaccine access challenges in middle-income countries and the need for increased action, particularly in countries that are not eligible for or have transitioned out of Gavi, the Vaccine Alliance support. These countries’ immunization systems are more vulnerable than ever as the COVID-19 pandemic exacerbates existing programme challenges, increasing the ris…
Mozingo S.L., Museck I.J., Mitchell S.E., Sherman E.C., Claypool N.A., Gizzi K.A., King B.M.	Students awareness of the student health centers sexual health services at a southeast public university	10.1080/07448481.2021.1876707	Objective: To determine whether university students are aware of the sexual health services offered by the student health center. Participants: 522 undergraduate students at a southeast public university. Methods: Students were given a list of 19 sexual health services and tests and were instructed that for each one to check "offered," "not offered," or "I'm not sure." Results: Students were gene…
Hosoda M.	Vaccine Hesitancy in Japan: From a Perspective on Medical Uncertainty and Trans-Scientific Theory	10.12688/f1000research.125159.2	The development and dissemination of vaccines has made immunization possible and has led to the successful control and eradication of various infectious diseases in many parts of the world. However, even when vaccines that are said to be 'effective' are offered, a certain number of people do not receive them, and this has become a problem known as 'vaccine hesitancy'. ItThe reason of 'Vaccine hes…
Kaushik A.	HPV training	10.1038/s41415-023-5476-7
Froidevaux L., Fiorini-Bernasconi C., Campiche V., Gehri M., Jacto-Guillarmod M., Crisinel P.A.	School-based HPV Vaccination: Variation in Inter-school Vaccine Uptake not Influenced by the Introduction of a New Information Brochure	10.31557/APJCP.2023.24.1.249	BACKGROUND: Switzerland, with an adolescent HPV vaccination coverage at 59%, remains far from reaching the crucial swiss national goal of 80% coverage. Our objective was to implement a new information brochure in schools to increase HPV vaccination uptake. METHODS: We designed a public health quality project. A new information brochure was produced and was distributed to a test group of 9th grade…
Martinez B., Baezconde-Garbanati L., Tsui J.	Factors impacting HPV vaccine initiation among English and Spanish speaking parents of Latino adolescents	10.1158/1538-7755.DISP22-A127	Background: Human Papillomavirus (HPV)-associated cancers disproportionately impact Latinos. While data for English-speaking (ES) and Spanish-speaking (SS) Latinos is usually aggregated, differences in acculturation, sociodemographic characteristics, and health behaviors make it important to understand the factors impacting HPV vaccination among these groups separately. This understanding is cruc…
Vázquez-Otero C., Medina-Laabes D.T., Pérez-Guzmán D., Díaz-Miranda O.L., Voces P.R., Colón-Lopez V.	Stakeholders perceptions on the impact of the COVID-19 pandemic on the implementation of the HPV vaccine school-entry requirement in Puerto Rico	10.1158/1538-7755.DISP22-A096	Background: The human papillomavirus (HPV) vaccine is a cancer prevention tool, yet vaccination coverage among adolescents remains suboptimal in the United States. Research shows significant disparate incidence and mortality rates of HPV-related cancers in Puerto Rico (PR). In 2018, the PR Department of Health (DOH) enacted an HPV vaccine school-entry requirement for adolescents 11 to 12 years ol…
Zhang E., Dai Z., Wang S., Wang X., Zhang X., Fang Q.	Vaccine Literacy and Vaccination: A Systematic Review	10.3389/ijph.2023.1605606	Objectives: Vaccine literacy (VL) is an essential component of health literacy and is regarded as the promising technique for eliminating vaccine hesitancy. This review summarizes the relationship between VL and vaccination, including vaccine hesitancy, vaccination attitude, vaccination intention, and vaccination uptake. Methods: A systematic search was conducted in the PubMed, Embase, Web of Sci…
Gray A., Fisher C.B.	Factors associated with HPV vaccine acceptability and hesitancy among Black mothers with young daughters in the United States	10.3389/fpubh.2023.1124206	Introduction: Compared to other-race peers, Black women are disproportionately impacted by human papillomavirus [HPV] infection, related health outcomes, and cervical cancer mortality as a result of suboptimal HPV vaccine uptake during adolescence. Few studies in the United States have examined psychosocial determinants of HPV vaccine acceptability and hesitancy among Black parents. The current s…
Staras S.A.S., Bylund C.L., Mullis M.D., Thompson L.A., Hall J.M., Hansen M.D., Fisher C.L.	Messaging preferences among Florida caregivers participating in focus groups who had not yet accepted the HPV vaccine for their 11- to 12-year-old child	10.1186/s12889-022-14852-9	BACKGROUND: In the United States, human papillomavirus (HPV) vaccination rates remain low. The President's Cancer Panel suggests that effective messaging about the HPV vaccination focus on the vaccine's safety, efficacy, ability to prevent cancer, and recommendation at ages 11- to 12-years. We aimed to develop messages about HPV vaccine that include the President Cancer Panel's suggestions and we…
Chang R.S., Shing J.Z., Erves J.C., Du L., Koyama T., Deppen S., Rentuza A.B., McAfee C., Stroebel C., Cates J., Harnack L., Andrews D., Bramblett R., Hull P.C.	Measurement of provider fidelity to immunization guidelines: a mixed-methods study on the feasibility of documenting patient refusals of the human papillomavirus vaccine	10.1186/s12911-022-02083-2	BACKGROUND: Assessment and feedback is a common implementation strategy to improve healthcare provider fidelity to clinical guidelines. For immunization guidelines, fidelity is often measured with doses administered during eligible visits. Adding a patient refusal measure captures provider fidelity more completely (i.e., all instances of a provider recommending a vaccine, resulting in vaccination…
Goldman N., Nwankwo C., Charrow A.P., Noe M.H.	State Medicaid Coverage of Human Papillomavirus Vaccination in Adults and Implications for Dermatologists	10.1001/jamadermatol.2022.3500
Avila A., Cordero J., Ibilah O., Frietze G., Moya E.M.	Hispanic Survivors and Caregivers of Human Papillomavirus-Associated Cancers: Lived Experiences in a US-Mexico Border Community	10.1177/10901981221139179	Although human papillomavirus (HPV)-associated cancers are preventable and treatable at early stages, health disparities in HPV-associated cancer outcomes continue to exist among Hispanic populations. Hispanics residing along the U.S.-Mexico border face barriers distinct from other geographically dispersed populations within the United States. The current research aimed to explore perspectives an…
Ma Y.Y., He J.H., Wang S.Y., Liu B.Q., Wang X.Y.	Consideration on the construction of a special research database for human papillomavirus vaccination in high-risk and special populations	10.3760/cma.j.cn112150-20211227-01189	The application of human papillomavirus (HPV) vaccine in China has accelerated in recent year. Women's and Children's hospitals as well as general hospitals have established HPV vaccination counselling clinic in succession. A large amount of valuable preventive and clinical data have been generated in the evaluation, recommendation, immunization and management of HPV vaccine for high-risk and spe…
Calo W.A., Lennon R.P., Ruffin IV M.T., Keller C., Spanos K., D'Souza G., Kraschnewski J.L.	Support for HPV vaccine school-entry requirements in the United States: The role of exemption policies	10.1016/j.vaccine.2022.08.019	In the United States (U.S.), only five states or territories require human papillomavirus (HPV) vaccination for school attendance, even though almost all U.S. jurisdictions have debated adopting this type of policy. In this U.S. based study, we sought to estimate the level of support for HPV vaccine school-entry requirements with varying exemption policies and documentation procedures to obtain e…
Zhang X., Chen H., Zhou J., Huang Q., Feng X.-Y., Li J.	Impact of web-based health education on HPV vaccination uptake among college girl students in Western and Northern China: a follow-up study	10.1186/s12905-022-01625-0	Objective: To investigate the effect of a web-based educational intervention on changing female college students’ willingness and uptake of human papillomavirus (HPV) vaccines, and factors associated with HPV vaccination acceptance in Western and Northern China. Methods: A web-based cluster randomized controlled trial was conducted in Western and Northern China from February to May 2020. A total …
Shahsavari S., Alavi A., Razmjoue P., Mohseni S., Ranae V., Hosseini Z., dadipoor S.	A predictive model of genital warts preventive behaviors among women in the south of Iran: application of health belief model	10.1186/s12905-022-01649-6	Background: Genital wart (GW) is known as an infectious disease. Besides the infection, it is associated with a higher risk of cervical neoplasia and cancer in the infected population. The present research aimed to explore the predictors of GW preventive behaviors based on the health belief model (HBM). Methods: The present analytical and cross-sectional research was conducted in 2019 among 720 w…
Wei B., Zhang B., Xue P., Seery S., Wang J., Li Q., Jiang Y., Qiao Y.	Improving colposcopic accuracy for cervical precancer detection: a retrospective multicenter study in China	10.1186/s12885-022-09498-0	Background: Colposcopy alone can result in misidentification of high-grade squamous intraepithelial or worse lesions (HSIL +), especially for women with Type 3 transformation zone (TZ) lesions, where colposcopic assessment is particularly imprecise. This study aimed to improve HSIL + case identification by supplementing referral screening results to colposcopic findings. Methods: This is an obser…
Chen S., Mei C., Huang W., Liu P., Wang H., Lin W., Yuan S., Wang Y.	Human papillomavirus vaccination related knowledge, and recommendations among healthcare providers in Southern China: a cross-sectional survey	10.1186/s12905-022-01728-8	Background: Little research has been conducted to explore variables associated with the healthcare providers’ (HCPs) understanding and recommendation of human papillomavirus vaccine (HPV) since the vaccine was approved for use in China. Methods: A large-scale cross-sectional survey was conducted in southern China covering Guangdong, Guangxi, and Hainan provinces between April 2019 and October 201…
Staras S.A.S., Bylund C.L., Desai S., Harle C.A., Richardson E., Khalil G.E., Thompson L.A.	A novel method for evaluating physician communication: A pilot study testing the feasibility of parent-assisted audio recordings via Zoom	10.1016/j.pecinn.2022.100020	Objective: Quality of physician consultations are best assessed via direct observation, but require intensive in-clinic research staffing. To evaluate physician consultation quality remotely, we pilot tested the feasibility of parents using their personal mobile phones to facilitate audio recordings of pediatric visits. Methods: Across four academic pediatric primary care clinics, we invited all …
Mihretie G.N., Liyeh T.M., Ayele A.D., Belay H.G., Yimer T.S., Miskr A.D.	Knowledge and willingness of parents towards child girl HPV vaccination in Debre Tabor Town, Ethiopia: a community-based cross-sectional study	10.1186/s12978-022-01444-4	Background: Cervical cancer is currently the second-leading cause of cancer death among women in Ethiopia. Vaccination against the human papillomavirus (HPV) is an effective primary prevention strategy for HPV-related illnesses. The knowledge and willingness of parents toward the HPV vaccine are crucial to increasing the uptake of the vaccine. The vaccine's acceptance by children and young adoles…
Liang L.A., Zeissig S.R., Schauberger G., Merzweiler S., Radde K., Fischbeck S., Ikenberg H., Blettner M., Klug S.J.	Colposcopy non-attendance following an abnormal cervical cancer screening result: a prospective population-based cohort study	10.1186/s12905-022-01851-6	Background: A considerable proportion of cervical cancer diagnoses in high-income countries are due to lack of timely follow-up of an abnormal screening result. We estimated colposcopy non-attendance, examined the potential factors associated and described non-attendance reasons in a population-based screening study. Methods: Data from the MARZY prospective cohort study were analysed. Co-test scr…
Kim J., Dove M.S., Dang J.H.T.	Sociodemographic factors associated with HPV awareness/knowledge and cervical cancer screening behaviors among caregivers in the US	10.1186/s12905-022-01918-4	Background: Family caregivers may be at a higher risk for several chronic diseases, including cancer. Cervical cancer is one of the most common causes of cancer death among women. Despite family caregivers’ vulnerability, the status of their HPV awareness, knowledge, and preventive health behaviors, including cervical cancer screening, has been understudied. Thus, this study aimed to examine the …
Landier W., Bhatia S., Richman J.S., Campos Gonzalez P.D., Cherven B., Chollette V., Aye J., Castellino S.M., Gramatges M.M., Lindemulder S., Russell T.B., Turcotte L.M., Colditz G.A., Gilkey M.B., Klosky J.L.	Implementation of a provider-focused intervention for maximizing human papillomavirus (HPV) vaccine uptake in young cancer survivors receiving follow-up care in pediatric oncology practices: protocol for a cluster-randomized trial of the HPV PROTECT intervention	10.1186/s12887-022-03562-1	Background: Childhood cancer survivors are at high risk for developing new cancers (such as cervical and anal cancer) caused by persistent infection with the human papillomavirus (HPV). HPV vaccination is effective in preventing the infections that lead to these cancers, but HPV vaccine uptake is low among young cancer survivors. Lack of a healthcare provider recommendation is the most common rea…
Monti E., Barbara G., Libutti G., Boero V., Parazzini F., Ciavattini A., Bogani G., Pignataro L., Magni B., Merli C.E.M., Vercellini P.	A clinicians dilemma: what should be communicated to women with oncogenic genital HPV and their partners regarding the risk of oral viral transmission?	10.1186/s12905-022-01965-x	Head and neck cancer, the sixth most common cancer worldwide, account for about 1 out of 20 malignant tumors. In recent years a reduction in the incidence of cervical cancer, but a concomitant major increase in the incidence of HPV-mediated oropharyngeal cancer caused by orogenital HPV transmission has been observed. Consequently, in wealthy countries oropharyngeal squamous-cell carcinomas (OPSCC…
Jackson C., Nielsen S.M., Simonyan B., Kirakosyan M., Hovhannisyan M., Sahakyan G., Habersaat K.B.	Medical specialists attitudes and practices towards childhood vaccination: a qualitative study in Armenia	10.1186/s12887-022-03687-3	Background: Childhood vaccination rates in Armenia are high. However, anecdotal evidence suggests that some health workers may advise against vaccination. The extent and reasons behind this are unknown. This study used the World Health Organization Tailoring Immunization Programmes approach to investigate medical specialists’ vaccination practices. Methods: Face-to-face interviews were conducted …
Fahrni M.L., Azni M.Z., Rusdi N.S.M., Choo C.-Y., Isa K.A.M., Babar Z.-U.-D.	Impact of university students awareness and attitudes on vaccination practices for human papillomavirus, and perception on self-sampling for cervical cancer screening	10.1186/s40545-022-00471-7	Background: The burden of Human Papilloma Virus (HPV)-associated cancer remains high in developing nations. Aims: To assess the impact of self-reported awareness and attitudes on vaccination practices, and the perception on self-sampling for cervical cancer screening. Methods: A 12-month survey using purposive sampling of females attending an urban public university was conducted. SPSS version 25…
Ayatollahi A., Aramipour N., Sadri A., Firooz A., Robati R.M., Fattahi M., Ayazi M., Saber M.	Efficacy and safety of date palm leaf-based ointment for treatment of cutaneous warts: A pilot clinical trial	10.1111/dth.15968	Despite the considerably high prevalence of cutaneous warts, no optimally effective and safe treatment is available. Leaves of date palm (Phoenix dactylifera L.; Arecaceae) have long been used in Iran's folk medicine as a remedy for warts. To assess the state-of-the-art evidence on using P. dactylifera L. for warts, we conducted a systematic review using CINAHL (via EBSCO), Embase, Medline (via P…
López N., de la Cueva I.S., Taborga E., de Alba A.F., Cabeza I., Raba R.M., Marès J., Company P., Herrera B., Cotarelo M.	HPV knowledge and vaccine acceptability: a survey-based study among parents of adolescents (KAPPAS study)	10.1186/s13027-022-00467-7	Background: Human papillomavirus (HPV) infection is recognized as one of the major causes of infection-related cancer worldwide. In Spain, the HPV vaccination program started in 2007 and until 2022, it targeted 12-year-old girls. Methods: This was a cross-sectional, multicenter survey-based research carried out at 24 pediatric offices to describe HPV knowledge and vaccine acceptability in parents…
Herzog C., Sundström K., Jones A., Evans I., Barrett J.E., Wang J., Redl E., Schreiberhuber L., Costas L., Paytubi S., Dostalek L., Zikan M., Cibula D., Sroczynski G., Siebert U., Dillner J., Widschwendter M.	DNA methylation-based detection and prediction of cervical intraepithelial neoplasia grade 3 and invasive cervical cancer with the WID™-qCIN test	10.1186/s13148-022-01353-0	Background: Cervical screening using primary human papilloma virus (HPV) testing and cytology is being implemented in several countries. Cytology as triage for colposcopy referral suffers from several shortcomings. HPV testing overcomes some of these but lacks specificity in women under 30. Here, we aimed to develop and validate an automatable triage test that is highly sensitive and specific ind…
Footman A., Kanney N., Niccolai L.M., Zimet G.D., Overton E.T., Davies S.L., Van Der Pol B.	Parents Acceptance of COVID-19 Compared to Human Papillomavirus Vaccines	10.1016/j.jadohealth.2022.07.015	Purpose: The first vaccine against SARS-CoV-2 (COVID-19) for adolescents 16 years and older in the United States received Emergency Use Authorization in December 2020. Soon after its approval, parents expressed concerns about vaccine safety for adolescents. Similar concerns about vaccine safety partially explain suboptimal human papillomavirus (HPV) vaccine uptake. This qualitative study explores…
Koutrakou P., Trigoni M., Sarafis P., Tzavara C., Nikolentzos A., Vassilakou T., Sergentanis T.N.	Knowledge and Perceptions of Greek Students about Human Papilloma Virus, Vaccination and Cervical Cancer Screening	10.3390/children9121807	INTRODUCTION: Human papillomavirus (HPV) is the main cause of cervical cancer; the level of HPV-related knowledge among young students remains however questionable. The purpose of the present study was to investigate knowledge pertaining to HPV, cervical cancer screening, and vaccination among students in the Nursing Department and Department of Social Work of the Hellenic Mediterranean Universit…
Osaghae I., Darkoh C., Chido-Amajuoyi O.G., Chan W., Padgett Wermuth P., Pande M., Cunningham S.A., Shete S.	HPV Vaccination Training of Healthcare Providers and Perceived Self-Efficacy in HPV Vaccine-Hesitancy Counseling	10.3390/vaccines10122025	HPV vaccine hesitancy is a key barrier to HPV vaccination. Using a population-based survey of HCPs practicing in Texas we determined the association between formal training of HCPs and perceived self-efficacy in counseling HPV vaccine-hesitant parents and adult patients. A total of 1283 HCPs completed the survey, with 879 providing vaccination services to pediatric patients and 1018 providing vac…
Larebo Y.M., Elilo L.T., Abame D.E., Akiso D.E., Bawore S.G., Anshebo A.A., Gopalan N.	Awareness, Acceptance, and Associated Factors of Human Papillomavirus Vaccine among Parents of Daughters in Hadiya Zone, Southern Ethiopia: A Cross-Sectional Study	10.3390/vaccines10121988	Introduction: Human papillomavirus infections are the most prevalent sexually transmitted disease among women worldwide. Cervical cancer is the second-most frequent disease worldwide in terms of incidence and mortality, and it is primarily responsible for fatalities in low- to middle-income nations, including Ethiopia. Objective: To assess awareness, acceptance, and associated factors of the huma…
Chen M., Wang J., Xue P., Li Q., Jiang Y., Qiao Y.	Evaluating the Feasibility of Machine-Learning-Based Predictive Models for Precancerous Cervical Lesions in Patients Referred for Colposcopy	10.3390/diagnostics12123066	Background: Colposcopy plays an essential role in cervical cancer control, but its performance remains unsatisfactory. This study evaluates the feasibility of machine learning (ML) models for predicting high-grade squamous intraepithelial lesions or worse (HSIL+) in patients referred for colposcopy by combining colposcopic findings with demographic and screening results. Methods: In total, 7485 p…
Kataria I., Siddiqui M., Treiman K., Foley S., Anand M., Biswas S., Shastri D., Bhatla N., Radhakrishnan D., Mamidi P., Sankaranarayanan R.	Awareness, perceptions, and choices of physicians pertaining to human papillomavirus (HPV) vaccination in India: A formative research study	10.1016/j.jvacx.2022.100228	Introduction: India accounts for one-fifth of the global burden of cervical cancer cases and mortality. A safe and effective vaccine to prevent human papillomavirus (HPV) infections, the primary cause of cervical malignancies, is available in India but multiple barriers lead to its low uptake in the country. Physicians are a key stakeholder and communicator in the Indian health system and have th…
Beavis A.L., Meek K., Moran M.B., Fleszar L., Adler S., Rositch A.F.	Exploring HPV vaccine hesitant parents perspectives on decision-making and motivators for vaccination	10.1016/j.jvacx.2022.100231	Introduction: The human papillomavirus (HPV) vaccine is highly effective at preventing HPV-associated cancers in both males and females, yet vaccination rates remain sub-optimal in part due to vaccine hesitancy. This study sought to assess which strategies vaccine-hesitant parents perceive as most likely to motivate them to vaccinate their children against HPV. Methods: In 2021, we recruited pare…
Chen S., Yao L., Wang W., Tang S.	Developing an effective and sustainable national immunisation programme in China: issues and challenges	10.1016/S2468-2667(22)00171-2	Since its establishment in 1978, China's National Immunization Program has made remarkable achievements in the control of vaccine-preventable diseases. The National Immunization Program is a vertically integrated programme in the health system, which delivers immunisation services to children. However, achieving the ambitious goals of the Immunization Agenda 2030 and Healthy China 2030 will requi…
Zhao F.-H., Wu T., Hu Y.-M., Wei L.-H., Li M.-Q., Huang W.-J., Chen W., Huang S.-J., Pan Q.-J., Zhang X., Hong Y., Zhao C., Li Q., Chu K., Jiang Y.-F., Li M.-Z., Tang J., Li C.-H., Guo D.-P., Ke L.-D., Wu X., Yao X.-M., Nie J.-H., Lin B.-Z., Zhao Y.-Q., Guo M., Zhao J., Zheng F.-Z., Xu X.-Q., Su Y.-Y., Zhang Q.-F., Sun G., Zhu F.-C., Li S.-W., Li Y.-M., Pan H.-R., Zhang J., Qiao Y.-L., Xia N.-S.	Efficacy, safety, and immunogenicity of an Escherichia coli-produced Human Papillomavirus (16 and 18) L1 virus-like-particle vaccine: end-of-study analysis of a phase 3, double-blind, randomised, controlled trial	10.1016/S1473-3099(22)00435-2	Background: This Escherichia coli-produced bivalent HPV 16 and 18 vaccine was well tolerated and effective against HPV 16 and 18 associated high-grade genital lesions and persistent infection in interim analysis of this phase 3 trial. We now report data on long-term efficacy and safety after 66 months of follow-up. Methods: This phase 3, double-blind, randomised, controlled trial was done in five…
Peterson C.E., Andrew Dykens J., Weine S.M., Holt H.K., Fleurimont J., Hutten C.G., Wieser J., Abuisneineh F., Awadalla S., Ongtengco N.P., Gastala N., Jasenof I.G.	Assessing the interrelationship between stigma, social influence, and cervical cancer prevention in an urban underserved setting: An exploratory study	10.1371/journal.pone.0278538	In the US, incidence and mortality from cervical cancer disproportionately affects racial/ethnic minorities and low-income women. Despite affordable access to primary and secondary prevention measures at Federally Qualified Health Centers (FQHCs), Human Papillomavirus (HPV) vaccination and screening rates are low, suggesting the presence of non-financial barriers to uptake in this population. Thi…
Malkin J., Scott L.A., Machado A.A., Teare G., Snider J., Tirmizi S.F.A., Bandara T., Rathwell M., Neudorf C.	Factors influencing human papillomavirus school-based immunization in Alberta: A mixed-methods study protocol	10.1371/journal.pone.0278472	More than 1, 300 Canadians are diagnosed with cervical cancer annually, which is nearly preventable through human papillomavirus (HPV) immunization. Across Canada, coverage rates remain below the 90% target set out by the Action Plan for the Elimination of Cervical Cancer in Canada (2020-2030). To support this Plan, the Canadian Partnership Against Cancer has commissioned the Urban Public Health …
Carriero C., Belfiore P., Corazza M., Crippa S., de Magnis A., Mariani L., Micheletti L., Preti E.P., Preti M., Radici G., Salvini C., Taddei G., Tosti G., Virgili A.	SIIV position paper: clinical approach to vulval diseases Need for quality standards	10.23736/S2724-606X.22.04944-2	This paper summarizes the position of the Italian Society of Vulvology on the clinical approach to vulval disease. A thorough history (general medical, gynaecological, and vulval history) is essential for a successful and fruitful vulvological examination. Characteristics of pruritus (itch) and pain, that are the two main vulval symptoms, should be collected and reported with precision, according…
Mamane C., Bongiovanni-Delaroziere I., Foerst C., Mourlat B., Farge G., Bensimon L.	HSD55 Expanding Vaccine Competencies to Community Pharmacists: Modelling Organizational and Economic Impacts of New Human Papilloma Virus (HPV) Vaccines Pathways in France	10.1016/j.jval.2022.09.1398	Objectives: The French HTA Authority (HAS) recently recommended the extension of vaccine competencies to new actors such as community pharmacists. This research aims to assess the economic and organizational impacts of new HPV-vaccine pathways compared to the GP-only pathway. Methods: An innovative Excel® simulation tool was developed to compare the non-expanded vaccine pathway, piloted by genera…
Troiano G., Torchia G., Nardi A.	Vaccine hesitancy among Ukrainian refugees	10.15167/2421-4248/jpmh2022.63.4.2774	Background. On February 2022, Russia invaded Ukraine. Beyond Poland, Romania, Russia, several refugees reached Italy also. In the past, several factors contributed to low vaccination coverage in Ukraine and the occurrence of epidemic outbreaks. The purpose of our study was to analyze the main characteristics of Ukrainian refugees who accessed the Rozzano Vaccination Center (Italy), and the attitu…
Lama Y., Qin Y., Nan X., Knott C., Adebamowo C., Ntiri S.O., Wang M.Q.	Human Papillomavirus Vaccine Acceptability and Campaign Message Preferences Among African American Parents: a Qualitative Study	10.1007/s13187-021-02014-1	Human papillomavirus (HPV) vaccination can prevent numerous cancers, yet uptake remains low for adolescents. Given disproportionate burden of cancers among African Americans, it is important to identify factors that influence HPV vaccination decisions among African American parents, specifically the role and preferences of vaccine campaign messages. The objectives of this study were to (1) identi…
Xiong S., Kasouaher M.Y., Vue B., Culhane-Pera K.A., Pergament S.L., Desai J., Torres M.B., Lee H.Y.	We will do whatever it takes: Understanding Socioecological Level Influences on Hmong-American Adolescents and Parents Perceptions of the Human Papillomavirus Vaccine	10.1007/s13187-021-02057-4	Human papillomavirus (HPV) vaccination completion rates in Asian-American populations are substantially lower than most White Americans. Our objective was to identify the knowledge, perceptions, and decision-making processes about HPV vaccinations in the Hmong population, an Asian-American group with increased risks of HPV-related cancers. We conducted eight focus groups with Hmong adolescents (n…
Ayres S., Gee A., Kim S., Hashibe M., Praag A., Kaiser D., Chang C.-P., Brandt H.M., Kepka D.	Human Papillomavirus Vaccination Knowledge, Barriers, and Recommendations Among Healthcare Provider Groups in the Western United States	10.1007/s13187-021-02047-6	This study compared human papillomavirus (HPV) vaccination occurrences on the same day as provider recommendations at clinics in the Western United States stratified by healthcare provider groups. In addition, the relationships between provider groups' perceived challenges associated with HPV vaccination, HPV vaccination knowledge, HPV recommendation practices, and same-day HPV vaccinations and r…
Runngren E., Eriksson M., Blomberg K.	Parents reasoning about HPV vaccination in Sweden	10.1111/scs.13041	INTRODUCTION: The aim of this study was to describe parents' reasoning in making decisions about vaccinating their daughters against human papilloma virus (HPV), a part of the Swedish vaccination programme. METHOD: Twenty parents whose daughter had been offered HPV vaccination participated. Semi-structured individual interviews were conducted and analysed using thematic analysis. RESULTS: The fin…
Shin M.B., Ko L.K., Ibrahim A., Mohamed F.B., Lin J., Celentano I., Shankar M., Amsalu F., Ali A.A., Richardson B.A., Taylor V.M., Winer R.L.	The Impact of a Comic Book Intervention on East African-American Adolescents HPV Vaccine-Related Knowledge, Beliefs and Intentions	10.1007/s10903-022-01359-z	HPV vaccine uptake is low among East African-American (EAA) adolescents. We developed a comic book and evaluated the impact on HPV/HPV-vaccine knowledge, beliefs and vaccine intentions. The intervention was delivered to HPV-unvaccinated EAA adolescents attending educational dinners with their mothers. Adolescents aged 14-17 were sequentially assigned alternately to a pre- or post-test. Results we…
Lima J., Santos C., Azevedo C., Ramalho N., Sales L., Santos P.M., De Souza A.P., Lins V., Barros C., Pinto R., Carneiro V., Araújo F., De Souza M.C., De Mello M.J.	CERVICAL CANCER AS A MARKER OF EXCLUSION TO HEALTH SERVICES AND SOCIAL VULNERABILITY	10.1136/ijgc-2022-igcs.452	Objectives To evaluate care and primary and secondary prevention practices offered to cervical cancer patients and their families Methods Descriptive, observational, cross-sectional study. Carried out in the oncology of IMIP( BRAZIL), using an adapted form, between 2020-2021.Socio-demographic data, cancer characteristics. Descriptive statistics were used to analyze the data. Results data were col…
Rehman A., Srivastava S., Garg P.R., Garg R., Kurian K., Shumayla S., Rathi S.K., Mehra S.	Awareness about Human Papillomavirus Vaccine and Its Uptake among Women from North India: Evidence from a Cross-Sectional Study	10.31557/APJCP.2022.23.12.4307	OBJECTIVE: This study aims to estimate the prevalence of human papillomavirus (HPV) vaccine usage and determine the factors for awareness about HPV vaccine among women in reproductive age group. METHODS: This is a cross-sectional survey under a cervical cancer prevention study. The sample size was 1020 women, aged 15-49 years [550 in Delhi and 470 in Rohtak]. Bivariate analysis and Fisher exact t…
Qayum M.O., Hassan M.R., Henderson A., Billah M.M., Nurunnahar M., Afser S., Shirin T.	Knowledge, Attitude and Practice of Commercial Sex Workers Regarding Cervical Cancer and Its Screening, Daulatdia Brothel, Rajbari District, Bangladesh, 2020-2021	10.31557/APJCP.2022.23.12.4085	BACKGROUND: Cervical cancer is the second most common cancer in females in Bangladesh. This is caused by Human Papilloma Virus (HPV). Multiple sex partners, HIV infection, smoking, using birth control pills, and having more than three children are risk factors of cervical cancer. Hence, female sex workers have a high prevalence of infection with high risk HPV genotypes which eventually may causes…
Aksoy N., Ozturk N., Ulusoy S., Ömür M.F.	Knowledge and attitude of students studying at health department towards HPV and HPV vaccination	10.1016/j.vaccine.2022.10.016	The human papillomavirus (HPV) is the most common diagnosed sexually transmitted infection in the world. The most frequent disease linked to HPV is cervical cancer as well as other cancers including those of the vulva, vagina, penis, anus, and oropharynx. Our research sought to evaluate the knowledge and attitudes concerning human papillomaviruses and their vaccine among students enrolled in Altı…
Urueña A., Ruiz J.I., Lew D.A., David J., Fidanza E., Bianculli P., Rearte A., Vizzotti C.	Opinions, attitudes, and barriers to pediatric vaccination in Argentina	10.1016/j.vaccine.2022.10.008	In Argentina, vaccines included in the national calendar are mandatory, free of charge, and access to vaccination services with social equity for all stages of life are guaranteed by law. However, vaccination coverages are still suboptimal and have shown a constant decrease in the last five years. This study aimed to perform a survey to describe the parent's confidence, risk perception, sources o…
Rancic N.K., Miljkovic P.M., Deljanin Z.M., Marinkov-Zivkovic E.M., Stamenkovic B.N., Bojanovic M.R., Jovanovic M.M., Miljkovic D.P., Stankovic S.M., Otasevic S.A.	Knowledge about HPV Infection and the HPV Vaccine among Parents in Southeastern Serbia	10.3390/medicina58121697	Background and Objectives: The vaccine against human papilloma virus (HPV) infection is recommended, according to the Serbian National Immunization Program, for children and adolescents aged 9-19 years. Three doses are given keeping in mind the recommendation that the second dose should be administered at least one month after the first dose, and the third at least three months after the second d…
Berset A.E., Burkhardt M.C., Xu Y., Mescher A., Brinkman W.B.	Effect of Electronic Outreach Using Patient Portal Messages on Well Child Care Visit Completion: A Randomized Clinical Trial	10.1001/jamanetworkopen.2022.42853	Importance: Outreach messages to patients overdue for well child care (WCC) can be delivered different ways (ie, telephone calls and text messages). Use of electronic health record patient portals is increasingly common but their effectiveness is uncertain. Objective: To determine the effectiveness of patient portal outreach messages, with and without the date of the last WCC, on the scheduling a…
Elit L., Ngalla C., Afugchwi G.M., Tum E., Domgue J.F., Nouvet E.	Assessing knowledge, attitudes and belief toward HPV vaccination of parents with children aged 9-14 years in rural communities of Northwest Cameroon: a qualitative study	10.1136/bmjopen-2022-068212	Background Human papilloma virus (HPV) vaccination is essential for the WHO cervical cancer elimination initiative. In Cameroon, HPV vaccine uptake is currently 5%. To assess the knowledge, beliefs and attitudes of parents of young girls aged 9-14 years about HPV vaccines within rural communities in the Northwest Region of Cameroon. Methods During January-May 2022, we conducted 45 one-on-one inte…
Lu X., Ji M., Wagner A.L., Huang W., Shao X., Zhou W., Lu Y.	Willingness to pay for HPV vaccine among female health care workers in a Chinese nationwide survey	10.1186/s12913-022-08716-6	BACKGROUND: Payment methods for human papillomavirus (HPV) vaccine could substantially influence vaccination behavior. In China, HPV vaccination uptake remains currently low. This study aims to determine willingness to pay (WTP) for HPV vaccines among Chinese female health care workers under different payment scenarios. METHODS: This is a nationwide online survey recruiting female health care wor…
McGrath E.	Emergence of Vaccine-Preventable Diseases: The Perfect Storm of Hesitancy, Refusal, a Pandemic, and War	10.3928/19382359-20220913-03	The landscape of pediatric vaccination has changed dramatically due to changing attitudes toward immunizations and recent world events. The rise of vaccine hesitancy and refusal related to the concurrent rise of social media and anti-vaccination messages with misinformation campaigns have led to populations of children being unimmunized or under-immunized. These populations have been left vulnera…
Constable C., Ferguson K., Nicholson J., Quinn G.P.	Clinician communication strategies associated with increased uptake of the human papillomavirus (HPV) vaccine: A systematic review	10.3322/caac.21753	Human papillomavirus (HPV) is currently linked to almost 35,000 new cases of cancer in women and men each year in the United States. Gardasil-9 (Merck & Company), the only HPV vaccine now available in the United States, is nearly 100% effective at preventing precancers caused by oncogenic HPV types. In the United States, however, only about one half of adolescents are up to date with HPV vaccinat…
Davis K.R., Norman S.L., Olson B.G., Demirel S., Taha A.A.	A Clinical Educational Intervention to Increase HPV Vaccination Rates Among Pediatric Patients Through Enhanced Recommendations	10.1016/j.pedhc.2022.07.003	Introduction: The human papillomavirus (HPV) causes largely preventable cancers by completing a vaccination series. However, pediatric HPV vaccination rates remain low. Current evidence indicates that integrating five factors creates a high-quality recommendation associated with higher HPV vaccination rates. This quality improvement project aimed to evaluate the impact of an educational intervent…
Mihaly L.K., Schapiro N.A., English A.	From Human Papillomavirus to COVID-19: Adolescent Autonomy and Minor Consent for Vaccines	10.1016/j.pedhc.2022.06.007	Adolescent minors in every state can give their own consent for some health care. Although parent consent is generally required for vaccination, there are exceptions in some states. Completion rates are low for recommended adolescent vaccines; allowing adolescents to consent may improve coverage, although more study is needed on barriers to vaccine completion and the feasibility of changes in con…
Bloom J., Faden D.	O51 Deciphering knowledge and opinions of HPV and HPV vaccination for facilitation of point-of-care vaccination	10.1016/j.oraloncology.2022.106180	Background/aims: HPV vaccination rates remain significantly below other childhood vaccines, particularly in males who are most at risk for HPV-associated Oropharyngeal Squamous Cell Carcinoma (HPV+OPSCC). Patients/materials/methods: We designed and deployed a survey comprised of validated questions to assess knowledge of HPV, HPV vaccination and understand barriers to vaccination among adults 18–…
Olusanya O.A., White B., Malik F., Hester K.A., Davis R.L., Bednarczyk R.A., Shaban-Nejad A.	Healthcare professionals perceptions and recommendations regarding adolescent vaccinations in Georgia and Tennessee during the COVID-19 pandemic: A qualitative research	10.1371/journal.pone.0277748	Introduction Despite its benefits, HPV vaccine uptake has been historically lower than other recommended adolescent vaccines in the United States (US). While hesitancy and misinformation have threatened vaccinations for many years, the adverse impacts from COVID-19 pandemic on preventive services have been far-reaching. Objectives To explore the perceptions and experiences of adolescent healthcar…
Swift C., Dey A., Rashid H., Clark K., Manocha R., Brotherton J., Beard F.	Stakeholder Perspectives of Australias National HPV Vaccination Program	10.3390/vaccines10111976	Australia has been a world leader in human papillomavirus (HPV) vaccination and was the first country to implement a fully funded national HPV vaccination program, from 2007 for girls and 2013 for boys. In 2018 the program changed from a 4-valent to 9-valent HPV vaccine and a 3-dose to 2-dose standard schedule. We assessed stakeholder perspectives on factors influencing program outcomes and impac…
Nhumba N., Sunguya B.	Low Uptake of the Second Dose of Human Papillomavirus Vaccine in Dar es Salaam, Tanzania	10.3390/vaccines10111919	Cervical cancer represents the most common neoplastic pathology among women, with a high burden of morbidity and mortality globally. Tanzania is no exception. The human papillomavirus (HPV) vaccine remains the most effective intervention to address such a burden. However, the uptake of the second dose to confer full immunity remains a challenge. This study aimed to assess the uptake and factors a…
Kim S.J., Schiffelbein J.E., Imset I., Olson A.L.	Countering Antivax Misinformation via Social Media: Message-Testing Randomized Experiment for Human Papillomavirus Vaccination Uptake	10.2196/37559	Background: Suboptimal adolescent human papillomavirus (HPV) vaccination rates have been attributed to parental perceptions of the HPV vaccine. The internet has been cited as a setting where misinformation and controversy about HPV vaccination have been amplified. Objective: We aimed to test message effectiveness in changing parents' attitudes and behavioral intentions toward HPV vaccination. Met…
Holroyd T.A., Yan S.D., Srivastava V., Srivastava A., Wahl B., Morgan C., Kumar S., Yadav A.K., Jennings M.C.	Designing a Pro-Equity HPV Vaccine Delivery Program for Girls Who Have Dropped Out of School: Community Perspectives From Uttar Pradesh, India	10.1177/15248399211046611	India experiences a substantial burden of cervical cancer and accounts for nearly one third of cervical cancer deaths worldwide. While human papillomavirus (HPV) vaccines have been introduced subnationally in some states, HPV has not yet been rolled out nationally. Given the target age group, schools are the most common delivery channel for HPV vaccines, but this fails to account for local girls …
Akca G., Akca U.	Turkish mothers knowledge and attitude about HPV vaccine	10.1016/j.pedn.2022.08.011	BACKGROUND: The study aimed to evaluate the knowledge and attitude of Turkish mothers about cervix cancer,HPV infection and vaccination. METHODS: This cross-sectional study was conducted the mothers with children aged under 18 years who applied pediatric outpatient clinic.Research data were collected using a face-to-face survey includes sociodemographic characteristics of patients and mothers' kn…
Greedy J.	The role of the clinical nurse specialist in head and neck cancer care	10.1038/s41415-022-5143-4	The numbers of head and neck cancers are increasing, coupled with the emergence of human-papillomavirus-derived disease with a shift of practice in care. The head and neck cancer patient pathway remains a difficult and fragmented pathway to experience, with arduous treatment regimens to endure together with acute and long-term effects of treatment.The clinical nurse specialist is a pivotal member…
Al Raisi M., Al Yahyai T., Al Kindi R.	Knowledge and Attitude Regarding Cervical Cancer and Human Papillomavirus in Oman	10.18295/squmj.9.2021.140	Objectives: This study aimed to assess the knowledge of and attitude toward cervical cancer and human papillomavirus (HPV) among Omani women aged 18 years and older. Methods: This cross-sectional survey was conducted between September 2019 and February 2020 in primary healthcare facilities throughout Oman. A self-administered questionnaire was distributed to assess women's knowledge and attitude …
Perdana R.F., Simatupang M.V., Herawati S., Yusuf M.	RISK FACTORS OF RECURRENT RESPIRATORY PAPILLOMATOSIS (RRP) ON JUVENILE AND ADULT TYPE IN TERTIARY HOSPITAL, INDONESIA	10.1097/01.pcc.0000900184.71434.f3	BACKGROUND AND AIM: Recurrent respiratory papillomatosis (RRP) is the most common benign neoplasm of the larynx among children as a result of HPV infection mainly type 6 and 11. RRP is still a serious problem in which papillomas in the airway causes hoarseness and obstruction as then described as an aggressive and less aggressive form. Patients will undergo multiple micro laryngeal surgeries to k…
Ding H., Zhang J., Zhang F., Xu Y., Yu Y., Liang W., Li Q.	Effectiveness of combination therapy with ISA101 vaccine for the treatment of human papillomavirus-induced cervical cancer	10.3389/fonc.2022.990877	Cervical cancer is one of the women-associated tumors that affects numerous people yearly. It is the fourth most common malignancy in women worldwide. Following early diagnosis, this cancer can be cured mainly by traditional methods such as surgery, tumor resection, and chemotherapy; nonetheless, it becomes more challenging to treat in advanced and metastatic stages. With the advent of novel trea…
Zach R., Bentwich M.E.	Reasons for and insights about HPV vaccination refusal among ultra-Orthodox Jewish mothers	10.1111/dewb.12372	BACKGROUND: Vaccination against human papillomavirus (HPV) is a pivotal tool for preventing a significant cause of cervical cancer. One particular culturally recognized context associated with negative attitudes toward the HPV vaccine is the religiousness of parents. However, relatively speaking, there remains a scarcity of studies that have focused specifically on religious groups, especially no…
Larebo Y.M., Elilo L.T., Abame D.E., Akiso D.E., Bawore S.G., Anshebo A.A., Gopalan N.	Awareness, Acceptance and Associated Factors of Human Papillomavirus Vaccine Among Parents of Daughters in Hadiya Zone, Southern Ethiopia: A Cross-Sectional Study	10.1101/2022.10.02.22280614	Introduction: Human papillomavirus infections are the most prevalent sexually transmitted disease among women worldwide. Cervical cancer is the second most frequent disease worldwide in terms of incidence and mortality, and it is primarily responsible for fatalities in low- to middle-income nations, including Ethiopia. In the Hadiya Zone of Southern Ethiopia, the goal of this study is to determin…
Calagna G., Granese R., Giallombardo V., Capra G., Perino A., Schiattarella A., Trucchi C., Caridi G.	Attitudes of mothers of pre-adolescent girls on HPV vaccine in Italy Do we need a turning point?	10.23736/S2724-606X.22.05153-3	BACKGROUND: To investigate the knowledge, awareness and attitude of mothers of preadolescent girls regarding the HPV vaccination and cervical cancer, and to understand how to improve the efficacy of the Italian vaccination campaign through the gathered data. METHODS: A questionnaire-based survey was conducted in mothers of unvaccinated 9 to 12-year-old (yo) girls in Italy from November 2018 to Ju…
Arechkik A., Lahlou L., Obtel M., Kharbach A., Razine R.	Cervical cancer in Morocco: A systematic review	10.1016/j.respe.2022.05.008	Background: This systematic review aims to determine the epidemiological profile, etiology and risk factors, prevention, diagnosis, treatment, cost-effectiveness, survival, and quality of life related to cervical cancer in Morocco. Methods: This study was conducted according to the recommendations of the "preferred reporting items for systematic reviews and meta-analysis." The PubMed, ScienceDire…
Manolescu L.S.C., Zugravu C., Zaharia C.N., Dumitrescu A.I., Prasacu I., Radu M.C., Letiția G.D., Nita I., Cristache C.M., Gales L.N.	Barriers and Facilitators of Romanian HPV (Human Papillomavirus) Vaccination	10.3390/vaccines10101722	Background: Many countries had initial success with HPV vaccination campaigns worldwide. The HPV vaccine coverage during the COVID-19 pandemic dropped consistently. The aim of our research is to assess the barriers and facilitators of the current Romanian HPV vaccination campaign. Methods: An analytical cross-sectional observational survey was conducted in the Romanian general population; a self-…
Shen A.K., Grundmeier R.W., Michel J.J.	Trends in Vaccine Refusal and Acceptance Using Electronic Health Records from a Large Pediatric Hospital Network, 2013–2020: Strategies for Change	10.3390/vaccines10101688	Understanding trends in vaccine refusal is critical to monitor as small declines in vaccination coverage can lead to outbreaks of vaccine-preventable diseases. Using electronic heath record (EHR) data from the Children’s Hospital of Philadelphia’s 31 outpatient primary care sites, we created a cohort of 403,448 children less than age 20 years who received at least one visit from 1 January 2013 th…
Muthukrishnan M., Loux T., Shacham E., Tiro J.A., Arnold L.D.	Barriers to human papillomavirus (HPV) vaccination among young adults, aged 18–35	10.1016/j.pmedr.2022.101942	In the United States (US), an estimated 35,900 human papillomavirus (HPV)-related cancers are diagnosed annually. HPV vaccines are projected to eliminate ∼90% of these cancers. Routine vaccination is recommended at age 11–12 with “catch-up” vaccination through age 26 and shared clinical decision making for ages 27–45. However, vaccine uptake has been slow with many young adults remaining unvaccin…
Howell J.L., Gasser M.L., Kaysen D., Lindgren K.P.	Understanding parental vaccine refusal: Implicit and explicit associations about vaccines as potential building blocks of vaccine beliefs and behavior	10.1016/j.socscimed.2022.115275	Objective: A movement of parents refusing vaccines for their children has contributed to increasingly large outbreaks of diseases that are preventable by vaccines. Research has identified multiple factors that relate to parents' vaccination behaviors (i.e., whether not they vaccinate their children), including their beliefs about vaccines' safety and utility and their trust in those who recommend…
Okoeguale J., Samuel S.O., Amadi S.C., Njoku A., Okome G.B.O.	Prevalence and distribution of cervical high-risk human papillomavirus infection in a rural community of Edo State, Nigeria	10.4314/ajcem.v23i4.12	Background: Human papillomaviruses (HPVs) are non-enveloped, double-stranded DNA viruses and most women in the world are probably infected with at least one type of the virus during their sexual life. Oncogenic HPVs are predominantly sexually-transmitted pathogens and several high-risk types are associated with nearly all cases of cervical cancer worldwide. In view of paucity of data on the preva…
Adrianzén Peralta A.L., Villalobos Popuche V.A., Gonzales H.L.	Correlation between level of knowledge and attitude toward human papillomavirus vaccine in high school students	10.24265/horizmed.2022.v22n4.08	Objective: To determine the correlation between level of knowledge and attitude toward human papillomavirus (HPV) vaccine in high school students. Materials and methods: An observational, descriptive, cross-sectional and prospective study. The population consisted of fourth- and fifth-year female high school students. The research variables were level of knowledge of HPV and attitude toward its v…
Rosen B.L., Real F.J., Bishop J.M., McDonald S.L., Klein M., Kahn J.A., Kreps G.L.	School Health Service Provider Perceptions on Facilitated Interactive Role-Play Around HPV Vaccine Recommendation	10.1007/s13187-020-01949-1	The purpose of this study was to evaluate a facilitated interactive role-playing activity on increasing human papillomavirus (HPV) vaccine recommendation skills for school nurses and school-based health center staff. A 1-day workshop was implemented for school-based clinicians focused on improving HPV vaccination rates in schools. The workshop included a facilitated interactive role-playing activ…
Mouttapa M., Cunningham M., Tanjasiri S.P.	Awareness of and Support for HPV Vaccination Among Pacific Islander Women in Southern California	10.1007/s13187-021-01965-9	Pacific Islander (PI) women experience disproportionately high rates of cervical cancer and mortality and have lower rates of Pap testing. Since up to 70% of cervical cancers could be prevented by being vaccinated for human papilloma virus (HPV), this cross-sectional study explored the predictors of HPV and vaccine awareness, receipt of the vaccine, and attitudes toward vaccinating children among…
Waters A.R., Mann K., Vaca Lopez P.L., Kepka D., Wu Y.P., Kirchhoff A.C.	HPV Vaccine Experiences and Preferences Among Young Adult Cancer Survivors and Caregivers of Childhood Cancer Survivors	10.1007/s13187-021-01992-6	Cancer survivors are at higher risk of developing HPV-associated cancers later in life, yet their HPV vaccination rates remain lower than the general population. Improving HPV vaccination uptake among survivors is essential to preventing second malignancies. We interviewed HPV vaccine eligible adolescent and young adult (AYA) cancer survivors (18-26 years) and caregivers of HPV vaccine eligible c…
de Waal A., Racey C.S., Donken R., Plotnikoff K., Dobson S., Smith L., Grennan T., Sadarangani M., Ogilvie G.	Factors associated with intention to receive vaccines for bacterial sexually transmitted infections among young HPV-vaccinated Canadian women	10.17269/s41997-022-00648-2	OBJECTIVE: The aim of this study was to explore the acceptability of bacterial STI vaccines among young HPV-vaccinated Canadian women to inform future vaccine program implementation. METHODS: A 20-item cross-sectional questionnaire was administered from June 2019 to June 2020 to HPV-vaccinated participants of the pan-Canadian QUEST cohort. Multivariable logistic regression models assessed interes…
Park E., Kim S., Cameron G.T.	Immunize the HPV Vaccine Rumors: Effects of Inoculation Messages and Tone of Voice on Parental Intention to Vaccinate Their Children	10.1007/s10900-022-01100-9	The purpose of this study was to develop an effective health communication strategy to guide the decision-making process of parents considering getting their children HPV vaccines. Using inoculation theory and findings on tone of voice as theoretical frameworks, the present study conducted a 2 (message type: inoculation vs. supportive) × 2 (tone of voice: human voice vs. organizational voice) mix…
Yang S., Bai L., Xu W., Zhang R., Hu D., Nie Y., Xiang R., Shi Q.	Profiling the real-world management status of high-risk human papillomavirus infection: a protocol to establish a prospective cohort of high-risk human papillomavirus-infected women in Lueyang County, China	10.1136/bmjopen-2022-062678	Introduction Persistent infection with high-risk human papillomavirus (hrHPV) is the main cause of cervical cancer. Thus, the effective treatment against HPV represents an opportunity to reduce the incidence of cervical cancer. Although various treatments are effective in treating HPV infection, they still provide limited benefit in reducing the rate of cervical cancer due to the lack of implemen…
Humnesa H., Aboma M., Dida N., Abebe M.	Knowledge and attitude regarding human papillomavirus vaccine and its associated factors among parents of daughters age between 9-14 years in central Ethiopia, 2021	10.4081/jphia.2022.2129	Background. Human Papillomavirus (HPV) is the most common sexually transmitted disease and the major cause of cervical cancer, which threatened the lives of several women and remains a critical concern in Africa and around the world. Ethiopia initiates the human papillomavirus vaccines on 3(rd) December 2018 for the primary time to vaccinate six million girls. Objective. This study assessed knowl…
Bennett C., Edwards D., Sherman S.M., Baker P., Waheed D.-E.-N., Vorsters A., Sarlca Çevik H., Karafillakis E., Prue G., Kelly D.	Which interventions improve HPV vaccination uptake and intention in children, adolescents and young adults? An umbrella review	10.1136/sextrans-2022-055504	Background Human papillomavirus (HPV) vaccination offers protection against the virus responsible for cervical, oropharyngeal, anal, vulval and penile cancers. However, there is considerable variation across, and even within, countries as to how HPV vaccination is offered and accepted. This review aimed to identify what interventions exist to promote uptake and how effective they are. Methods We …
Cutrone M., Tumin D., Buckman C., Baker K.D.	Provider Continuity and Human Papillomavirus Vaccine Refusal Among Adolescents	10.1177/00099228221094130
Sweiss H., Lyons J.M., Hitchman K.M.K., Kincaide E.L., Hall R., Ranch D., Crowther B.	Impact of catch-up vaccinations on anti-HLA antibody response in pediatric kidney transplant candidates	10.1111/petr.14304	Background: Efforts have been concentrated on improving vaccination administration during the pretransplant evaluation period. However, concern for human leukocyte antigen (HLA) sensitization subsequent to vaccination exists. Methods: A retrospective review of pediatric kidney transplant candidates (PKTCs) ≤18 years old who had received vaccinations between February 1, 2017 and November 30, 2019 …
Samaa A., Bashir A., Saleem S., Aziz O.A., Arshad N., Arif A.	Immunization Status of Pediatric Patients Presenting to a Tertiary Care Hospital in Lahore and Causes of Vaccination Failure		Objective: To determine the immunization status of pediatric patients brought to Jinnah Hospital, Lahore and to determine the reasons behind under-immunization. Study Design: An exploratory study. Place and Duration of Study: The study was conducted over a period of 6 months (01.11.2019 to 30.04.2020) at the Department of Pediatrics, Jinnah Hospital, Lahore.. Material and Methods: Parents of chil…
Aledo-Serrano Á., Mingorance A., Villanueva V., García-Peñas J.J., Gil-Nagel A., Boronat S., Aibar J., Cámara S., Yániz M.J., Aras L.M., Blanco B., Sánchez-Carpintero R.	The Charlotte Project: Recommendations for patient-reported outcomes and clinical parameters in Dravet syndrome through a qualitative and Delphi consensus study	10.3389/fneur.2022.975034	Objective: The appropriate management of patients with Dravet Syndrome (DS) is challenging, given the severity of symptoms and the burden of the disease for patients and caregivers. This study aimed to identify, through a qualitative methodology and a Delphi consensus-driven process, a set of recommendations for the management of DS to guide clinicians in the assessment of the clinical condition …
Redd D.S., Jensen J.L., Bodily R.J., Lee A.A., Skyles T.J., Poole B.D.	Cautious Sexual Attitudes Diminish Intent to Vaccinate Children against HPV in Utah	10.3390/vaccines10091382	Although most Human papillomavirus (HPV) infections are mild and are cleared by the immune system, some high-risk HPV strains can cause various cancers. Vaccines have been developed that protect against high-risk HPV strains. HPV vaccines have been approved for use by the CDC (Centers for Disease Control and Prevention) and are recommended for everyone aged 11–26. Despite the availability of safe…
Wang Z., Chen S., Fang Y.	Parental Willingness and Associated Factors of Pediatric Vaccination in the Era of COVID-19 Pandemic: A Systematic Review and Meta-Analysis	10.3390/vaccines10091453	A significant decline in pediatric vaccination uptake due to the COVID-19 pandemic has been documented. Little is known about the parental willingness and associated factors of pediatric vaccination during the COVID-19 pandemic. An extensive literature search in the databases of PubMed, Scopus, Web of Science, and EBSCOhost were conducted. A total of 20 eligible studies published from 2020–2022 w…
Cui Z., Kawasaki H., Tsunematsu M., Cui Y., Kakehashi M.	Factors Affecting the Cervical Cancer Screening Behaviors of Japanese Women in Their 20s and 30s Using a Health Belief Model: A Cross-Sectional Study	10.3390/curroncol29090494	In recent years, the incidence and mortality rates of cervical cancer (CC) have increased among young women. Cervical cancer screening (CCS) is crucial to reducing the incidence and mortality of CC in a country such as Japan, where it is challenging to raise HPV vaccination rates. The purpose of this study was to identify psychological and personal characteristics relating to CCS participation am…
Jaafar I., Atallah D., Mirza F., Abu Musa A., El-Kak F., Seoud M.	Determinants of Human Papillomavirus Vaccine recommendation among Middle Eastern and Lebanese Healthcare Providers	10.1016/j.cegh.2022.101092	Objective: To improve the knowledge, awareness, and attitude (KAA) among health care providers (HCPs) regarding Human Papilloma Virus vaccination (HPV-V), the Lebanese Society of Obstetrics and Gynecology (LSOG) has regularly organized educational meetings, symposia, and workshops. Methods: We conducted two sets of surveys among attendees of the LSOG congresses in 2009 and 2018 to assess their KA…
Crawshaw A.F., Farah Y., Deal A., Rustage K., Hayward S.E., Carter J., Knights F., Goldsmith L.P., Campos-Matos I., Wurie F., Majeed A., Bedford H., Forster A.S., Hargreaves S.	Defining the determinants of vaccine uptake and undervaccination in migrant populations in Europe to improve routine and COVID-19 vaccine uptake: a systematic review	10.1016/S1473-3099(22)00066-4	Understanding why some migrants in Europe are at risk of underimmunisation and show lower vaccination uptake for routine and COVID-19 vaccines is critical if we are to address vaccination inequities and meet the goals of WHO's new Immunisation Agenda 2030. We did a systematic review (PROSPERO: CRD42020219214) exploring barriers and facilitators of vaccine uptake (categorised using the 5As taxonom…
Btoush R., Kohler R.K., Carmody D.P., Hudson S.V., Tsui J.	Factors that Influence Healthcare Provider Recommendation of HPV Vaccination	10.1177/08901171221091438	Purpose: This study examined factors associated with healthcare providers' (HCPs') recommendation of HPV vaccination for younger and older adolescents. Methods: This is a cross-sectional study, using web-based survey of HCPs in New Jersey in 2018. The study outcome was a dichotomous measure of HCPs' recommendation of the HPV vaccine. The study predictors included practice characteristics (i.e., p…
Lindén L., Odenbring Y.	The needle pricking and two modes of doing good in the Swedish school-based human papillomavirus vaccination programme	10.1111/1467-9566.13515	In this article, we draw on science and technology studies literature on care practices to analyse school nurses' work with human papillomavirus (HPV) vaccination in schools, in the context of a new vaccination policy including all children in the fifth grade in Sweden. Drawing on 21 interviews with school nurses working in municipalities across a larger Swedish region, we focus on the mundane wo…
Kolek C., Opanga S., Okalebo F., Birichi A., Kurdi A., Godman B., Meyer J.C.	The impact and influence of parental knowledge and beliefs regarding HPV vaccine hesitancy in Kenya and the implications	10.1002/pds.5520	Background: The human papillomavirus (HPV) vaccine is effective in preventing cervical cancer. However, parents have concerns about vaccinating their daughters at an early age leading to HPV vaccine hesitancy. Objective: Identify the prevalence and risk factors regarding HPV vaccination hesitancy among parents in Kenya. Methods: Descriptive cross-sectional study was undertaken among parents of pr…
Elit L., Ngalla C., Afugchwi G.M., Tum E., Fokom-Domgue J., Nouvet E.	Study protocol for assessing knowledge, attitudes and belief towards HPV vaccination of parents with children aged 9-14 years in rural communities of North West Cameroon: A qualitative study	10.1136/bmjopen-2022-062556	Introduction Despite human papilloma virus (HPV) vaccine being incorporated in the National Immunisation Programme in Cameroon in 2019, HPV vaccine uptake among eligible girls has been poor (5%). The barriers to HPV vaccination in this high-burden setting have not been previously studied, especially in rural areas. We propose to evaluate the knowledge, attitudes and beliefs of parents of girls ag…
Egbon M., Ojo T., Aliyu A., Bagudu Z.S.	Challenges and lessons from a school-based human papillomavirus (HPV) vaccination program for adolescent girls in a rural Nigerian community	10.1186/s12889-022-13975-3	BACKGROUND: Over 80% of new cervical cancer cases occur in women living in low- and middle-income countries. It is the second highest cause of female cancer deaths in Nigeria. School based vaccination programs are an effective strategy for delivering the HPV vaccine to adolescent girls. This study aims to understand the challenges to implementing school-based HPV vaccination programs, particularl…
Mello M.M., Opel D.J., Benjamin R.M., Callaghan T., DiResta R., Elharake J.A., Flowers L.C., Galvani A.P., Salmon D.A., Schwartz J.L., Brewer N.T., Buttenheim A.M., Carpiano R.M., Clinton C., Hotez P.J., Lakshmanan R., Maldonado Y.A., Omer S.B., Sharfstein J.M., Caplan A.	Effectiveness of vaccination mandates in improving uptake of COVID-19 vaccines in the USA	10.1016/S0140-6736(22)00875-3
Imanishi Y., Kinoshita T., Sakamoto M., Ichimiya M., Mitsunami M., Takahashi T., Shigemi D., Song M., Inaba K.	Importance of human papillomavirus vaccination leaflets focusing on the safety profile targeted pediatricians in Japan	10.1016/j.vaccine.2022.07.008	Objectives: To investigate the association between providing leaflets to support pediatricians in explaining the safety of the human papillomavirus (HPV) vaccine and mother's decision to vaccinate their daughters in Japan. Methods: In this cross-sectional study, we conducted a survey of mothers to evaluate the effect of leaflets that were created to support pediatricians in explaining the safety …
Hopfer S., Dyda A., Brandt H.M.	Editorial: Digital solutions to HPV vaccination	10.3389/fdgth.2022.972234
White L.S., Maulucci E., Kornides M., Aryal S., Alix C., Sneider D., Gagnon J., Winfield E.C., Fontenot H.B.	HPV Vaccination Rates of 7(th) Grade Students After a Strong Recommending Statement from the School Nurse	10.1177/10598405221118824	The Human Papillomavirus (HPV) vaccine can prevent 90% of cancers caused by HPV. Health care provider recommendations affect vaccine uptake, yet there are a lack of studies examining the impact of the school nurse (SN) in vaccine recommendations. The purpose of this study was to evaluate the impact of adding a SN HPV recommendation to the standard vaccination letter sent to parents/guardians. The…
Xue P., Wei B., Seery S., Li Q., Ye Z., Jiang Y., Qiao Y.	Development and validation of a predictive model for endocervical curettage in patients referred for colposcopy: A multicenter retrospective diagnostic study in China	10.21147/J.ISSN.1000-9604.2022.04.07	Objective: This study aimed to develop a nomogram that can predict occult high-grade squamous intraepithelial lesions or worse (HSIL+) and determine the need for endocervical curettage (ECC) in patients referred for colposcopy. Methods: This retrospective multicenter study included 4,149 patients who were referred to any one of six tertiary hospitals in China for colposcopy between January 2020 a…
Lee H., Choe Y.J., Kim S., Cho H.-K., Choi E.H., Lee J., Bae H., Choi S.-R., You M.	Attitude and Acceptance of COVID-19 Vaccine in Parents and Adolescents: A Nationwide Survey	10.1016/j.jadohealth.2022.05.018	Purpose: Coronavirus disease 2019 (COVID-19) vaccines are currently authorized for emergency use in adolescents aged 12–17 years; however, there is concern and uncertainty regarding the safety and necessity of COVID-19 vaccination. A survey was carried out to assess the attitudes and acceptance towards vaccination in adolescents. Methods: A nationwide web-based survey was conducted among adolesce…
Boyce T.G., Christianson B., Hanson K.E., Dunn D., Polter E., VanWormer J.J., Williams C.L., Belongia E.A., McLean H.Q.	Factors associated with human papillomavirus and meningococcal vaccination among adolescents living in rural and urban areas	10.1016/j.jvacx.2022.100180	Background: Studies have shown that adolescent vaccination rates with human papillomavirus (HPV) and quadrivalent meningococcal conjugate (MenACWY) vaccines are lower in rural areas of the U.S. than in urban areas. We sought to determine factors associated with vaccine acceptance in these two settings. Methods: We conducted a cross-sectional survey of 536 parents or guardians of teens age 13 thro…
Peruch M., Toscani P., Grassi N., Zamagni G., Monasta L., Radaelli D., Livieri T., Manfredi A., D’Errico S.	Did Italy Really Need Compulsory Vaccination against COVID-19 for Healthcare Workers? Results of a Survey in a Centre for Maternal and Child Health	10.3390/vaccines10081293	Since its early spread, the COVID-19 pandemic has become a health threat globally. Due to their crucial role in the pandemic, Italy declared compulsory vaccination for healthcare workers. Vaccine hesitancy was observed among the healthcare workers and an ethical debate arose about Italian legal statement D.L. n. 44/2021. In this article, we present the results of a survey performed in an Italian …
Cordoba-Sanchez V., Lemos M., Tamayo-Lopera D.A., Sheinfeld Gorin S.	HPV-Vaccine Hesitancy in Colombia: A Mixed-Methods Study	10.3390/vaccines10081187	In Colombia, the uptake rate of the HPV vaccine dropped from 96.7% after its introduction in 2013 to 9% in 2020. To identify the behavioural components of HPV-vaccine hesitancy in females aged 15 and under and their families, we conducted a convergent mixed-methods study in which 196 parents/caregivers responded to an online questionnaire and 10 focus groups were held with 13 of these parents/car…
Kolek C.O., Opanga S.A., Okalebo F., Birichi A., Kurdi A., Godman B., Meyer J.C.	Impact of Parental Knowledge and Beliefs on HPV Vaccine Hesitancy in Kenya—Findings and Implications	10.3390/vaccines10081185	Cervical cancer can be prevented by human papillomavirus (HPV) vaccination. However, parents can have concerns about vaccinating their daughters. Consequently, there is a need to identify prevalence and risk factors for HPV vaccine hesitancy among parents in Kenya. A descriptive cross-sectional study was conducted among parents with children aged 9–14 years attending a leading referral hospital i…
Bai Y., Ip P., Chan K., Ngan H., Yip P.	HPV Vaccination Intentions of Female Students in Chinese Universities: A Systematic Literature Review and Meta-Analysis	10.3390/ijerph191610207	Objective: To systematically evaluate the human papillomavirus (HPV) vaccination intentions among female university students in China and establish a basis for improving HPV vaccination coverage. Methods: We searched CNKI, EBSCO, JSTOR, MESH or Emtree, Weipu Information Chinese Journal Service Platform, Wanfang Data, China Biomedical Literature Database, PubMed, Embase, Web for the Web of Science…
Vasudevan L., Ostermann J., Wang Y., Harrison S.E., Yelverton V., Fish L.J., Williams C., Walter E.B.	Association of caregiver attitudes with adolescent HPV vaccination in 13 southern US states	10.1016/j.jvacx.2022.100181	Background and objectives: HPV vaccination coverage is lower than that of other adolescent vaccines in the southern US. This study sought to characterize caregiver attitudes associated with adolescent HPV vaccination in the southern US and to inform interventions to promote HPV vaccination. Methods: From December 2019 – January 2020, caregivers of adolescents (ages 9–17 years) living in thirteen …
Carney P.A., Bumatay S., Kuo G.M., Darden P.M., Hamilton A., Fagnan L.J., Hatch B.	The interface between US primary care clinics and pharmacies for HPV vaccination delivery: A scoping literature review	10.1016/j.pmedr.2022.101893	Completion of the Human Papilloma Virus (HPV) vaccine series remains low. Partnerships between primary care (PC) clinics and local pharmacies could boost vaccination rates. We conducted a scoping literature review to address what is known and what gaps exist on the interface between U.S. primary care clinics and pharmacies for HPV vaccination. We searched Ovid MEDLINE ALL file and Cumulative Inde…
Ryan G.W., Perry S.S., Scherer A., Charlton M.E., Ashida S., Gilbert P.A., Askelson N.	Factors contributing to missed opportunities for human papillomavirus vaccination among adolescents, ages 11 to 13, in Iowa	10.1016/j.jvacx.2022.100192	Introduction: Rates of human papillomavirus (HPV) vaccination remain low and missed opportunities for HPV vaccination are widespread. Researchers have identified factors related to HPV vaccination, but less is known about missed opportunities. Methods: We used medical claims data from a large Midwestern insurance provider to explore relationships between adolescent and provider characteristics an…
Hecht M.L., BeLue R., Ray A., Hopfer S., Miller-Day M., Mckee F.	HPV Vaccine Intent among Adult Women Receiving Care at Community Health Centers	10.1007/s13187-020-01937-5	Human papillomavirus (HPV) is a disease that exacts substantial costs in human life and public health expenditures. Fortunately, a vaccine exists that can mitigate these costs. This study reports the development and evaluation of the intervention designed to overcome these barriers by using culturally grounded narratives to promote HPV vaccination. Women's Stories (WS) targets women over the age …
Dundar Y., Eldem I., Schwartz C., Pomeroy L., Cordero J., Arslan O., Levent F.	Screening Awareness of HPV-Related Oropharyngeal Cancers and Attitudes and Concerns towards HPV Vaccination Among Parents : HPV and Oropharyngeal Cancer	10.1007/s13187-020-01932-w	Baseline population opinions on human papillomavirus (HPV) and HPV vaccination must be understood before physicians can address knowledge gaps in that population and encourage timely vaccination. To determine the opinions of parents of children age 9 to 18 on HPV-related oropharyngeal cancers (OPC); the associations with education level, socioeconomic status, and having a family member/friend wit…
Vamos C.A., Kline N., Vázquez-Otero C., Lockhart E.A., Lake P.W., Wells K.J., Proctor S., Meade C.D., Daley E.M.	Stakeholders perspectives on system-level barriers to and facilitators of HPV vaccination among Hispanic migrant farmworkers	10.1080/13557858.2021.1887820	OBJECTIVES: Latinx populations suffer from a disproportionate burden of HPV-related cancers, yet vaccination completion rates nationally among this population remain low, with 46% of females and 35% of males completing the vaccine series. Given the heterogeneity of Latinx populations, sub-populations such as Latinx individuals who live in migrant farmworker communities experience additional syste…
Ayash C., Raad N., Finik J., Attia N., Nourredine S., Aragones A., Gany F.	Arab American Mothers HPV Vaccination Knowledge and Beliefs	10.1007/s10900-022-01103-6	Little is known of Arab Americans' human papilloma virus vaccination (HPVV) behaviors. We explored associations between US Arab immigrant mothers' beliefs regarding HPVV for their children with socioeconomic, medical, and religious/cultural factors. A cross-sectional survey was conducted in New York City (August 2019-April 2021) with 162 Arab American immigrant women who had at least one child ag…
Richman A.R., Torres E., Wu Q., Eldridge D., Lawson L.	HPV vaccine recommendation practices of current and future physicians in North Carolina: an exploratory study	10.1093/her/cyac016	We assessed human papillomavirus (HPV) prevention practices and HPV literacy of pediatricians, family physicians and medical students in North Carolina. An online survey was distributed to physicians in 2018, and paper surveys were collected among medical students in 2019. Surveys measured HPV literacy, HPV prevention practices and HPV prevention self-efficacy. In terms of comfort, 27% of medical…
Gilkey M.B., Grabert B.K., Heisler-MacKinnon J., Bjork A., Boynton M.H., Kim K., Alton Dailey S., Liu A., Todd K.G., Schauer S.L., Sill D., Coley S., Brewer N.T.	Coaching and Communication Training for HPV Vaccination: A Cluster Randomized Trial	10.1542/peds.2021-052351	BACKGROUND AND OBJECTIVES: US health departments routinely conduct in-person quality improvement (QI) coaching to strengthen primary care clinics' vaccine delivery systems, but this intervention achieves only small, inconsistent improvements in human papillomavirus (HPV) vaccination. Thus, we sought to evaluate the effectiveness of combining QI coaching with remote provider communication training…
Pho A.T., Mangal S., Bakken S.	Human Papillomavirus Vaccination among Transgender and Gender Diverse People in the United States: An Integrative Review	10.1089/trgh.2020.0174	Objective: This integrative review explores the barriers to and facilitators for human papillomavirus (HPV) vaccination among adult transgender and gender diverse (TGD) people in the United States. Data Source: A systematic search of electronic databases included PubMed/MEDLINE, CINAHL, and EMBASE from 1985 to 2020. Inclusion and Exclusion Criteria: Inclusion criteria included studies from the Un…
Srivastava S., Kurian K., Garg P.R., Rehman A., Garg R., Rathi S.K., Mehra S.	Prevalence and Predictors of Cervical Cancer Screening among Reproductive Age Group Women: Evidence from Cross-Sectional Study in Rohtak and Delhi	10.31557/APJCP.2022.23.8.2771	BACKGROUND: The present study aims to estimate the prevalence and determine the factors for cervical cancer screening among women in the reproductive age group in Delhi and Rohtak, India. METHODS: The data were utilized from a survey conducted as part of a larger study to increase the access to cervical cancer screening and care by MAMTA-Health Institute for Mother and Child in collaboration with…
Lang C., Schaap R.J., Sang H., Weber T.L., Weber G.A.	Description and Evaluation of a Multilevel Intervention for Improving HPV Vaccination Rates in a Rural South Dakota Clinic		BACKGROUND: This study describes an education-based, multilevel intervention and its impact on human papilloma virus (HPV) vaccination rates in a rural South Dakota clinic. METHODS: At a clinic-level, nurses and clinicians were provided education on HPV vaccination guidelines and opt-out communication techniques. At a community-level, parents/guardians attended an educational session at the local…
Hopfer S., Phillips K.K.-D., Weinzierl M., Vasquez H.E., Alkhatib S., Harabagiu S.M.	Adaptation and Dissemination of a National Cancer Institute HPV Vaccine Evidence-Based Cancer Control Program to the Social Media Messaging Environment	10.3389/fdgth.2022.819228	Social media offers a unique opportunity to widely disseminate HPV vaccine messaging to reach youth and parents, given the information channel has become mainstream with 330 million monthly users in the United States and 4.2 billion users worldwide. Yet, a gap remains on how to adapt evidence-based vaccine interventions for the in vivo competitive social media messaging environment and what strat…
Goessl C.L., Christianson B., Hanson K.E., Polter E.J., Olson S.C., Boyce T.G., Dunn D., Williams C.L., Belongia E.A., McLean H.Q., VanWormer J.J.	Human papillomavirus vaccine beliefs and practice characteristics in rural and urban adolescent care providers	10.1186/s12889-022-13751-3	BACKGROUND: The human papillomavirus (HPV) vaccine is recommended for all adolescents age 11-12 years. HPV vaccine coverage remains suboptimal in the United States though, particularly in rural areas. We surveyed adolescent immunization providers in two Midwestern states to assess rural vs. urban differences in HPV vaccine resources, practices, and attitudes. METHODS: A cross-sectional survey was…
Rositch A.F., Liu T., Chao C., Moran M., Beavis A.L.	Levels of Parental Human Papillomavirus Vaccine Hesitancy and Their Reasons for Not Intending to Vaccinate: Insights From the 2019 National Immunization Survey-Teen	10.1016/j.jadohealth.2022.01.223	Purpose: A nuanced understanding of human papillomavirus (HPV) vaccine hesitancy is key to tailoring public health interventions to reach HPV vaccination goals in the United States. We aimed to understand the spectrum of parental vaccine hesitancy and identify reasons for lack of vaccination. Methods: Using cross-sectional data from the 2019 National Immunization Survey-Teen, we examined parents …
Mari A., Gianolio L., Edefonti V., Hashemian D.K., Casini F., Bergamaschi F., Sala A., Verduci E., Calcaterra V., Zuccotti G.V., Fabiano V.	HPV Vaccination in Young Males: A Glimpse of Coverage, Parental Attitude and Need of Additional Information from Lombardy Region, Italy	10.3390/ijerph19137763	Background: In the Lombardy Region, Italy, HPV vaccination is recommended and offered free of charge to 12-years-old males since 2017. The expected vaccination thresholds are still far to be reached. Methods: A cross-sectional survey to investigate parents’ attitudes towards the HPV vaccine and knowledge about HPV was administered to parents of boys aged 6 to 18 years attending a large pediatric …
Fields E.J., Hopfer S., Warren J.R., BeLue R., Lebed J., Hecht M.L.	Motivators and Barriers to HPV Vaccination: A Qualitative Study of Underserved Women Attending Planned Parenthood	10.3390/vaccines10071126	Human papilloma virus (HPV) is the most common sexually transmitted infection in the United States. Disease-associated strains of HPV can cause genital warts and six cancer types. HPV-associated cervical cancer disproportionately impacts medically underserved women including Black and Latina women with respect to incidence, prevalence, and mortality rates. Although safe and effective vaccines are…
Sypień P., Zielonka T.M.	Knowledge and Awareness of Polish Parents on Vaccination against Human Papillomavirus	10.3390/vaccines10071156	Background: Human papillomavirus (HPV) vaccinations are rare among Polish children, and the reasons are scant. The objective was to evaluate the knowledge, attitude and awareness of parents about HPV vaccination to investigate reasons for low HPV vaccination coverage. Methods: 387 parents of children hospitalized at the Children’s Hospital were asked to participate in an anonymous and voluntary s…
David E., Roy P., Belot A., Quartier P., Bader Meunier B., Aeschlimann F.A., Lega J.-C., Durieu I., Rousset-Jablonski C.	Human Papilloma Virus Vaccination in Patients with Rheumatic Diseases in France: A Study of Vaccination Coverage and Drivers of Vaccination	10.3390/jcm11144137	Objectives: To describe human papillomavirus (HPV) vaccination practices in adolescent girls with systemic lupus erythematosus (SLE) and juvenile idiopathic arthritis (JIA) and to identify barriers to and motivators for vaccination. Methods: Cross-sectional, multicenter study on girls aged 9 to 19 years and their accompanying adults. The measurement criteria were the proportion of girls who were …
Sundaram M.E., Bednarczyk R.A.	Toward a Deeper Understanding of the Spectrum of Parental Human Papillomavirus Vaccine Hesitancy	10.1016/j.jadohealth.2022.04.004
Convers K.D., Slack M., Kanarek H.J.	Take a Leap of Faith: Implement Routine Genetic Testing in Your Office	10.1016/j.jaip.2022.05.017	Genetic testing is a state-of-the-art and readily accessible diagnostic tool and is increasingly indicated in the evaluation process when relevant and possible, although incorporation of this modality into the daily practice of allergists-immunologists in both academic and nonacademic or community settings is still a challenge. Educational sessions and resources support the use of genetic testing…
Orji C., Brown C.M., Barner J.C., Moczygemba L., Morales-Campos D., Nghiem C.	EPH78 Beliefs Regarding HPV Vaccination Among Young Adult College Students: A Qualitative Study	10.1016/j.jval.2022.04.830	Objectives: Although a safe and effective human papillomavirus (HPV) vaccine exists, HPV remains prevalent and vaccine uptake remains suboptimal especially among young adults. This study aimed to determine the salient beliefs of college students regarding HPV vaccination. Methods: The Theory of Planned Behavior (TPB) served as the theoretical framework for this study. Three virtual focus group se…
Kovacic M.B., Gertz S.E.	Leveraging Stories to Promote Health and Prevent Cancer	10.1158/1940-6207.CAPR-22-0199	Many challenges are associated with communicating health messages to promote healthy behaviors and prevent cancer including limited health literacy levels, varied life experiences, and different learning styles. In this issue of Cancer Prevention Research, Chen and colleagues codeveloped personal, audiovisual digital stories using community-engaged, Digital Storytelling. Their goal was to improve…
Chen A.C.-C., Kim W.S., Todd M., Larkey L.	A Digital Storytelling Intervention for Vietnamese American Mothers to Promote Their Childrens HPV Vaccination	10.1158/1940-6207.CAPR-21-0618	Despite higher rates of human papillomavirus (HPV)- associated cancer in Vietnamese Americans (VA), their vaccination rate remains low. Culturally grounded narratives incorporating culture-specific beliefs and practices may be a promising approach to promote HPV vaccination and potentially mitigate HPV-associated cancer disparities experienced by VAs. We codeveloped personal, audiovisual digital …
Ayanto S.Y., Belachew T., Wordofa M.A.	Effectiveness of couple education and counseling on knowledge, attitude and uptake of cervical cancer screening service among women of child bearing age in Southern Ethiopia: A cluster randomized trial protocol	10.1371/journal.pone.0270663	Background Cervical cancer occurred nearly in 570 000 women and 311 000 women died from the disease worldwide in 2018. Of the new cases diagnosed globally in 2012, approximately 85% of the burden took place in low- and middle-income countries. Human Papilloma virus is the necessary cause for the development of cervical cancer and the majority of these infections resolves naturally but progress to…
Kim K., Parekh De Campos A., Choi S.	A Vax4HPV Mobile Application for Parents of Human Papillomavirus Vaccine-Eligible Children: Iterative Formative Assessments	10.1097/CIN.0000000000000832	Although the human papillomavirus vaccine is efficacious, 40% of 13-year-old adolescents have been vaccinated for human papillomavirus. Implementing theory-based, user-centered applications can address this suboptimal coverage. This formative usability test aimed to develop a theory-based, user-centered interface to stimulate and inform parents' decision making on human papillomavirus vaccination…
Washington A., Chabaan J., Fakih A., Ford S., Rutledge L., Lilly J., Clemons P., Thompson H.	Should I Give it to My Kids?: Factors that Influence HPV Vaccine Hesitancy Among African American Parents	10.1158/1055-9965.EPI-22-0478	Purpose: The purpose of our study was to describe the influences that impact vaccine hesitancy in African American parents who have previously delayed or denied vaccinating their children against HPV. Methods: We conducted three focus groups, approx. 90 minutes each. Participants were recruited from various community clinics and organizations in Michigan. Using thematic analysis and the Vaccine H…
Ibrahim H.A., Nahari M.H., Al-Thubaity D.D., Alshahrani M.A., Elgzar W.T., El Sayed H.A., Sayed S.H.	Saudi women health beliefs and associated factors regarding cervical cancer prevention at Najran city: A theory-based study	10.29063/ajrh2022/v26i7s.5	According to Saudi Arabia's 2030 vision, research should be directed to promote health and prevent diseases like cervical cancer (CC). Furthermore, the Kingdom pays specific attention to the health of women. CC ranks eighth among all cancers in Saudi Arabia; therefore, determining women's beliefs and associated factors will help prevent and treat them early. The objective of this study was to exp…
Elgzar W.T., Alshahrani M.A., Nahari M.H., Al-Thubaity D.D., Ibrahim H.A., Sayed S.H., El Sayed H.A.	Intention and self-efficacy for pap smear screening and Human Papilloma Virus vaccination among Saudi women at Najran city, KSA	10.29063/ajrh2022/v26i7s.7	Exploring the women's intention of the core self-directed behaviors for cervical cancer prevention and their confident abilities for engagement is of utmost importance for targeted intervention development. This study investigates the Saudi women's intention and self-efficacy for Pap Smear Screening and HPV Vaccination in Najran city, KSA. It was a descriptive cross-sectional study incorporating …
Balogun F.M., Omotade O.O.	Facilitators and barriers of healthcare workers recommendation of HPV vaccine for adolescents in Nigeria: views through the lens of theoretical domains framework	10.1186/s12913-022-08224-7	BACKGROUND: The human Papillomavirus (HPV) vaccine has demonstrated efficacy in the prevention of cervical cancer when given in early adolescence. The recommendation of the vaccine by health care workers (HCW) is crucial to the uptake of the vaccine by adolescents and the process of this recommendation is important as it determines subsequent uptake of the vaccine. Understanding of the facilitato…
Llave C.L., Uy M.E.V., Lam H.Y., Aldaba J.G., Yacapin C.C., Miranda M.B., Valverde H.A., Silva W.T., Nawaz S., Slavkovsky R.C., Mooney J., Vodicka E.L.	The cost-effectiveness of human papillomavirus vaccination in the Philippines	10.1016/j.vaccine.2022.05.025	Cervical cancer is the second most common cancer among women in the Philippines. Human papillomavirus (HPV) vaccination provides protection from the most common cancer-causing HPV types. This analysis used a proportionate outcomes model to estimate the potential cost-effectiveness of four different HPV vaccine products—Cervarix™, Cecolin®, GARDASIL®, and GARDASIL®9—for routine HPV vaccination of …
Venderbos J.R., Eilers R., de Vries H., van Zoonen K.	A qualitative study of parental associations and beliefs regarding the HPV vaccination for Dutch boys	10.1186/s12889-022-13605-y	BACKGROUND: Human Papillomavirus (HPV) occurs in 80% of the sexually active population and may cause certain types of cancers among men and women. Vaccination against HPV could prevent cancers associated with HPV. The Dutch National Immunization Program (NIP) only includes HPV vaccination for girls, but the HPV vaccination for boys will be implemented in 2022. Little is known about the awareness …
Taylor J., Nailer E., Cohen C.R., Redman C.W.E., Sherman S.M.	HPV vaccination and cervical screening: the knowledge and attitudes of mothers of adolescent girls	10.1080/08870446.2022.2081327	OBJECTIVE: Mothers play a significant role in decision making about human papillomavirus (HPV) vaccination for their daughters and about cervical screening attendance for themselves. This study had three objectives, to explore: (1) mothers' knowledge and attitudes about HPV and HPV vaccination, (2) their knowledge and attitudes about cervical cancer and screening, and (3) whether their daughter's…
Sommer M., Daly G., Kabiru C., Lhaki P., Okwaro N., Chandra-Mouli V.	Strengthening health care worker engagement with early adolescence in low- and middle-income countries: An overdue area for action	10.1515/ijamh-2019-0171	The very young adolescent population (ages 10-14) is currently under-served by health care systems, particularly in low- and middle-income countries. Although there is a substantial and growing effort to reach adolescents with the health services and commodities they need, such efforts often overlook the period of early adolescence given this population's lower vulnerability to risk-taking behavi…
Dai Z., Si M., Su X., Wang W., Zhang X., Gu X., Ma L., Li J., Zhang S., Ren Z., Qiao Y.	Willingness to human papillomavirus (HPV) vaccination and influencing factors among male and female university students in China	10.1002/jmv.27478	This study compared the willingness to receive human papillomavirus (HPV) vaccination and the influencing factors between male and female university students who had never been vaccinated against HPV in China. University students were recruited from seven universities in China. A self-administered questionnaire was used to collect information about demographic characteristics, willingness to HPV …
Morand G.B., Diaconescu A., Ibrahim I., Lamarche G., Ruas J.S., Dalfen J., Hier M.P., Alaoui-Jamali M.A., Maschietto M., da Silva S.D.	Molecular prognostic indicators in HPV-positive oropharyngeal cancer: an updated review	10.1007/s10585-022-10148-9	Infection with HPV virus and exposure to extrinsic carcinogens are the main causative factors for oropharyngeal squamous cell carcinoma (OPSCC). While HPV-related OPSCC typically shows a better prognosis and may be a candidate for de-intensification therapy, there is a subset of HPV-related cancers that show aggressive phenotype with frequent metastatic spread. The identification and refinement o…
Choi S.E., Choudhary A., Huang J., Sonis S., Giuliano A.R., Villa A.	Increasing HPV vaccination coverage to prevent oropharyngeal cancer: A cost-effectiveness analysis	10.1016/j.tvr.2021.200234	The incidence of oropharyngeal cancer (OPC) has been rising, especially among middle-aged men. While Human Papillomavirus (HPV) has been irrevocably implicated in the pathogenesis of oropharyngeal cancer (OPC), the current HPV vaccination uptake rate remains low in the US. The aim of our study was to evaluate the impact of increased HPV vaccination coverage on HPV-associated OPC incidence and cos…
Voidăzan T.S., Budianu M.A., Rozsnyai F.F., Kovacs Z., Uzun C.C., Neagu N.	Assessing the Level of Knowledge, Beliefs and Acceptance of HPV Vaccine: A Cross-Sectional Study in Romania	10.3390/ijerph19116939	(1) Background: The infection with Human papilloma virus (HPV) is the most common sexually transmitted infection and it has been associated with cervical cancer (CC) in 99.7% of the cases. In Romania, CC is the second most common, with incidence (22.6%(000) ) and mortality rates (9.6%(000) ) three times higher than any other European country. Our aim was to assess the level of knowledge regarding…
Arias A., Ladner J., Tavolacci M.-P.	Perception and Coverage of Conventional Vaccination among University Students from Rouen (Normandy), France in 2021	10.3390/vaccines10060908	The aim of this study was to assess vaccination perception and the prevalence of the overall vaccination coverage (VC) and associated factors among university students. An online study was conducted among students of a university in Rouen (Normandy), France, in January 2021, with questions about the VC and perception of the vaccines. The convenience sample included 3089 students (response rate of…
Bord S., Satran C., Schor A.	The Mediating Role of the Perceived COVID-19 Vaccine Benefits: Examining Israeli Parents Perceptions Regarding Their Adolescents Vaccination	10.3390/vaccines10060917	Israel was among the first countries to initiate adolescent COVID-19 vaccination. As adolescent vaccination requires parental consent, we evaluated the factors associated with parents’ willingness to vaccinate their adolescents and their point of view regarding adolescents’ involvement in this decision. An online survey was completed by 581 parents of adolescents aged 16–18. The main independent …
Del Riccio M., Bechini A., Buscemi P., Bonanni P., Boccalini S.	Reasons for the Intention to Refuse COVID-19 Vaccination and Their Association with Preferred Sources of Information in a Nationwide, Population-Based Sample in Italy, before COVID-19 Vaccines Roll Out	10.3390/vaccines10060913	Sources of information on health and vaccines such as social media, online forums, televisions, and newspapers contributed to the spread of information related to COVID-19 and, in some cases, misinformation and vaccine hesitancy. Understanding what can influence the intention to refuse COVID-19 vaccination may help to plan future public health strategies aimed at increasing vaccination coverage. …
Elliman D.A.C., Bedford H.E.	Preventing human papilloma virus infection: another vaccination success	10.1016/j.paed.2022.03.003	Human papillomavirus (HPV) is the commonest sexually transmitted infection. It has over 200 genotypes which, depending on the site of infection and type of virus, can give rise to cancers or warts. HPV infection is a prerequisite for cervical cancer and is associated to varying degrees with other anogenital cancers and, increasingly, with cancers of the oropharynx. It is also associated with anog…
Lake P.W., Head K.J., Christy S.M., DeMaria A.L., Thompson E.L., Vadaparampil S.T., Zimet G.D., Kasting M.L.	Association between patient characteristics and HPV vaccination recommendation for postpartum patients: A national survey of Obstetrician/Gynecologists	10.1016/j.pmedr.2022.101801	Human papillomavirus (HPV) vaccination rates in the U.S. are relatively low. Provider recommendation rates for HPV vaccination often vary by patient age and relationship status. Obstetrician/gynecologists (OB/GYNs) represent a key provider group that can recommend the HPV vaccine. This study examined differences in OB/GYN recommendation of HPV vaccination for inpatient postpartum patients by age,…
Meyrowitsch D.W., Andersen L.S., Lohse N., von Euler-Chelpin M., Hankins C.	Re: Frisch & Simonson Non-therapeutic male circumcision in infancy or childhood and risk of human immunodeficiency virus and other sexually transmitted infections: national cohort study in Denmark	10.1007/s10654-022-00872-7
Garg A., Wheldon C.W., Galvin A.M., Moore J.D., Griner S.B., Thompson E.L.	The Development and Psychometric Evaluation of the Mid-adult Human Papillomavirus Vaccine Knowledge Scale in the United States	10.1097/OLQ.0000000000001615	Background Previous human papillomavirus (HPV) and HPV vaccine knowledge scales have focused on young adults in the vaccination catch-up age range or parents of vaccine eligible adolescents. Previous scales are not specific to the new guidelines for HPV vaccination in mid-adults. The study aimed to develop and validate a mid-adult HPV vaccine knowledge scale informed by the latest vaccine recomme…
Tewari K.S., Monk B.J., Vergote I., Miller A., De Melo A.C., Kim H.-S., Kim Y.M., Lisyanskaya A., Samouëlian V., Lorusso D., Damian F., Chang C.-L., Gotovkin E.A., Takahashi S., Ramone D., Pikiel J., MaćKowiak-Matejczyk B., Alía E.M.G., Colombo N., Makarova Y., Rischin D., Lheureux S., Hasegawa K., Fujiwara K., Li J., Jamil S., Jankovic V., Chen C.-I., Seebach F., Weinreich D.M., Yancopoulos G.D.…	Survival With Cemiplimab in Recurrent Cervical Cancer	10.1097/01.ogx.0000834600.51705.68
Merckx M.	024 HPV vaccination, from good… to great… to excellent	10.1016/j.ejogrb.2022.02.053	I am truly honored to be invited to present during the lecture named after Prof. Lazlo von Dobszay, who was a remarkable Hungarian PAG Pioneer. This lecture will highlight the HPV vaccination path, where it comes from (from Good), where it stands today (to Great) and what it can expect in the years to come (to Excellent) HPV is a virus we can all beat, if we want to and if we put in the necessary…
Patrick L., Bakeera-Kitaka S., Rujumba J., Malande O.O.	Encouraging improvement in HPV vaccination coverage among adolescent girls in Kampala, Uganda	10.1371/journal.pone.0269655	Introduction WHO recommends vaccination against HPV for girls before sexual debut. Uganda started HPV vaccination in 2008 as pilot programs in 2 districts, followed by national roll out in 2015. Despite the availability of vaccines against human papillomavirus (HPV) in Uganda in the period covered by the study, there was reported low HPV vaccine uptake and completion especially of the second dose…
Runngren E., Eriksson M., Blomberg K.	Balancing Between Being Proactive and Neutral: School Nurses Experiences of Offering Human Papilloma Virus Vaccination to Girls	10.1177/1059840520933323	The aim of this study was to describe the experiences of Swedish school nurses when they offered the human papilloma virus (HPV) vaccination to girls aged 10-12 years. Four focus groups with a total of 17 school nurses were conducted and analyzed using inductive content analysis. The results showed that the school nurses were balancing between keeping a neutral role and the need to increase the u…
Koskan A., Zittel M.E., Lee C., Sanchez O., Alvarez L., Helitzer D.L.	The feasibility and acceptability of a pilot randomized controlled trial testing pharmacy-based HPV vaccine completion	10.1016/j.sapharm.2021.08.002	OBJECTIVE: Immunizing pharmacists can administer vaccines; however, they are less likely to administer adolescent vaccines such as vaccines that protect against human papillomavirus (HPV). Although past research has recommended incorporating pharmacists to increase adolescent vaccination, few intervention studies have tested healthcare delivery models that incorporate pharmacists to aid in vaccin…
Lindsay A.C., Delgado D., Valdez M.J., Restrepo E., Granberry P.	Everyone in Our Community Should be Informed About the Human Papillomavirus Vaccine: Latinx Mothers Suggested Strategies to Promote the Human Papillomavirus Vaccine	10.1177/08901171211073960	PURPOSE: Parents play a critical decision-making role in vaccinating their children against human papillomavirus (HPV), and mothers, in particular, are key stakeholders as they are often the parent taking their children to healthcare visits. Given the importance of the HPV vaccination as a cancer prevention strategy, this study was designed to explore Latinx mothers' suggested strategies to promo…
Shah P.M., Ngamasana E., Shetty V., Ganesh M., Shetty A.K.	Knowledge, Attitudes and HPV Vaccine Intention Among Women in India	10.1007/s10900-022-01072-w	In India, cervical cancer associated with human papillomavirus (HPV) infection is a leading cause of cancer-related mortality among women. However, uptake of the vaccine in India is low. We assessed knowledge and attitudes towards HPV, assess participants' willingness to accept the vaccination for themselves and their children, and determine factors associated with intention to receive the HPV va…
Kacew A.J., Jacobson S., Sheade J., Patel A.A., Hlubocky F.J., Lee N.K., Henderson T.O., Schneider J.A., Strohbehn G.W.	Provider-Level Barriers to Human Papillomavirus Vaccination in Survivors of Childhood and Young Adult Cancers	10.1089/jayao.2021.0096	Purpose: We sought to understand clinician-level barriers to providing HPV vaccination to survivors of childhood and young adult cancers (CYACs). Methods: We conducted 30-minute qualitative interviews with primary care and specialty clinicians who care for survivors of CYACs at our academic medical center. Blinded reviewers analyzed transcripts and used an inductive approach to identify barriers …
Popelsky B.K., Asare M., Agyei-Baffour P., Koranteng A., Commeh M.E.	Assessing Attitudes and Beliefs Toward HPV Vaccination among Ghanaian Parents with Unvaccinated Adolescents: Application of Multi-Theory Model of Behavior Change	10.31557/APJCP.2022.23.6.1901	OBJECTIVE: The purpose of the study was to assess the attitudes and beliefs towards HPV vaccination among Ghanaian parents with unvaccinated adolescents using the Multi-Theory Model (MTM) of behavior change. Additionally, we used MTM constructs to predict the likelihood of parents allowing their adolescents to initiate and complete the recommended HPV vaccine series. METHODS: A 44-item validated …
Kanjanawilai N., Wisarnsirirak P., Chanthasenanont A., Pattaraarchachai J., Suwannarurk K.	Knowledge Attitude and Practice of Postpartum Parturients Towards Cervical Cancer and Cervical Cancer Screening; Is Lack of Knowledge the Misleading Scapegoat?	10.31557/APJCP.2022.23.6.2145	OBJECTIVE: The aim of this study was to assess knowledge, attitude, and practices towards cervical cancer screening among postpartum subjects. STUDY DESIGN: This cross-sectional study was conducted at inpatient obstetrics ward at Thammasat University Hospital (TUH), Thailand. The period of study was between July 2020 and July 2021. Subjects were term Thai pregnant women who had age between 20 and…
Kaundal A., Renjhen P., Kaur H., Malik N., Kaushal S., Kumari R., Prasad S.	HPV vaccine Coverage, hesitancy and barriers in achieving 100% vaccination: Population-based Study	10.1111/1471-0528.1_17178	Objective: To assess HPV vaccination status and barriers in achieving 100% vaccination status in the state of Himachal Pradesh, India. Design: Cross-sectional study. Method: A total of 500 participants were included in the study, A well-structured self-administered questionnaire was administered online through social media as well as in-person to those attending the Gynecology and Pediatric Opd i…
	Abstracts of the RCOG World Congress 2022		The proceedings contain 440 papers. The topics discussed include: stigma experiences of abortion care providers: a global study; providers' experience of liberalized abortion care in Ireland: a interpretative phenomenological study; providers' experience with abortion care implementation in Ireland: an interpretative phenomenological study; choice of method in abortion for fetal anomaly: a qualit…
Chido-Amajuoyi O., Talluri R., Jackson I., Shete S., Domgue J.F., Shete S.	HPV non-vaccination due to safety concerns/side effects: Variations in vaccination intentions by Parent-Child Gender, National Immunization Survey - Teen, 2010 - 2019	10.1158/1538-7445.AM2022-2209	Background: Gender-generated disparities in HPV vaccination uptake have the potential to further perpetuate existing disparities in HPV-associated cancers. This study examines the influence of parent-child gender on intent to not vaccinate against HPV due to safety/side effect concerns. Methods: Study data was from the National Immunization Survey-Teen (2010 - 2019). Weighted prevalence of intent…
Kothari A., Schrank T.P., Issaeva N., Yarbrough W.G.	Interaction between NF-κB and NRF2 pathways lead to improved outcomes in HPV-associated head and neck cancer	10.1158/1538-7445.AM2022-4009	HPV infection has been linked with various types of cancers. Current vaccines are likely to have limited impact in the prevention of head and neck squamous cell carcinoma (HNSCC) in several decades due to a high prevalence of this infection in older individuals. HPV-associated (HPV+) HNSCC is the most frequently diagnosed HPV related cancer and its incidence continues to rise. Despite this, littl…
Boakye E.A., Abouelella D.K., Nair M., Osazuwa-Peters N.	Human papillomavirus (HPV) vaccine hesitancy trends in the United States	10.1200/JCO.2022.40.16_suppl.10550	Background: Despite the human papillomavirus (HPV) vaccine being safe and effective at preventing HPV-associated cancers, vaccine update is low. Several factors have been identified as barriers to getting the HPV vaccine. However, it is unclear if these factors have changed since vaccine licensure. Thus, we assessed trends in the top five reasons for vaccine hesitancy in the last decade in the US…
Kotowski A., Kotowska M.D., Zadroga A., Hernas K., Szymusik I., Fal A.M.	Awareness of the link between HPV, cervical cancer, and HPV vaccination: An online survey among Polish women	10.1200/JCO.2022.40.16_suppl.10538	Background: In 2019 cervical cancer (CC) was the 7th most common malignant neoplasm in Polish women. Its incidence has been declining over the years, nonetheless the 5-year survival rate is still significantly lower than the EU average. Vaccination against human papillomavirus (HPV) is not included in the mandatory immunization schedule in Poland and is not reimbursed yet. The aim of the study wa…
Bairu W., King A.R., Bednarczyk R.A.	Caregivers of Adolescents Motivators and Barriers to Vaccinating Children Against Human Papillomavirus	10.1007/s10935-022-00674-3	In the United States (US), acceptance of adolescent vaccines, as measured by vaccine uptake in adolescents, is high amongst caregivers. However, this does not routinely extend to Human Papillomavirus (HPV) vaccination. In the US state of Georgia, HPV vaccine coverage rates remain suboptimal, especially when compared to other adolescent vaccines. Our study aims to identify and examine caregivers' …
Suzuki Y., Sukegawa A., Ueda Y., Sekine M., Enomoto T., Melamed A., Wright J.D., Miyagi E.	The Effect of a Web-Based Cervical Cancer Survivors Story on Parents Behavior and Willingness to Consider Human Papillomavirus Vaccination for Daughters: Randomized Controlled Trial	10.2196/34715	BACKGROUND: Providing adequate information to parents who have children eligible for human papillomavirus (HPV) vaccination is essential to overcoming vaccine hesitancy in Japan, where the government recommendation has been suspended. However, prior trials assessing the effect of brief educational tools have shown only limited effects on increasing the willingness of parents to vaccinate their da…
Lv H., Wang S., Liang Z., Yu W., Yan C., Chen Y., Hu X., Fu R., Zheng M., Group T., Luxembourg A., Liao X., Chen Z.	Immunogenicity and safety of the 9-valent human papillomavirus vaccine in Chinese females 9–45 years of age: A phase 3 open-label study	10.1016/j.vaccine.2022.02.061	Background: The 9-valent human papillomavirus (9vHPV; HPV6/11/16/18/31/33/45/52/58) vaccine was approved for use in Chinese women aged 16–26 years in 2018. This phase 3, open-label study (NCT03903562) compared 9vHPV vaccine immunogenicity and safety in Chinese females aged 9–19 years and 27–45 years with Chinese females aged 20–26 years; we report results from day 1 through 1 month post-Dose 3. T…
Yu S.-X., Liu Y., Wu Y., Luo H., Huang R., Wang Y.-J., Wang X., Gao H., Shi H., Jing G., Liu Y.-J.	Cervix chip mimicking cervical microenvironment for quantifying sperm locomotion	10.1016/j.bios.2022.114040	As the gate for sperm swimming into the female reproductive tract, cervix is full of cervical mucus, which plays an important role in sperm locomotion. The fact that sperm cannot pass through the cervical mucus-cervix microenvironment will cause the male infertility. However, how the sperm swim across the cervix microenvironment remains elusive. We used hyaluronic acid (HA), a substitute of cervi…
Chan W.-Y., Hanano C., Wu Y., Kritz-Silverstein D.	Human Papillomavirus Knowledge and Recommendation Practices Among Conference Attendees		Purpose: The purpose of this cross-sectional study was to assess the American Academy of Pediatric Dentistry (AAPD) 2019 Annual Session attendees' knowledge, recommendation behaviors, and education regarding human papillomavirus (HPV) and HPV immunization. Methods: Conference attendees were recruited to complete a paper survey assessing demographic characteristics, education resources, HPV recomm…
Zhao X.-L., Wang Y., Liu Z.-H., Duan X.-Z., Hu S.-Y., Wang Y.-Y., Rezhake R., Xu X.-Q., Zhao S., Zhang Y., Zhao F.-H.	Knowledge and its influencing factors of cervical cancer screening and human papillomavirus vaccines among 19 201 Chinese population	10.16073/j.cnki.cjcpt.2022.09.02	Objective: To evaluate the women's knowledge and its influencing factors of cervical cancer screening and prophylactic human papillomavirus(HPV) vaccines in rural and urban areas, based on a large-scale population-based survey in China. Methods: We initiated a cervical cancer screening program in rural areas in Inner Mongolia, Xinjiang and Shanxi Province and urban area in Shenzhen from June 26, …
Khodadadi A.B., Hansen B., Kim Y.-I., Scarinci I.C.	Latinx Immigrant Mothers Perceived Self-Efficacy and Intentions Regarding Human Papillomavirus Vaccination of Their Daughters	10.1016/j.whi.2021.10.009	Objective: Racial and ethnic disparities persist in cervical cancer cases, 90% of which are caused by the human papillomavirus (HPV). Suboptimal vaccine uptake is problematic, particularly among Latinx women, who have the highest cervical cancer incidence compared with other racial/ethnic groups. We examined the association of self-efficacy and HPV vaccination intention among Latinx immigrant mot…
Mauskopf J., Blake L., Eiden A., Roberts C., Hu T., Nyaku M.	Economic Evaluation of Vaccination Programs: A Guide for Selecting Modeling Approaches	10.1016/j.jval.2021.10.017	Objectives: Illustrate 3 economic evaluation methods whose value measures may be useful to decision makers considering vaccination programs. Methods: Keyword searches identified example publications of cost-effectiveness analysis (CEA), fiscal health modeling (FHM), and constrained optimization (CO) for economic evaluation of a vaccination program in countries where at least 2 of the methods had …
Nicolet L., Viviano M., Dickson C., Jeannot E.	Factors Influencing the Decision to Vaccinate against HPV amongst a Population of Female Health Students	10.3390/vaccines10050680	Background: In Switzerland, HPV vaccination has been recommended since 2007 for all adolescent girls aged between 11 and 14 years. More than 10 years after the introduction of this recommendation, immunization coverage targets have not been met. Very few studies at a national level describe the reasons for the reluctance of some young women to become vaccinated. The aim of this study is to descri…
Okuhara T., Okada H., Goto E., Tsunezumi A., Kagawa Y., Kiuchi T.	Encouraging HPV Vaccination via an Evolutionary Theoretical Approach: A Randomized Controlled Study in Japan	10.3390/vaccines10050701	In recent years, researchers have discussed the introduction of an evolutionary perspective into public health and health behavior research. We aimed to examine the effects of messages that target the fundamental human motive of kin care on HPV vaccination recommendations among mothers with daughters, based on an evolutionary theoretical approach. This study consisted of a three-arm parallel-grou…
Nnaji C.A., Wiysonge C.S., Adamu A.A., Lesosky M., Mahomed H., Ndwandwe D.	Missed Opportunities for Vaccination and Associated Factors among Children Attending Primary Health Care Facilities in Cape Town, South Africa: A Pre-Intervention Multilevel Analysis	10.3390/vaccines10050785	Despite the substantial efforts at ensuring universal access to routine immunisation services among children in South Africa, major gaps in immunisation coverage remain. This study assessed the magnitude of missed opportunities for vaccination (MOV) and associated factors among children aged 0–23 months attending primary health care (PHC) facilities in Cape Town. We used multilevel binomial logis…
Aimagambetova G., Babi A., Issa T., Issanov A.	What Factors Are Associated with Attitudes towards HPV Vaccination among Kazakhstani Women? Exploratory Analysis of Cross-Sectional Survey Data	10.3390/vaccines10050824	Background. The high prevalence of HPV infection among Kazakhstani women and the absence of an HPV vaccination program are directly reflected in increasing rates of cervical cancer incidence and mortality. Kazakhstan made its first attempt at introducing the HPV vaccine in 2013, but was unsuccessful due to complications and low public acceptance. The attitudes of Kazakhstani women towards the vac…
Shimizu Y., Hirai K., Ueda Y., Yagi A., Ohtake F.	Impact of the Threat of COVID-19 Infections on the Perceived Risk to HPV Vaccination	10.3390/vaccines10050829	Vaccination rates for human papillomavirus (HPV) in Japan are significantly lower than other countries, and Japanese people are reluctant to be vaccinated. Repeated daily reports of COVID-19 infections and restrictions have made people more health conscious and aware of the danger of infectious diseases. In this study, we used the health belief model (HBM) to examine perceived threats of cancer a…
Kong W.Y., Huang Q., Thompson P., Grabert B.K., Brewer N.T., Gilkey M.B.	Recommending Human Papillomavirus Vaccination at Age 9: A National Survey of Primary Care Professionals	10.1016/j.acap.2022.01.008	Objective: Several US health organizations, including the American Academy of Pediatrics, now encourage primary care professionals to recommend human papillomavirus (HPV) vaccination before the traditionally targeted ages of 11 to 12 years as a strategy to increase vaccination timeliness. To understand the feasibility of this approach, we sought to evaluate primary care professionals’ current rec…
Al Kalbani R., Al Kindi R., Al Basami T., Al Awaisi H.	Cervical Cancer-related Knowledge and Practice among Omani Women Attending a Family Medicine and Public Health Clinic	10.5001/omj.2022.56	Objectives: This study aimed to assess knowledge, attitudes, and screening practices related to cervical cancer and Papanicolaou (Pap) smear testing among Omani women who were visitors to a family medicine and public health (FMPH) clinic. A secondary aim was to correlate the above with the subjects’ sociodemographic characteristics. Methods: This cross-sectional study was carried out from Februar…
Winarto H., Habiburrahman M., Dorothea M., Wijaya A., Nuryanto K.H., Kusuma F., Utami T.W., Anggraeni T.D.	Knowledge, attitudes, and practices among Indonesian urban communities regarding HPV infection, cervical cancer, and HPV vaccination	10.1371/journal.pone.0266139	Background Few studies explored Indonesian understanding of cervical cancer (CC) and the human papillomavirus (HPV) vaccination. We aimed to investigate the association between knowledge, attitudes, and practices (KAP) and socio-demographical influences related to HPV, CC, and vaccination among Indonesian urban citizens. Methods We conducted an online survey during March 2020-August 2021 using th…
Lin Z., Zhao Y., Li Q., Ci X., Ye X., Chen G., Tu Q., Feng W., Jiang P., Zhu S., Xue X., Saunders N.A., Zhang L., Zhu X., Zhao K.-N.	Sustained expression of HPV16 E7 oncoprotein promotes p-AKT((Ser473))/p-Src((Tyr527))signaling to drive precancerous lesions to invasive cervical cancer	10.1093/carcin/bgac010	Human papillomavirus (HPV) E7 oncogene plays the most important role in cervical cancer. However, whether E7 oncoprotein is continuously expressed, associated with AKT(Ser473)/p-Src(Tyr527) signaling to trigger cervical carcinogenesis remains unclear. Here, we explored first if HPV16 E7 oncoprotein could be detected in clinical biopsies and is sustainedly expressed, and then investigated how this…
Giordano J.	Vaccination Disagreement Between Parents
Wang F., Jozkowski K.N., Zhang S.	Evaluating Risk-Stratified HPV Catch-up Vaccination Strategies: Should We Go beyond Age 26?	10.1177/0272989X211042894	BACKGROUND: Human papillomavirus (HPV) is the most common sexually transmitted infection in the United States. HPV can cause genital warts and multiple types of cancers in females. HPV vaccination is recommended to youth age 11 or 12 years before sexual initiation to prevent onset of HPV-related diseases. For females who have not been vaccinated previously, catch-up vaccines are recommended throu…
Kiener L.M., Schwendener C.L., Jafflin K., Meier A., Reber N., Schärli Maurer S., Muggli F., Gültekin N., Huber B.M., Merten S., Deml M.J., Tarr P.E.	Vaccine hesitancy and HPV vaccine uptake among male and female youth in Switzerland: a cross-sectional study	10.1136/bmjopen-2021-053754	Objectives Identifying factors associated with human papillomavirus (HPV) vaccine uptake is essential for designing successful vaccination programmes. We aimed to examine the association between vaccine hesitancy (VH) and HPV vaccine uptake among male and female youth in Switzerland. Design With a cross-sectional study, an interview-based questionnaire was used to collect information on sociodemo…
Lubeya M.K., Mwanahamuntu M., Chibwesha C., Mukosha M., Wamunyima M.M., Kawonga M.	Implementation strategies to increase human papillomavirus vaccination uptake for adolescent girls in sub-Saharan Africa: A scoping review protocol	10.1101/2022.04.19.22273815	Introduction: The human papillomavirus (HPV) is sexually transmitted and infects approximately 75% of sexually active people early in their sexual life. Persistent infection with oncogenic HPVtypes can lead to malignant conditions such as cervical cancer. In 2006, the World Health Organisation approved the use of efficacious HPV vaccine for girls aged 9 to 14 years to prevent HPV related conditio…
Yusuf N., Steinglass R., Gasse F., Raza A., Ahmed B., Blanc D.C., Yakubu A., Gregory C., Tohme R.A.	Sustaining Maternal and Neonatal Tetanus Elimination (MNTE) in countries that have been validated for elimination - progress and challenges	10.1186/s12889-022-13110-2	BACKGROUND: As of October 2021, 47 (80%) of the 59 countries, identified at highest risk for Maternal and Neonatal Tetanus (MNT), had been validated for elimination. We assessed sustainability of MNT elimination (MNTE) in 28 countries that were validated during 2011‒2020. METHODS: We assessed the attainment of the following MNTE sustainability indicators: 1) ≥ 90% coverage with three doses of Dip…
Buonsenso D., Valentini P., Macchi M., Folino F., Pensabene C., Patria M.F., Agostoni C., Castaldi S., Lecce M., Giannì M.L., Marchisio P., Milani G.P.	Caregivers Attitudes Toward COVID-19 Vaccination in Children and Adolescents With a History of SARS-CoV-2 Infection	10.3389/fped.2022.867968	Background: Limited data are available on the attitudes of caregivers toward COVID-19 vaccination in children and adolescents with a history of SARS-CoV-2 infection or Long Covid symptoms. The aim of this study was to investigate the vaccine hesitancy among caregivers of children and adolescents with a documented history of SARS-CoV-2 infection and to explore the possible associations between COV…
Sullivan-Blum Z.C., Brophy M., Didde R., Nagireddy R., Swagerty H., Weir S., Sykes K.J., Dietz C., Alt M., Ramaswamy M., Rotert P.	PrEP patient attitudes, beliefs and perceived barriers surrounding HPV vaccination: a qualitative study of semistructured interviews with PrEP patients in primary care clinics in Kansas and Missouri	10.1136/bmjopen-2021-058510	Objectives Men who have sex with men who use pre-exposure prophylaxis (PrEP) have not traditionally been targets for human papillomavirus (HPV) vaccine programmes, despite their high risk for HPV-related cancers and HPV vaccine being approved by the U.S. Food and Drug Administration (FDA) for people up to age 45. The objective of this study was to assess attitudes and barriers towards HPV vaccine…
Murphy S.J., Walsh M., Das A.	Human papilloma virus and vaccine: knowledge and acceptability in an Irish general hospital—a questionnaire-based study	10.1007/s11845-021-02585-4	Background: In late 2019, Ireland extended its human papilloma virus (HPV) vaccine schedule to include boys of school age. Aims: It is known that knowledge aids in vaccine acceptability [1], and as such, this study aimed to assess women’s knowledge of HPV and the vaccine, and if they found the vaccine to be acceptable for both men and women. Methods: This was a questionnaire-based study, which to…
Marques P., Geraldes M., Gama A., Heleno B., Dias S.	Non-attendance in cervical cancer screening among migrant women in Portugal: A cross-sectional study	10.1177/17455057221093034	Objectives: Cervical cancer has a high mortality rate among women worldwide. Although cervical cancer screening (CCS) is an effective strategy in reducing mortality of the disease, inequalities in accessing screening exist, particularly among migrant women. This study aims to characterize migrant women’s participation in CCS and determine factors associated with non-attendance to CCS. Methods: A …
Milondzo T., Meyer J.C., Dochez C., Burnett R.J.	Human Papillomavirus Vaccine Hesitancy Highly Evident among Caregivers of Girls Attending South African Private Schools	10.3390/vaccines10040503	The viral spread of social media misinformation and disinformation regarding human pa-pillomavirus (HPV) vaccination safety has resulted in widespread vaccine hesitancy and suboptimal HPV vaccination uptake. We previously reported that only 19.4% of age-eligible private school girls in South Africa in 2018 had received ≥1 HPV vaccine dose. Here, we report on reasons given by caregivers for why th…
Marshall S., Moore A.C., Fleming A., Sahm L.J.	A Video-Based Behavioral Intervention Associated with Improved HPV Knowledge and Intention to Vaccinate	10.3390/vaccines10040562	The aim of this study was to design, develop, and evaluate the feasibility of a theory-and evidence-based intervention to improve human papillomavirus (HPV) and HPV vaccine knowledge and intention to vaccinate, among parent–daughter dyads. A theory-and evidence-based online behavioral intervention, “Is the HPV vaccine for me?”, was developed to improve HPV and HPV vaccine knowledge and intention …
Ejezie C.L., Osaghae I., Ayieko S., Cuccaro P.	Adherence to the Recommended HPV Vaccine Dosing Schedule among Adolescents Aged 13 to 17 Years: Findings from the National Immunization Survey-Teen, 2019–2020	10.3390/vaccines10040577	The 9-valent human papillomavirus (9-vHPV) vaccine uptake rate among adolescents has improved over the years; however, little is known about the adherence to the recommended dosing schedule. This study examines the prevalence and factors associated with adherence to the recommended 9vHPV vaccination dosing schedule among adolescents aged 13 to 17 years. The crosssectional study was conducted usin…
Alaamri O., Okmi E.A., Suliman Y.	Vaccine Hesitancy in Saudi Arabia: A Cross-Sectional Study	10.3390/tropicalmed7040060	(1) Background: vaccine hesitancy can put the public’s health at risk from vaccine-preventable diseases. This study aimed to address vaccine hesitancy in Saudi Arabia and understand the problem’s magnitude and causes. (2) Methods: this was a descriptive observational study using quantitative and qualitative evaluation methods conducted in Saudi Arabia between December 2020 and February 2021. Publ…
Pinkas W., Jankowski M., Wierzba W.	Factors Associated with Attitudes towards Preventing Head and Neck Cancer through HPV Vaccination in Poland: A Nationwide Cross-Sectional Survey in 2021	10.3390/vaccines10040632	Human papillomavirus (HPV) infection is a risk factor for head and neck cancers (HNC). HPV-related head and neck cancers are preventable through vaccination. This study aimed to assess the attitudes towards HPV vaccination among adults in Poland, with particular emphasis on preventing HPV-related HNC, as well as identifying factors associated with a willingness to vaccinate children against HPV. …
Pruitt S.L., Tiro J.A., Kepka D., Henry K.	Missed Vaccination Opportunities Among US Adolescents by Area Characteristics	10.1016/j.amepre.2021.10.014	Introduction: A total of 3 vaccines are recommended for U.S. adolescents: tetanus, diphtheria, and acellular pertussis; meningococcal conjugate; and human papillomavirus. To understand the disparities in vaccine availability and hesitancy, adolescent-, household-, and area-level characteristics associated with patterns of vaccine coverage are described. Methods: In 2020–2021, the authors generate…
Derhy S., Gaillot J., Rousseau S., Piel C., Thorrington D., Zanetti L., Gall B., Venot C., Chyderiotis S., Mueller J.	Extension of HPV vaccination to boys: Survey of families and general practitioners	10.1016/j.bulcan.2022.01.005	Introduction: As part of an analysis on the extension of the HPV vaccination to French boys, the French National Cancer Institute (INCa) and the French National Authority for Health (HAS) have conducted in collaboration a survey on HPV vaccine acceptance in July 2019. This survey was completed by parents of children aged 11–19 and general practitioners (GPs). Questions focused on their representa…
Browne S., Feemster K.A.	Human papillomavirus: Optimizing opportunities for prevention	10.1097/MOP.0000000000001119	Purpose of reviewHuman papillomavirus (HPV) infection is one of the most common sexually transmitted infections worldwide and is a precursor to anogenital and oropharyngeal cancers. Effective prevention is available through HPV vaccination and emerging evidence demonstrates the potential to significantly impact HPV-associated disease through reductions in the incidence of genital warts, precancer…
Monardez Popelka J.P., Garcia-Huidobro D., Svetaz M.V., Gewirtz O'Brien J.O., Sixberry R.C.	89 Telemedicine: Is it the Best Solution for Teenagers Looking for Reproductive Health Services?	10.1016/j.jadohealth.2022.01.184	Purpose: During the COVID-19 pandemic, telemedicine emerged as an alternative option for preventive care for adolescents and young adults (AYAs) when in-person care was not safe or feasible. Yet, it is unclear how the quality of virtual services might differ from in-person. In this quality assessment of Between Us Program data, we compared receipt of recommended reproductive health services (RHS)…
Abacan A.A., Raphael M., Smith P.B., Chacko M.R.	152 Factors Impacting HPV Vaccination Rates Among Minority Adolescents and Young Adults (AYA)	10.1016/j.jadohealth.2022.01.069	Purpose: In 2018, there were 43 million Human papillomavirus (HPV) infections, majority were among adolescent and young adults (AYA). To decrease risk of HPV, individuals aged 9-26 years old should get vaccinated. However, vaccination rates have remained stagnant in the last several years. There are racial/ethnic and gender disparities in knowledge, awareness, and overall vaccine uptake. Cost of …
Middleman A.B., Klein J., Quinn J.	22 Vaccines for Teens: Attitudes Across the Pandemic on Routine and COVID-19 Vaccines	10.1016/j.jadohealth.2022.01.135	Purpose: Given the increase in vaccine hesitancy, Unity Consortium surveyed adolescents and parents of adolescents across three time points during the Pandemic to evaluate factors associated with vaccine attitudes and acceptance of COVID-19 vaccines prior to its availability, after availability for adults, and after availability for adolescents ages 12+. Methods: A third-party market research com…
Grant W., Hansen C., Perniciaro S., Niccolai L.	150 Evaluation of a novel mHealth tool to promote adolescent vaccination: The Vaccine Information for Teens App (VITA)	10.1016/j.jadohealth.2022.01.067	Purpose: Adolescent vaccination uptake goals are far from being met for several recommended vaccines, and, particularly, for HPV vaccine. Lack of knowledge about the vaccine and poor communication skills among vaccine providers pose a challenge to vaccine discussions, leading to poor uptake. Mobile health (mHealth) interventions have been shown to improve vaccine communication and increase vaccin…
Makrides J., Galai N., Lopez A., Trexler C., Matson P., Trent M., Marcell A.V., Arrington-Sanders R.	75 Being Out in a Pre- and Pandemic World: Does Sexual Orientation Disclosure to a Healthcare Provider Impact Receipt of Sexual and Reproductive Health Services in Youth Assigned Female Sex at Birth?	10.1016/j.jadohealth.2022.01.035	Purpose: Sexual minority women and transmasculine youth in the U.S. experience disparities in sexual and reproductive health (SRH) outcomes and service receipt, including increased risk of unintended pregnancy. Limited research in predominantly non-Hispanic White (White) adult populations shows that disclosing one’s sexual orientation or behaviors to one’s healthcare provider (HCP disclosure) is …
Shukla A., Welch K., Villa A.	Assessment of the willingness of dentists in the state of Indiana to administer vaccines	10.1371/journal.pone.0267167	Background Human Papillomavirus associated oropharyngeal cancers have been on the rise in the past three decades. Dentists are uniquely positioned to discuss vaccination programs with their patients. The goal of this project was to assess the readiness of dentists in the state of Indiana in being able to administer vaccines. Methods An 18-question online survey was sent to licensed dentists in th…
Lindsay A.C., Delgado D., Valdez M.J., Restrepo E., Guzman Y.M.	I dont Think He Needs the HPV Vaccine Cause Boys Cant Have Cervical Cancer: a Qualitative Study of Latina Mothers (Mis) Understandings About Human Papillomavirus Transmission, Associated Cancers, and the Vaccine	10.1007/s13187-020-01824-z	Genital human papillomavirus (HPV) is the most common sexually transmitted virus in the United States and etiologically linked to several types of cancers including the cervix, vulva, vagina, penis, anus, and oropharynges. Evidence indicates certain types of HPV-associated cancers disproportionally affect Latinos in the United States. This qualitative study sought to explore Latina mothers' perce…
Banik R., Naher S., Rahman M., Gozal D.	Investigating Bangladeshi Rural Womens Awareness and Knowledge of Cervical Cancer and Attitude Towards HPV Vaccination: a Community-Based Cross-Sectional Analysis	10.1007/s13187-020-01835-w	Cervical cancer remains a significant disease burden and contributes to prominent cancer-related mortality among women. This study aimed to assess awareness and knowledge of cervical cancer and attitude towards HPV vaccination among rural women in Bangladesh. A cross-sectional study was carried out from September 2019 to January 2020 involving 600 women selected using multi-stage sampling from si…
Vu M., Bednarczyk R.A., Escoffery C., Ta D., Huynh V.N., Berg C.J.	US Vietnamese parents HPV vaccine decision-making for their adolescents: an exploration of practice-, provider-, and patient-level influences	10.1007/s10865-021-00265-3	U.S. Vietnamese have high cervical cancer incidence and low human papillomavirus (HPV) vaccine initiation. Using the P3 model, we explored practice-, provider-, and patient-level determinants of U.S. Vietnamese parents' HPV vaccine decision-making for their adolescents. We conducted a cross-sectional, online survey (04/2020-12/2020) with U.S. Vietnamese parents who had ≥ 1 adolescent ages 9-18. W…
Olagoke A.A., Floyd B., Caskey R., Hebert-Beirne J., Boyd A.D., Molina Y.	Disentangling the Role of Religiosity in Human Papillomavirus Vaccination Amidst COVID-19 Pandemic	10.1007/s10943-021-01490-5	Religion is a complex and sociocultural driver of human papillomavirus (HPV) vaccination decisions, but its exact role has been mixed/unclear. We used a cross-sectional study of 342 Christian parents to examine the associations between the three domains of religiosity (organizational, non-organizational, and intrinsic) and the intention to (i) seek HPV information and (ii) receive the HPV vaccine…
Guido R., Robertson L., Bear T., Chu K.H., Hoffman B., Tersak J., Bridges N.	Identifying HPV Vaccine Hesitancy in a Cancer Catchment Area: A Feasibility Study Leveraging Social Media	10.1097/LGT.0000000000000671	Objective: Reduced HPV vaccination rates are attributed to HPV vaccine misinformation on social media. Through analysis of Twitter data and traditional survey methods, our study aims to develop a model of surveillance that can be used to track and identify vulnerable and at-risk populations. Accounts will be classified as (for/hesitant/against) vaccination. Questionnaire will collect data on HPV …
Abra Pearl C.T., Navaneetha M., Malarvilizhi S., Mony K.	Online educational program for parents of adolescents on human papillomavirus vaccination during COVID pandemic: A feasibility check	10.4103/ijph.ijph_1791_21	Background: Human papillomavirus (HPV) vaccination for adolescents helps in the prevention of preventable cancers caused due to HPV infection. However, many adolescents are not vaccinated due to lack of knowledge among parents. Objective: This study aimed to compare the level of knowledge and attitude of parents on HPV vaccination before and after the online educational intervention. Methods: Acr…
Abuduxike G., Asut O., Cali S., Vaizoglu S.	Knowledge and Awareness of Parents Towards Human Papillomavirus (HPV) and HPV Vaccines, and Vaccine Acceptability in Northern Cyprus	10.1007/s10935-021-00657-w	The human papillomavirus (HPV) vaccine is one of the most cost-effective public health measures for preventing cervical cancer and other HPV-related diseases. However, the vaccine uptake in many countries remains suboptimal. This cross-sectional study aimed to assess the knowledge and awareness of parents towards HPV, related diseases, and HPV vaccines, as well as to examine the effect of brief e…
Li A.J., Kyesi F., Mwengee W., Mphuru A., Giattas M.R., Shayo B., Nshunju R., Lyimo D., Loharikar A.	Impact of the human papillomavirus (HPV) vaccine supply shortage on Tanzanias national HPV vaccine introduction	10.1016/j.vaccine.2021.01.036
Mphuru A., Li A.J., Kyesi F., Mwengee W., Mazige F., Nshunju R., Shayo B., Giattas M.R., Loharikar A., Lyimo D.	National introduction of human papillomavirus (HPV) vaccine in Tanzania: Programmatic decision-making and implementation	10.1016/j.vaccine.2021.04.025	Background: Cervical cancer is the leading cause of cancer among women in Tanzania, with approximately 10,000 new cases and 7,000 deaths annually. In April 2018, the Government of Tanzania introduced 2 doses of human papillomavirus (HPV) vaccine nationally to adolescent girls to prevent cervical cancer, following a successful 2-year pilot introduction of the vaccine in the Kilimanjaro Region. Met…
Garon J.R., Mukavhi A., Rupfutse M., Bright S., Brennan T., Manangazira P., An Q., Loharikar A.	Multiple cohort HPV vaccination in Zimbabwe: 2018–2019 program feasibility, awareness, and acceptability among health, education, and community stakeholders	10.1016/j.vaccine.2021.05.074	Introduction: Zimbabwe introduced human papillomavirus (HPV) vaccine nationally in May 2018, targeting multiple cohorts (girls aged 10–14 years) through a school-based vaccination campaign. One year later, the second dose was administered to the multiple cohorts concurrently with the first dose given to a new single cohort of girls in grade 5. We conducted cross-sectional surveys among health wor…
Jones A., Kawesa-Newell N.	Using branded behaviour change communication to create demand for the HPV vaccine among girls in Malawi: An evaluation of Girl Effects Zathu mini magazine	10.1016/j.vaccine.2021.07.011	The HPV vaccine was introduced nationally in Malawi in 2019 and administered to 9-year-old girls. In order to drive uptake of the HPV vaccine Girl Effect utilised their youth brand, Zathu, to deliver messaging on the HPV vaccine. A Zathu ‘mini magazine’ was created specifically for 9-year-old girls to provide information, prompt household conversations and build empowerment around the HPV vaccine…
Ahmed D., VanderEnde K., Harvey P., Bhatnagar P., Kaur N., Roy S., Singh N., Denzongpa P., Haldar P., Loharikar A.	Human papillomavirus (HPV) vaccine introduction in Sikkim state: Best practices from the first statewide multiple-age cohort HPV vaccine introduction in India–2018–2019	10.1016/j.vaccine.2021.07.024	Background: Cervical cancer is a leading cause of cancer-associated mortality among women in India, with 96,922 new cases and 60,078 deaths each year, almost one-fifth of the global burden. In 2018, Sikkim state in India introduced human papillomavirus (HPV) vaccine for 9–13-year-old girls, primarily through school-based vaccination, targeting approximately 25,000 girls. We documented the program…
Casey R.M., Adrien N., Badiane O., Diallo A., Loko Roka J., Brennan T., Doshi R., Garon J., Loharikar A.	National introduction of HPV vaccination in Senegal—Successes, challenges, and lessons learned	10.1016/j.vaccine.2021.08.042	Following successful school-based demonstration programs in 2014–2016, the human papillomavirus (HPV) vaccine was introduced nationwide in Senegal for 9-year-old girls in 2018, using a routine service delivery strategy at health facilities, schools, and other outreach sites. We reviewed the HPV vaccine introduction in Senegal to understand the successes, challenges, and lessons learned. Focusing …
Wirtz C., Mohamed Y., Engel D., Sidibe A., Holloway M., Bloem P., Kumar S., Brotherton J., Reis V., Morgan C.	Integrating HPV vaccination programs with enhanced cervical cancer screening and treatment, a systematic review	10.1016/j.vaccine.2021.11.013	A WHO global strategy launched in November 2020 sets out an ambitious pathway towards the worldwide elimination of cervical cancer as a public health problem within the next 100 years. Achieving this goal will require investment in innovative approaches. This review aims to describe integrated approaches that combine human papillomavirus (HPV) vaccination and cervical cancer screening in low- and…
Bocquier A., Michel M., Giraudeau B., Bonnay S., Gagneux-Brunon A., Gauchet A., Gilberg S., Le Duc-Banaszuk A.-S., Mueller J.E., Chevreul K., Thilly N.	Impact of a school-based and primary care-based multicomponent intervention on HPV vaccination coverage among French adolescents: A cluster randomised controlled trial protocol (the PrevHPV study)	10.1136/bmjopen-2021-057943	Introduction Vaccination is an effective and safe strategy to prevent Human papillomavirus (HPV) infection and related harms. Despite various efforts by French authorities to improve HPV vaccine coverage (VC) these past few years, VC has remained far lower than in most other high-income countries. To improve it, we have coconstructed with stakeholders a school-based and primary care-based multico…
Krubiner C.B., Barsdorf N.W., Goldstein S.J., Mosam A., Potgieter S., Distefano M.J., Tugendhaft A., Merritt M.W., Li R., Chalkidou K., Faden R.R., Hofman K.J.	Developing and piloting a context-specified ethics framework for health technology assessment: The South African Values and Ethics for Universal Health Coverage approach	10.1017/S0266462322000113	Objectives While ethics has been identified as a core component of health technology assessment (HTA), there are few examples of practical, systematic inclusion of ethics analysis in HTA. Some attribute the scarcity of ethics analysis in HTA to debates about appropriate methodology and the need for ethics frameworks that are relevant to local social values. The South African Values and Ethics for…
Belavic A., Pavic Simetin I.	Educational intervention for increasing knowledge of human papillomavirus and vaccination amongst parents of first year high school students in Croatia	10.1093/pubmed/fdaa201	BACKGROUND: In Croatia, the human papillomavirus (HPV) vaccine became available through a publicly funded national programme during the 2015/2016 school year among boys and girls in the first year high school. Improved parental awareness of HPV and vaccination could help increase the uptake of the vaccination. The primary aim of this study is to establish the importance of educating parents for a…
Morales-Campos D.Y., Flores B.E., Donovan E., Burdick S., Parra-Medina D., Kahn J.A.	A qualitative descriptive study of providers perspectives on human papillomavirus vaccine administration among Latino/a adolescents in South Texas clinics: barriers and facilitators	10.1186/s12889-022-12837-2	BACKGROUND: South Texas Latinas experience higher cervical cancer incidence and mortality compared to Latinas nationwide. Despite the availability of effective human papillomavirus vaccines, South Texas Latino/a adolescents sub-optimally complete the series. Research shows provider recommendation strongly predicts vaccine uptake, but minority adolescents are less likely to report that their provi…
Shafer P., Kelly L.M., Hoyos V.	Cancer Therapy With TCR-Engineered T Cells: Current Strategies, Challenges, and Prospects	10.3389/fimmu.2022.835762	To redirect T cells against tumor cells, T cells can be engineered ex vivo to express cancer-antigen specific T cell receptors (TCRs), generating products known as TCR-engineered T cells (TCR T). Unlike chimeric antigen receptors (CARs), TCRs recognize HLA-presented peptides derived from proteins of all cellular compartments. The use of TCR T cells for adoptive cellular therapies (ACT) has gained…
Torabi S.J., Su-Velez B.M., Kasle D.A., Yarbrough W.G., St. John M., Judson B.L.	Assessing Human Papillomavirus Awareness and the Role of Oropharyngeal Squamous Cell Carcinoma Education on Improving Intention to Vaccinate	10.1002/lary.29805	Objectives/Hypothesis: The current state of the U.S. public's knowledge of the relationship between human papillomavirus (HPV) and HPV vaccinations to oropharyngeal squamous cell carcinoma (OPSCC) is unknown. Our objective was to 1) assess the general population's knowledge of human papillomavirus (HPV) and willingness to vaccinate, and 2) assess whether targeted education on HPV-related OPSCC ca…
Huppertz H.-I., Heininger U., Grundhewer H., Knuf M., Iseke A., Korenke C., Müller A., von Both U.	Timely vaccination in children and adolescents: Statement of the committee for infectious diseases and vaccination questions of the German Academy for Pediatric and Adolescent Medicine (DAKJ), May 2021	10.1007/s00112-021-01295-6	This expert statement presents an analysis and evaluation of available data on the timing of some standard childhood and adolescent vaccinations in Germany. For most of these vaccinations, coverage at school entry is at a satisfactory level; however, in a large number of children the start of vaccinations is delayed and vaccination series are frequently not completed within the recommended time. …
Redd D.S., Jensen J.L., Hughes S.J., Pogue K., Sloan-Aagard C.D., Miner D.S., Altman J.D., Crook T.B., Zentz L., Bodily R.J., Poole B.D.	Effects of Religious Practice and Teachings about Sexual Behavior on Intent to Vaccinate against Human Papillomavirus	10.3390/vaccines10030397	Human papillomavirus (HPV) is the most common sexually transmitted infection in the United States. Most infections are mild and clear without treatment in 1 to 2 years. Some HPV strains result in persistent infection, which can cause various cancers, including cervical, penile, anal, mouth, and throat cancers. Vaccines have been developed that provide protection against the highest risk HPV strai…
Vorsters A., Bosch F.X., Poljak M., Waheed D.-E.-N., Stanley M., Garland S.M.	HPV prevention and control – The way forward	10.1016/j.ypmed.2022.106960	The global confrontation with COVID-19 has not only diverted current healthcare resources to deal with the infection but has also resulted in increased resources in the areas of testing and screening, as well as educating most of the global public of the benefits of vaccination. When the COVID-19 pandemic eventually recedes, the opportunity must not be missed to ensure that these newly created re…
Liu G., Mugo N.R., Bayer C., Rao D.W., Onono M., Mgodi N.M., Chirenje Z.M., Njoroge B.W., Tan N., Bukusi E.A., Barnabas R.V.	Impact of catch-up human papillomavirus vaccination on cervical cancer incidence in Kenya: A mathematical modeling evaluation of HPV vaccination strategies in the context of moderate HIV prevalence	10.1016/j.eclinm.2022.101306	Background: Cervical cancer incidence is high in Kenya due to HIV and limited access to cancer prevention services. Human papillomavirus (HPV) has been shown to increase HIV acquisition; however, the potential impact of HPV vaccination on HIV is unknown. We modeled the health impact of HPV vaccination in the context of the HIV epidemiology in Kenya. Methods: Using a validated compartmental transm…
Chyderiotis S., Sicsic J., Thilly N., Stéphanie B., Céline P., Nelly A., Estelle F., Serge G., Sébastien B., Henri P., Josselin L.B., Louise R., Marie E., Juliette P., Arthur T., Dragos-Paul H., Minghui Z., Aurélie G., Julie B., Catherine J., Gaëlle V., Olivier E., Anne-Sophie B., Marion B., Amandine G.-B., Julie K., Florian J., Géraldine J., Elisabeth B.-N., Christine L., Asse L.M.D., Karine C.,…	Vaccine eagerness: A new framework to analyse preferences in single profile discrete choice experiments Application to HPV vaccination decisions among French adolescents	10.1016/j.ssmph.2022.101058	Background: We previously conducted a single-profile discrete choice experiment to elicit preferences of adolescents around HPV vaccine communication, finding that only half of participants made variable choices (non-uniform respondents) from which preferences were elicited. In this paper we provide a framework to evaluate post-choice certainty information to elicit preferences even among respond…
Chaw L., Lee S.H.F., Ja'afar N.I.H., Lim E., Sharbawi R.	Reasons for non-attendance to cervical cancer screening and acceptability of HPV selfsampling among Bruneian women: A crosssectional study	10.1371/journal.pone.0262213	Objective Uptake for cervical cancer screening remains well below the 80% target as recommended by Brunei's National Cervical Cancer Prevention and Control plan. We conducted a pilot study to determine the reasons for non-attendance and explore their acceptance of human papillomavirus (HPV) self-sampling as an alternative to the Pap test. Methods A cross-sectional study was conducted at a primary…
Murthy N., Wodi A.P., Bernstein H., Ault K.A.	Recommended Adult Immunization Schedule, United States, 2022	10.7326/M22-0036
Caudell J.J., Gillison M.L., Maghami E., Spencer S., Pfister D.G., Adkins D., Birkeland A.C., Brizel D.M., Busse P.M., Cmelak A.J., Colevas A.D., Eisele D.W., Galloway T., Geiger J.L., Haddad R.I., Hicks W.L., Hitchcock Y.J., Jimeno A., Leizman D., Mell L.K., Mittal B.B., Pinto H.A., Rocco J.W., Rodriguez C.P., Savvides P.S., Schwartz D., Shah J.P., Sher D., St. John M., Weber R.S., Weinstein G.,…	Head and Neck Cancers, Version 12022 Featured Updates to the NCCN Guidelines	10.6004/JNCCN.2022.0016	The NCCN Guidelines for Head and Neck Cancers address tumors arising in the oral cavity (including mucosal lip), pharynx, larynx, and paranasal sinuses. Occult primary cancer, salivary gland cancer, and mucosal melanoma (MM) are also addressed. The specific site of disease, stage, and pathologic findings guide treatment (eg, the appropriate surgical procedure, radiation targets, dose and fraction…
Nordtug M.	How Perceptions of Responsibility and Affective Consequences Influence Parents Digital Media Engagement in Relation to Human Papillomavirus Vaccination	10.1177/10497323211065023	Individuals are expected to be responsible for their own health and that of their families-and act accordingly. Yet, being in a position of responsibility might be undesirable for individuals either unable or reluctant to comply with the expectations this responsibility entails. In this article, I explore how parents experience the process of engaging responsibly with digital media in relation to…
Mohamed M.L., Tawfik A.M., Mohammed G.F., Elotla S.F.	Knowledge, Attitude, and Practice of Cervical Cancer Screening, and HPV Vaccination: A Cross-Sectional Study Among Obstetricians and Gynecologists in Egypt	10.1007/s10995-021-03352-8	BACKGROUND: Although cervical cancer is potentially preventable, lack of knowledge and poor attitude among healthcare professionals toward cervical cancer screening and Human Papilloma Virus (HPV) vaccination can result in underutilization of these preventive strategies. Then, the objective of this study was to assess the knowledge, attitude, and practice of cervical cancer and its prevention thr…
Olagoke A.A., Carnahan L.R., Olagoke O., Molina Y.	Shared Determinants for Human Papillomavirus and COVID-19 Vaccination Intention: An Opportunity for Resource Consolidation	10.1177/08901171211053933	PURPOSE: This study aimed at targeting shared factors that influence the prevention of multiple diseases, which can help address various health problems simultaneously. We identified correlates of human papillomavirus (HPV) vaccination that overlap with COVID-19 vaccination. DESIGN: Cross-sectional survey data. SETTING: Online Qualtrics recruitment panel. SUBJECT: Religious parents of 342 adolesc…
Garg P.R., Srivastava S., Shumayla S., Kurian K., Rehman A., Garg R., Rathi S.K., Mehra S.	Womens Knowledge on Cervical Cancer Risk Factors and Symptoms: A Cross Sectional Study from Urban India	10.31557/APJCP.2022.23.3.1083	BACKGROUND: Early-stage cervical cancer diagnoses may be the consequence of timely medical care in the presence of symptoms which can be linked to awareness of the symptoms and risk factors. This study aims to determine the knowledge about risk factors and symptoms of cervical cancer and associated factors among women aged 20-49 years. METHODS: Data were utilized from the survey under the interve…
Lismidiati W., Hasyim A.V.F., Parmawati I., Wicaksana A.L.	Self-Efficacy to Obtain Human Papillomavirus Vaccination among Indonesian Adolescent Girls	10.31557/APJCP.2022.23.3.789	OBJECTIVE: This study aimed to examine self-efficacy to obtain the HPV vaccination among adolescent girls in Indonesia. Furthermore, factors affecting HPV vaccination self-efficacy was investigated. METHODS: A cross-sectional study was conducted 337 among adolescent girls in junior high school (aged 12-15 years). Participants were recruited from four junior high schools in Yogyakarta using consec…
Christensen K., Bauer A., Burgin T., Williams J., McDowd J., Sutkin G., Bennett K., Thompson C.B., Berkley-Patton J.	Facilitators and Barriers to Cervical Cancer Screening and Perceptions of HPV Self-Testing Among Church-Affiliated African American Women	10.1002/pon.5873	Background/Purpose: African American women are at greater risk for cervical cancer incidence and mortality than White women. Up to 90% of cervical cancers are caused by human papillomavirus (HPV) infections. The National Institute for Health co-developed HPV selftest kits to increase access to screening, which could be critical for underserved populations. With high attendance by African American…
Joseph J., Demke O., Ameyan L., Bitilinyu-Bango J., Kama J., Lubega M., Madzima B., Mhizha T., Musoke A., Tchereni T., Khan S.	EVALUATING HPV TESTING for CERVICAL CANCER SCREENING in FOUR COUNTRYS HIV PROGRAMS		Background: Cervical cancer disproportionately affects women in resource-limited settings, as access to secondary prevention is currently limited. Women living with HIV (WLHIV) are at increased risk of human papillomavirus (HPV) infection and once infected are at greater risk of progression to cancer; therefore, timely screening and treatment is of utmost concern. The goal of the pilots was to in…
Karafillakis E., Peretti-Watel P., Verger P., Chantler T., Larson H.J.	‘I trust them because my mum trusts them: Exploring the role of trust in HPV vaccination decision-making among adolescent girls and their mothers in France	10.1016/j.vaccine.2022.01.028	The success of vaccination programmes relies on high uptake and acceptance of vaccines, which is in part influenced by public trust in vaccines, providers, policy-makers and information. France is one of the countries in the world with the lowest confidence in vaccination, with parents expressing particular concerns about the human papillomavirus (HPV) vaccine. This qualitative study explored the…
Huang Z., Ji M., Ren J., Sun X., Boulton M.L., Zikmund-Fisher B.J., Wagner A.L.	Effect of the framing of HPV vaccination on parents willingness to accept an HPV vaccine	10.1016/j.vaccine.2021.12.051	In China, HPV vaccines are not mandatory and have low uptake. In light of the U.S.’s experience in rolling out the vaccine with an initial focus primarily on HPV as a sexually transmitted infection but transitioning later to cancer messaging, we used a multifactorial experiment to create several different messages about the HPV vaccine across age, communicability, and cancer domains. In this stud…
Rummel M., Clanner-Engelshofen B.M., Nellessen T., Zippel S., Schuster B., French L.E., Reinholz M.	Evaluation of the knowledge of students concerning sexually transmitted infections in Bavaria/Germany (a cross-sectional study)	10.1111/ddg.14653	Background and objectives: Despite numerous information sources and campaigns on sexually transmitted infections (STIs), there has been an increase in STIs in Germany in recent years. The aim was to evaluate the awareness and knowledge level among young students in Bavaria/Germany for STIs with a focus on human papilloma viruses (HPV). Methods: In a cross-sectional survey rendered completely and …
Creagh N.S., Zammit C., Brotherton J.M.L., Saville M., McDermott T., Nightingale C., Kelaher M.	The experience of under-screened and never-screened participants using clinician-supported self-collection cervical screening within the Australian National Cervical Screening Program	10.1177/17455065221075905	Background: Australia has had significant successes in the prevention of cervical cancer. However, there is considerable scope for improving screening participation. In December 2017, Australia shifted from cytology to a human papillomavirus–based screening program as part of the renewed National Cervical Screening Program. This provided the opportunity to introduce a clinician-supported self-col…
Le D., Ciceron A.C., Jeon M.J., Gonzalez L.I., Jordan J.A., Bordon J., Long B.	Cervical Cancer Prevention and High-Risk HPV Self-Sampling Awareness and Acceptability among Women Living with HIV: A Qualitative Investigation from the Patients and Providers Perspectives	10.3390/curroncol29020047	Routine cervical cancer screening is important for women living with HIV (WLH) due to the greater incidence and persistence of high-risk HPV (HR-HPV) infection. HR-HPV self-sampling has been proposed to overcome barriers to in-office cervical cancer screening in underserved populations. However, little is known about baseline knowledge of HR-HPV and the acceptability of HR-HPV self-sampling among…
Gallus R., Gheit T., Holzinger D., Petrillo M., Rizzo D., Petrone G., Miccichè F., Mattiucci G.C., Arciuolo D., Capobianco G., Delogu G., Valentini V., Tommasino M., Bussu F.	Prevalence of HPV Infection and p16(INK4a) Overexpression in Surgically Treated Laryngeal Squamous Cell Carcinoma	10.3390/vaccines10020204	Background: The mucosal high-risk (HR) human papillomavirus (HPV) is associated with oropharyngeal carcinogenesis. Aims of this study were to evaluate the prevalence of HR-HPV infection in laryngeal squamous cell carcinoma (LSCC) from different subsites, and the clinico-biological meaning of p16 overexpression. Methods: Ninety-seven LSCCs submitted to primary surgery (n = 75) or to post-irradiati…
Smolarczyk K., Duszewska A., Drozd S., Majewski S.	Parents Knowledge and Attitude towards HPV and HPV Vaccination in Poland	10.3390/vaccines10020228	HPV is one of the diseases of civilization that causes cervical cancer, among other diseases. For this reason, a vaccination program has been introduced worldwide for preadolescent, sexually inactive seronegative girls. However, the decision to vaccinate young girls must be made by the parents. In Poland, vaccinations are recommended but not financed by the government, which affects their choices…
Tran P.L., Bruneteaux A., Lazaro G., Antoine B., Malik B.	HPV vaccination hesitancy in Reunion Island	10.1016/j.jogoh.2021.102277	Introduction: In Reunion Island (RUN), cervical cancer is the 4th most common cancer in women and standardized mortality rate is 4.8 for 100 000 women. It is preventable by HPV vaccination, yet only 8.1% of girls aged <16 years old are fully vaccinated. Objective: To determine factors related to HPV vaccination hesitancy in Reunion Island. Study Design: Between January and June 2017, general prac…
Horn S., Chapman G.B., Chouhan K.	Doctor recommendations and parents HPV vaccination intentions in Kenya: A randomized survey	10.1016/j.pmedr.2021.101659	The causal effect of a doctor's recommendation for Human Papillomavirus (HPV) vaccination on parents’ decisions in low-resource settings is not well understood. This study investigates how doctors’ endorsement of the HPV vaccine communicated through a public health poster affects parents’ decisions to vaccinate their daughters in Kenya. In January and February 2021, 600 parents of daughters eligi…
van Trang N., Prem K., Toh Z.Q., Ha B.T.V., Lan P.T.N., Tran H.P., Pham Q.D., van Khuu N., Jit M., Luu D.T., Ly L.T.K., Cao V., Le-Ha T.-D., Bright K., Garland S.M., Anh D.D., Mulholland K.	Prevalence and Determinants of Vaginal Infection with Human Papillomavirus among Female University Students in Vietnam	10.21873/INVIVO.12697	Background/Aim: Cervical cancer is the second most common malignancy among women in Vietnam, but the country is yet to introduce a national human papillomavirus (HPV) vaccine programme targeted at adolescents. We determined HPV prevalence and HPV vaccine knowledge among female university students in Vietnam. Patients and Methods: We surveyed and screened 1,491 female university students in Hanoi,…
Ma G.X., Zhu L., Tan Y., Zhai S., Lin T.R., Zambrano C., Siu P., Lai S., Wang M.Q.	A Multilevel Intervention to Increase HPV Vaccination among Asian American Adolescents	10.1007/s10900-021-01013-z	Human papillomavirus (HPV) is the most common sexually transmitted infection in the US. HPV vaccine is a viable source of prevention against high-risk strains that are likely to cause cancer. However, particularly among racial and ethnic minorities such as Chinese Americans, HPV vaccination rates are suboptimal. The goal of this study was to evaluate the effect of a culturally tailored interventi…
Larsen A., Martin K., Sabet S.	Assessing and improving adherence to vaccination recommendations for children with HIV infection	10.1136/jim-2022-SRMC.464	Purpose of Study Centers for Disease Control and Prevention (CDC) recommendations for immunization of children with HIV infection vary from the recommendations for the general population. For example, the pneumococcal polysaccharide (PPSV23) and meningococcal ACWY (MenACWY) vaccines are indicated at an earlier age, the human papillomavirus (HPV) vaccine requires an extra dose, and there are speci…
Torres A.R., Johnson N.P., Ellingson M.K., Hansen C.E., Oliveira C.R., Niccolai L.M., Sheth S.S.	State Laws Permitting Adolescent Consent to Human Papillomavirus Vaccination and Rates of Immunization	10.1001/jamapediatrics.2021.4591
Ravago L.C., Nordli D.	Increasing HPV Vaccination Ratesin the Outpatient Pediatric Setting Using Audiovisual Aid		Purpose/Objectives: To increase HPV vaccination rates with the use of an accurate and easy to understand audiovisual aid. Design/Methods: A short and easy to understand video was created covering the importance of HPV vaccination in children. It was played to each patient/family who were eligible to receive HPV vaccine during their well visit. The parent completes a survey after watching the audi…
Anuforo B., McGee-Avila J.K., Toler L., Xu B., Kohler R.E., Manne S., Tsui J.	Disparities in HPV vaccine knowledge and adolescent HPV vaccine uptake by parental nativity among diverse multiethnic parents in New Jersey	10.1186/s12889-022-12573-7	BACKGROUND: Suboptimal human papillomavirus (HPV) vaccination rates persist among adolescents in the United States (U.S.). New Jersey (NJ), among the top, most racially/ethnically diverse states in the U.S., had among the lowest HPV vaccine initiation rates, prior to 2018. This study examined parental HPV vaccine knowledge and adolescent HPV vaccine initiation among multiethnic parents in NJ, whe…
Duong C.-H., Mueller J.E., Tubert-Bitter P., Escolano S.	Estimation of mid-and long-term benefits and hypothetical risk of Guillain-Barre syndrome after human papillomavirus vaccination among boys in France: A simulation study	10.1016/j.vaccine.2021.11.046	Background: The burden of human papillomavirus (HPV) infection can be substantially reduced through vaccination of girls, and gender-neutral policies are being adopted in many countries to accelerate disease control among women and expand direct benefits to men. Clinical direct benefit of boys HPV vaccination has been established for ano-genital warts and anal cancer. HPV vaccines are considered …
Margolis M.A., Brewer N.T., Boynton M.H., Lafata J.E., Southwell B.G., Gilkey M.B.	Provider response and follow-up to parental declination of HPV vaccination	10.1016/j.vaccine.2021.11.055	Objective: Parents often decline HPV vaccination, but little is known about how healthcare providers should promote vaccination at a later visit for secondary acceptance. We examined the associations of two factors, providers’ response to declination during the visit and follow-up after the visit, with secondary acceptance. Methods: We conducted a cross-sectional survey of US parents whose 9- to …
Brandt H.M., Kepka D., Kirchhoff A.C., Daniel C.L., Bhatt N.S.	Human papillomavirus (HPV) vaccination is cancer prevention for childhood cancer survivors	10.1002/cncr.33920
Brandt H.M., Stubbs A.W.	Realizing the Promise of HPV Vaccination to Prevent Cancer	10.1016/j.medj.2021.12.007	HPV vaccination has been routinely recommended in the US since 2006. A new article from Falcaro et al.1 adds to the growing body of evidence to demonstrate HPV vaccination prevents cancer. These results are timely and important as public health professionals globally seek to mitigate the effects of vaccination hesitancy and build confidence in vaccinations.
Porras C., Sampson J.N., Herrero R., Gail M.H., Cortés B., Hildesheim A., Cyr J., Romero B., Schiller J.T., Montero C., Pinto L.A., Schussler J., Coronado K., Sierra M.S., Kim J.J., Torres C.M., Carvajal L., Wagner S., Campos N.G., Ocampo R., Kemp T.J., Zuniga M., Lowy D.R., Avila C., Chanock S., Castrillo A., Estrada Y., Barrientos G., Monge C., Oconitrillo M.Y., Kreimer A.R.	Rationale and design of a double-blind randomized non-inferiority clinical trial to evaluate one or two doses of vaccine against human papillomavirus including an epidemiologic survey to estimate vaccine efficacy: The Costa Rica ESCUDDO trial	10.1016/j.vaccine.2021.11.041	HPV vaccination of adolescent girls is the most effective measure to prevent cervical cancer. The World Health Organization recommends that adolescent girls receive two doses of vaccine but only a small proportion of girls from regions with the highest disease burden are vaccinated because of cost and logistical considerations. Our Costa Rica HPV Vaccine trial suggested that one dose of the bival…
Bradley-Ewing A., Lee B.R., Doctor J.N., Meredith G., Goggin K., Myers A.	A pilot intervention combining assessment and feedback with communication training and behavioral nudges to increase HPV vaccine uptake	10.1080/21645515.2021.1885968	Human papillomavirus (HPV) causes >40,000 cancer diagnoses each year, yet vaccination rates remain low because widespread implementation of strategies to increase vaccinations has not occurred. Behavioral nudges have demonstrated efficacy in improving uptake of desired behaviors in health care settings but have not been tested for increasing HPV vaccinations. We assessed the impact of an interven…
Ilogu L.C., Lugovska O., Vojtek I., Prugnola A., Callegaro A., Mazzilli S., Van Damme P.	The intent of students to vaccinate is influenced by cultural factors, peer network, and knowledge about vaccines	10.1080/21645515.2021.1938492	Young adults are the future vaccine decision-makers as parents or health-care professionals. To understand their attitudes and behaviors toward vaccination, we conducted a cross-sectional survey of 2079 students attending the University of Antwerp, Belgium and the University of Pisa, Italy. Principal component analysis was used to investigate associations between survey responses and the intent t…
Ma J., Zhang X., Wang W., Zhang R., Du M., Shan L., Li Y., Wang X., Liu Y., Zhang W., Li X., Qiao Y., Wei M., Chen H., Zhou J., Li J.	Knowledge of HPV, its vaccines, and attitudes toward HPV vaccines among obstetrician-gynecologists, pediatricians and immunization services providers in Western China	10.1080/21645515.2021.1962150	Background: In mainland China, HPV vaccines have been available to the public. However, only a few related studies among health care providers, as the key information providers, were reported although public concerns on HPV vaccines still exist. In this study, we aim to assess the knowledge of HPV, its vaccines, and attitudes toward HPV vaccines among the three most important groups of health car…
van Boetzelaer E., Daae A., Winje B.A., Vestrheim D.F., Steens A., Stefanoff P.	Easy access to vaccination was important for adherence during the 2016–2019 HPV catch-up vaccination in Norway	10.1080/21645515.2021.1971921	Between September and October 2019, the Norwegian Institute for Public Health (NIPH) surveyed women born between 1991 and 1996 who were offered catch-up vaccination for human papilloma virus (HPV). The aim was to identify determinants of vaccine schedule adherence. A random sample of 10,000 women who were offered catch-up vaccination were invited to participate in the survey. We defined adherence…
Hirth J.M., Eboreime K.A., Cofie L.E., Rupp R.E., Berenson A.B.	Human papillomavirus dose reminder preferences among parents from a diverse clinical sample: a qualitative study	10.1080/21645515.2022.2031697	Reminders are an important method for encouraging patients to return for follow-up visits, such as for successive doses of the human papillomavirus (HPV) vaccine. However, patients may have preferences for different types of reminders. This study examined which reminder methods parents of pediatric patients found most useful and their thoughts on how the reminders helped them to complete their ch…
Biyazin T., Yilma A., Yetwale A., Fenta B., Dagnaw Y.	Knowledge and attitude about human papillomavirus vaccine among female high school students at Jimma town, Ethiopia	10.1080/21645515.2022.2036522	Background: The Human Papilloma Virus (HPV) is the primary causative agent of cervical cancer. HPV vaccination against human papillomavirus is more effective against cervical cancer. Therefore, this study aimed to investigate the knowledge and attitudes toward the human papillomavirus vaccines among female high-school students. Methodology: This cross-sectional study was conducted among female hi…
Ali R.F., Arif Siddiqi D., Mirza A., Naz N., Abdullah S., Kembhavi G., Tam C.C., Offeddu V., Chandir S.	Adolescent girls recommendations for the design of a human papillomavirus vaccination program in Sindh, Pakistan: a qualitative study	10.1080/21645515.2022.2045856	Purpose: Vaccination of adolescent girls against human papillomavirus (HPV) significantly reduces the incidence of cervical cancer. HPV vaccines are available in Pakistan but plans to develop HPV vaccination program are at a nascent stage. We conducted a formative study to explore adolescent girls’ knowledge and perspectives on HPV and cervical cancer and collect their recommendations for impleme…
Healy C.M., Savas L.S., Shegog R., Lunstroth R., Vernon S.W.	Medical ethics principles underscore advocating for human papillomavirus vaccine	10.1080/21645515.2021.1989926	Studies have consistently shown that vaccination rates against human papillomavirus (HPV) lag far behind other adolescent vaccinations recommended at the same age, resulting in exposing adolescents to unnecessary future risk of infection, and genital and head and neck cancers. Studies also have demonstrated that a major barrier to vaccination is lack of a strong provider recommendation. Factors t…
Gertz A., Rader B., Sewalk K., Brownstein J.S.	Emerging Socioeconomic Disparities in COVID-19 Vaccine Second-Dose Completion Rates in the United States	10.3390/vaccines10010121	Although COVID-19 vaccination plans acknowledge a need for equity, disparities in two-dose vaccine initiation have been observed in the United States. We aim to assess if disparity patterns are emerging in COVID-19 vaccination completion. We gathered (n = 843,985) responses between February and November 2021 from a web survey. Individuals self-reported demographics and COVID-19 vaccination status…
Miller M.E., Rahim M.Q., Coven S.L., Jacob S.A., Zimet G.D., Meagher C.G., Ott M.A.	Pediatric hematology/oncology physician and nurse practitioner attitudes towards the COVID-19 vaccines: A qualitative study	10.1080/21645515.2022.2048560	As of 05/28/2021, SARS-CoV-2 (COVID-19) had caused 3.9 million infections in the United States (US) pediatric population since its discovery in December of 2019. The development and expansion of vaccination has markedly changed the shape of the epidemic. In this qualitative study, we report on pediatric hematology/oncology provider views on the COVID-19 vaccine prior to approval in the adolescent…
Lin Y., Cai C.Z., Hu Z., Zimet G.D., Alias H., Wong L.P.	The influence of men on HPV vaccination of their spouse/partner in China	10.1080/21645515.2022.2049132	Men involvement in HPV vaccine advocacy is important in a patriarchal society. This study aimed to investigate the influence of men on HPV vaccination of adult women. An online cross-sectional survey was undertaken between June and August 2019. Participants were fathers of children enrolled in schools in Fujian Province. A total of 1953 participants responded to our survey. Just over 60% reported…
Sun L., Hu J., Gao H., Wang S., Wang B., Wang J., Li H., Wang J., Yuan C., Zhang X.	Long-term effect of mobile phone-based education and influencing factors of willingness to receive HPV vaccination among female freshmen in Shanxi Province, China	10.1080/21645515.2022.2051990	Background: This study was conducted to characterize the long-term effect of mobile-based education on Chinese female freshmen and disclose the possible predictors of their willingness to get vaccinated based on the information-motivation-behavioral skills (IMB) model. Methods: We randomly assigned 509 participants to a 7-day mobile-based educational intervention or control group and collected in…
Kitano T.	Risk–Benefit Analysis of the 9-Valent HPV Vaccination for Adolescent Boys from an Individual Perspective	10.7883/yoken.JJID.2021.367	Japan recently approved a quadrivalent human papillomavirus (HPV) vaccine for males, but the 9-valent vaccine has only been approved for females. Given the low female vaccination rate due to concerns about adverse events in Japan, quantifying the risks and benefits of the HPV vaccination for males may help in deciding whether to vaccinate adolescent boys in Japan. Using quality-adjusted life year…
Bastani R., Glenn B.A., Singhal R., Crespi C.M., Nonzee N.J., Tsui J., Cindy Chang L., Herrmann A.K., Taylor V.M.	Increasing HPV Vaccination among Low-Income, Ethnic Minority Adolescents: Effects of a Multicomponent System Intervention through a County Health Department Hotline	10.1158/1055-9965.EPI-20-1578	Background: Introduction of the human papillomavirus (HPV) vaccine in 2006 was a game-changing advance in cancer control. Despite the vaccine's potential cancer prevention benefits, uptake remains low. We utilized a randomized design to evaluate a multicomponent intervention to improve HPV vaccine uptake among low-income, ethnic minority adolescents seeking services through a county health depart…
Balogun F.M., Omotade O.O.	Parental intention to vaccinate adolescents with HPV vaccine in selected communities in Ibadan, Southwest Nigeria: an application of Integrated Behavioral Model	10.1080/21645515.2022.2069959	Parents have important roles to play for adolescents to get the human papillomavirus (HPV) vaccine, an effective measure in the prevention of cervical and other HPV-related cancers. It is important to understand the intention of parents to have their adolescents vaccinated for optimal uptake of the vaccine in Nigeria. This study investigated the intention of parents in five selected communities t…
Aquino M.R., Bingemann T.A., Nanda A., Maples K.M.	Delayed allergic skin reactions to vaccines	10.2500/aap.2022.43.210105	Background: Recent advances in vaccination against the severe acute respiratory syndrome coronavirus 2 pandemic have brought allergists and dermatologists to the forefront because both immediate and delayed hypersensitivity reactions have been reported. Objective: This literature review focused on delayed reactions to vaccines, including possible causative agents and practical information on how …
Imelda F., Tarigan M., Santosa H.	The Influence of WhatsApp Education Information Communication on Knowledge and Attitude of Early Cervical Cancer Detection Medan	10.3889/oamjms.2022.9291	BACKGROUND: Cervical cancer is a disease that most commonly suffered by women of 30−50 years old which is caused by human papillomavirus infection. Indonesia women’s awareness to carry out cervical cancer early detection regularly is low due to lack of knowledge, including risk factors, prevention, and common misconception stating that pap smear and VIA tests are taboo and embarrassing. AIM: This…
Sankaran R.S., Hekimian K., Purvis L., Sahakyan Y.	Multimedia health education intervention incorporating health behavior theories for improving parental intention to vaccinate daughters against HPV in Armenia	10.1080/14635240.2022.2081868	Human Papillomavirus (HPV) is a common sexually transmitted disease and causes cervical cancer. Although the HPV vaccine is available in Armenia, the coverage is low, attributed to the lack of parental knowledge and awareness about HPV and vaccine safety. The study aimed to evaluate changes in knowledge, belief and intent to vaccinate their daughters against HPV among parents of school-going girl…
Ukumo E.Y., Woldehawariat F.G., Dessalegn S.A., Minamo D.M., Ukke G.G.	Assessment of Knowledge About Human Papillomavirus Vaccination Among Primary School Girls in Arba Minch Town, South Ethiopia, 2020 an Institution-Based Cross-Sectional Study	10.2147/CMAR.S359413	Purpose: This study aimed to determine the knowledge of human papillomavirus vaccination (PHV) and associated factors among primary school girls in Arba Minch town, South Ethiopia, in 2020. Hence, the levels of knowledge towards the HPV vaccination of girls were assessed and recommended to the concerned bodies. Clinically, this study could increase the acceptance of HPV vaccination after the inte…
Tüz A.E., Taşar S., Öncel E.K., Keleş Y.E., Şahin A., Üstündağ G., Demirçelik Y., Yılmaz N.Ö., Aksay A.K., Çiftdoğan D.Y.	Seasonal coronaviruses infections in children: do they always cause mild illness?	10.24953/turkjped.2021.1536	Background. Human coronaviruses (HCoVs) cause a comprehensive clinic ranging from asymptomatic course to pneumonia. We aimed to describe the HCoV infections in children to determine the clinical status and coinfection effects in a five-year retrospective surveillance study. The primary outcome was admission to the intensive care unit (ICU) and the secondary outcome was the need of high oxygen sup…
Shegog R., Savas L.S., Healy C.M., Frost E.L., Coan S.P., Gabay E.K., Preston S.M., Spinner S.W., Wilbur M., Becker E., Teague T., Vernon S.W.	AVPCancerFree: Impact of a digital behavior change intervention on parental HPV vaccine –related perceptions and behaviors	10.1080/21645515.2022.2087430	Parent hesitancy contributes to reduced HPV vaccination rates. The HPVcancerfree app (HPVCF) was designed to assist parents in making evidence-based decisions regarding HPV vaccination. This study examined if parents of vaccine-eligible youth (11–12 yrs.) who use HPVCF in addition to usual care demonstrate significantly more positive intentions and attitudes toward HPV vaccination and greater HPV…
Périères L., Séror V., Boyer S., Sokhna C., Peretti-Watel P.	Reasons given for non-vaccination and under-vaccination of children and adolescents in sub-Saharan Africa: A systematic review	10.1080/21645515.2022.2076524	To achieve the full benefits of vaccination, it is key to understand the underlying causes of low vaccination by researching the barriers to vaccination at a local level. This systematic literature review aims to identify the reasons given by community members for the non-vaccination and under-vaccination of children and adolescents in sub-Saharan Africa. PubMed, Web of Science, PsycINFO, African…
Dib F., Mayaud P., Renaudie C., Launay O., Chauvin P.	Determinants of human papillomavirus (HPV) vaccine uptake among girls in France: A population-based telephone survey	10.1080/21645515.2022.2083894	Introduction: The uptake of human papillomavirus (HPV) vaccination in France remains low. The aim of this study was to identify factors associated with the uptake of the HPV vaccine in girls aged 11–14 years in France. Methods: We conducted a telephone survey among a quota sample of 1102 mothers of 11-14-year-old daughters residing in mainland France, using the French Survey Questionnaire for the…
Frianto D., Setiawan D., Diantini A., Suwantika A.A.	Parental Acceptance of Human Papillomavirus (HPV) Vaccination in Districts with High Prevalence of Cervical Cancer in West Java, Indonesia	10.2147/PPA.S365901	Background: Cervical cancer is the second-highest cause of death in women with cancer, which is mostly caused by human papillomavirus (HPV) infection, specifically HPV 16 and 18. Next to Pap smear and visual inspection with acetic acid, HPV vaccination is highly recommended to support preventive measures. Objective: This study aimed to determine parental acceptance of HPV vaccination in districts…
Chido-Amajuoyi O.G., Talluri R., Jackson I., Shete S.S., Domgue J.F., Shete S.	The influence of parent–child gender on intentions to refuse HPV vaccination due to safety concerns/side effects, National Immunization Survey–Teen, 2010–2019	10.1080/21645515.2022.2086762	Amid subpar uptake of HPV vaccination in the United States, gender-generated disparities in HPV vaccination uptake have the potential to perpetuate existing disparities in HPV-associated cancers. Yet few studies have investigated the influence of parent–child gender on intentions to refuse HPV vaccination due to safety concerns/side effects. This study used nationally representative data, spannin…
Lilhore U.K., Poongodi M., Kaur A., Simaiya S., Algarni A.D., Elmannai H., Vijayakumar V., Tunze G.B., Hamdi M.	Hybrid Model for Detection of Cervical Cancer Using Causal Analysis and Machine Learning Techniques	10.1155/2022/4688327	Cervical cancer has become the third most common form of cancer in the in-universe, after the widespread breast cancer. Human papillomavirus risk of infection is linked to the majority of cancer cases. Preventive care, the most expensive way of fighting cancer, can protect about 37% of cancer cases. The Pap smear examination is a standard screening procedure for the initial screening of cervical …
Guder S., Guder H.	Investigation of the Knowledge and Attitudes of Health Care Personnel About HPV Vaccination: A Cross-Sectional Study	10.5336/DERMATO.2021-86521	Objective: We believe that the knowledge of health personnel about human papillomavirus vaccine and to believe in the benefit of vaccination in terms of educating society. In addition, if this issue is raised in schools and universities and among health care personnel through surveys or other research methods, we foresee increased awareness of this issue. Therefore, we aimed to investigate the le…
Choi J., Kim S., Lee S.-J., Bae S., Kim S.	Human Papillomavirus (HPV) Vaccination Intent among Mothers of Adolescent Sons: A National Survey on HPV Knowledge, Attitudes and Beliefs in South Korea	10.5534/wjmh.210262	Purpose: Human papillomavirus (HPV) is one of the most common sexually transmitted infections affecting both males and females but there is an apparent lack of knowledge and apprehension towards male HPV vaccination South Korea. The purpose of the present study was to examine the associations between knowledge and perceptions of male HPV vaccination and vaccination intent among Korean mothers of …
Li Y.-Z., Liu P., Mao B.-H., Wang L.-L., Ren J.-L., Xu Y.-S., Liu G.-Y., Xin Z.-H., Lei J.-Q.	Development of an improved diagnostic nomogram for preoperative prediction of small cell neuroendocrine cancer of the cervix	10.1259/bjr.20220368	Objectives: Accurate preoperative diagnosis of small cell neuroendocrine cancer of the cervix (SCNECC) is crucial for establishing the best treatment plan. This study aimed to develop an improved, non-invasive method for the preoperative diagnosis of SCNECC by integrating clinical, MR morphological, and apparent diffusion coefficient (ADC) information. Methods: A total of 105 pathologically confi…
Azer S.A., Alsaleem A., Albassam N., Khateeb R., Alessa A., Aljaloud A., Alkathiri S.	What do university students know about cervical cancer and HPV vaccine?	10.26355/eurrev_202205_28870	Cervical cancer is one of the most common cancers in women. Infection with high-risk human papillomavirus (HPV) genotypes is responsible for most cervical cancer cases. This study aimed to assess the knowledge of undergraduate medical and non-medical students about cervical cancer and HPV vaccines. MATERIALS AND METHODS: A cross-sectional questionnaire-based survey was distributed to 172 students…
Lee G., Begley J., Ahluwalia K., Shariff J.A., Wadhwa S., O'Hea C.	Parent Attitudes regarding Orthodontists Role as Potential Administrators of Human Papilloma Virus (HPV) Vaccines	10.1155/2022/6541532	Objective. To assess parent attitudes regarding orthodontists' role as potential administrators of human papilloma virus (HPV) vaccines. Materials and Methods. 275 parents of adolescents, aged 11-17, who attended the orthodontic clinic at an American university for orthodontic adjustment visits and met inclusion criteria were given information about HPV and HPV vaccines. A paper questionnaire was…
Pilcher F., Carney J.K., Stein G.S.	Overcoming barriers to HPV vaccination in rural Vermont through a multicomponent peer-based approach	10.1080/21645515.2022.2122494	Human Papillomavirus (HPV) causes almost all cervical cancers and many cancers of the anus, vagina, vulva, penis, and oropharynx. The HPV vaccine provides protection to all adolescents from a broad spectrum of cancers, yet HPV vaccination rates remain lower than those of other routine vaccines. Developing effective HPV vaccine interventions is particularly important in rural areas, whose resident…
Waser M., Heiss R., Borena W.	Factors affecting childrens HPV vaccination in Austria: Evidence from a parent survey	10.1080/21645515.2022.2126251	Human papillomavirus (HPV) is a sexually transmitted infection that causes cervical cancer, head and neck cancer, other urogenital cancers, and genital warts. In Austria, where HPV vaccination is free for children, the vaccination rate nevertheless remains insufficient for herd immunity against HPV. Using a cross-sectional survey of parents (N = 334) in the state of Tyrol, Austria, we examined pa…
Guo Q., Zhou W., Wen X., Lu J., Lu X., Lu Y.	Discrepancy of human papillomavirus vaccine uptake and intent between girls 9–14 and their mothers in a pilot region of Shanghai, China	10.1080/21645515.2022.2132801	Human papillomavirus (HPV) vaccine uptake remains low in China, especially among girls. Recently, China has initiated a pilot program on HPV immunization for girls aged 9–14 years. We conducted a cross-sectional online survey in Minhang district of Shanghai, a pilot region for the program, to investigate HPV vaccination status among mothers and their daughters 9–14. A total of 1031 parents and 11…
Aragones A., Gany F., Kaplan A., Bruno D.	An opportunity to increase human papillomavirus vaccination rates: Change the guidelines	10.1080/21645515.2022.2136444	Given the low rates of Human Papillomavirus (HPV) vaccination initiation and timely series completion in 11- and 12-year old children, we sought to assess potential opportunities for initiating routine vaccination at a younger age. A cross-sectional study of Latino parents of HPV vaccine-eligible 9- or 10-year–old children in New York City assessed whether there were opportunities to discuss the …
Linertová R., Guirado-Fuentes C., Mar-Medina J., Teljeur C.	Cost-effectiveness and epidemiological impact of gender-neutral HPV vaccination in Spain	10.1080/21645515.2022.2127983	All EU countries have introduced Human papilloma virus (HPV) vaccination for adolescent girls and many countries are expanding the strategy to include adolescent boys. There is uncertainty about the cost-effectiveness and epidemiological impact of a gender-neutral HPV vaccination strategy. Here we present the results of an economic model adapted for Spain. Five vaccination strategies were compare…
Lindsay A.C., Delgado D., Valdez M.J., Granberry P.	Latinx fathers report low awareness and knowledge of the human papillomavirus vaccine, but high willingness to vaccinate their children if recommended by a healthcare provider: A qualitative study	10.1080/17441692.2021.1985580	This descriptive qualitative study explored Latinx fathers’ awareness, knowledge, and acceptability of the human papillomavirus (HPV) vaccine for their adolescent children. Data were collected through individual, semi-structured interviews and analysed using a hybrid method of thematic analysis that incorporated deductive and inductive approaches. Nineteen, majority foreign-born Latinx fathers pa…
Cunningham-Erves J., Hull P.C., Wilkins C.H., Edwards K.M., Davis M., Jones J., Graham J., Adekunle A., Dempsey A.F.	Healthcare providers practice protocols, strategies, and needed tools to address parental HPV vaccine hesitancy: An exploratory study	10.1080/21645515.2022.2136862	Parental hesitancy related to human papillomavirus (HPV) vaccines has increased during the pandemic, and there is a call to action by the National HPV Vaccination Roundtable to improve vaccination rates. While there are evidence-based strategies available to address parental hesitancy, there are few clear guidelines on how to engage parents to build confidence in the HPV vaccine within the clinic…
Balogun F.M., Omotade O.O., Svensson M.	Stated preferences for human papillomavirus vaccination for adolescents in selected communities in Ibadan, Southwest Nigeria: A discrete choice experiment	10.1080/21645515.2022.2124091	Administration of the human papillomavirus (HPV) vaccine in early adolescence is effective in preventing cervical cancer, a common cancer in sub-Saharan Africa. Nigeria is in the pre-introduction era of the HPV vaccine. Understanding the preferences of the population for the vaccine can help design the HPV immunization program to ensure high uptake of the vaccine. This study explored the preferen…
Llavona-Ortiz J.Y., Spanos K.E., Kraschnewski J.L., D’Souza G., Myrick J.G., Sznajder K.K., Calo W.A.	Associations Between Human Papillomavirus Vaccine Decisions and Exposure to Vaccine Information in Social Media	10.1177/10732748221138404	Purpose: Exposure to different types of vaccine information in social media can result in parents making disparate vaccine decisions, including not following national guidelines for human papillomavirus (HPV) vaccination. We sought to characterize parents’ exposure to and engagement with information about HPV vaccination in social media, and the associations between exposure to such information a…
O’Leary S.T.	Why the American Academy of Pediatrics recommends initiating HPV vaccine at age 9	10.1080/21645515.2022.2146434	The American Academy of Pediatrics (AAP) recommends starting the human papillomavirus (HPV) vaccine series between 9 and 12 years, at an age that the provider deems optimal for acceptance and completion of the vaccination series. This recommendation differs from the Advisory Committee on Immunization Practices (ACIP), which recommends HPV vaccination be initiated at age 11 or 12 years, stating th…
Mwenda V., Mburu W., Bor J.-P., Nyangasi M., Arbyn M., Weyers S., Tummers P., Temmerman M.	Cervical cancer programme, Kenya, 2011–2020: lessons to guide elimination as a public health problem	10.3332/ECANCER.2022.1442	Background: Cervical cancer is the leading cause of cancer mortality in Kenya, with an estimated 3,200 deaths in 2020. Kenya has implemented cervical cancer interventions for more than a decade. We describe the evolution of the cervical cancer programme over the last 20 years and assess its performance. Methods: We searched the Ministry of Health’s archives and website (2000–2021) for screening p…
Pollard A.J., MacDonald N.E., Dubé E., Lamden K., Baxter P.D., Suggitt D., Donovan H., Gibney Y., Rappuoli R., Wright C., Rodgers E., Trotter C., Stuart J., Blake N., Glennie L., Lucidarme J., Bai X., Lekshmi A., Willeton L., Clark S.A., Borrow R.	Presentations at the UK National Immunisation Conference	10.1080/21645515.2022.2087411
Soares Junior J.M., de Oliveira H.M.C., Luquetti C.M., Zuchelo L.T.S., de Arruda Veiga E.C., Raimundo J.Z., dos Santos Figueiredo F.W., Alves M.S., Sorpreso I.C.E., Baracat E.C.	Adolescents knowledge of HPV and sexually transmitted infections at public high schools in São Paulo: A cross-sectional study	10.1016/j.clinsp.2022.100138	Purpose: To assess the knowledge of students from public high schools in poor communities about HPV and Sexually Transmitted Infections and their attitude towards and prevention of such diseases. Patients and methods: Cross-sectional study with adolescents from public schools of São Paulo – Brazil. Participants were selected for an interview by a randomization program. A questionnaire about knowl…
Ukumo E.Y., Weldehawariat F.G., Dessalegn S.A., Minamo D.M., Weldehawaryat H.N.	Acceptance of Human Papillomavirus Vaccination and Associated Factors among Girls in Arba Minch Town, Southern Ethiopia, 2020	10.1155/2022/7303801	Background. Cervical cancer is Ethiopia's second biggest cause of cancer-related death among women. The introduction of human papilloma virus (HPV) vaccination is expected to have a significant impact on the burden of cervical cancer. In Ethiopia, particularly in our study area, little is known regarding girls' acceptance of HPV vaccination. Therefore, this study has assessed the acceptance of HP…
Šitum M., Knežević M.Š., Jerković H., Aždajić M.D.	Parental Attitudes Towards Vaccination and Adolescent Sexual Health – A Cross-sectional Study		Positive parental role modeling is a protective factor for adolescent sexual and reproductive health (SRH). Our aim was to inves-tigate parental opinion on adolescents’ SRH and vaccination as well as sociodemographic determinants of child-parent communication regarding SRH. This nationally representative cross-sectional telephone survey with a random stratified sample included 500 parents from Cr…
Dhanasekaran K., Tamang H., Pradhan S., Lhamu R., Hariprasad R.	Challenges in setting up a primary human papillomavirus-DNA testing facility in a lower and middle income country: lessons learned from a pilot programme	10.3332/ecancer.2022.1492	Introduction: Detection of high-risk human papillomavirus (hrHPV) is the most sensitive test for the screening of cervical cancer. Although most high-income countries have adopted this strategy in their screening programme, there are a lot of barriers in low and middle-income countries (LMICs) in setting up this facility for screening. The lessons learned based on this experience can be useful fo…
Morales-Campos D.Y., McDaniel M.D., Amaro G., Flores B.E., Parra-Medina D.	Factors Associated with HPV Vaccine Adherence among Latino/a Adolescents in a Rural, Texas-Mexico Border County	10.18865/ed.32.4.275	Objective: Completion of human papillomavirus (HPV) vaccine series among Texas Hispanic adolescents is low compared to national data. We examined the association between HPV vaccine initiation and completion among Hispanic adolescents in a rural, Texas-Mexico border county and specific individual and neighborhood-level characteristics. Design: Cross-sectional analysis of data from a broader cance…
Rani U., Darabaner E., Seserman M., Bednarczyk R.A., Shaw J.	Public Education Interventions and Uptake of Human Papillomavirus Vaccine: A Systematic Review	10.1097/PHH.0000000000001253	CONTEXT: Human papillomavirus (HPV) vaccine uptake remains suboptimal in the United States. Public education is considered an important aspect of increasing vaccination rates. OBJECTIVES: We systematically reviewed the literature on the impact of public education on HPV vaccine uptake. DESIGN: PubMed was searched to identify studies published between January 1, 2007, and April 30, 2018, meeting t…
Merceir R., Bhimla A., Duro-Aina A., Tan Y., Liao S., Wang M.Q., Jackson R., Ma G.X.	Evidence-based sexual health education program among at-risk youth baseline findings	10.1158/1538-7755.DISP21-PO-054	Background: Of the estimated 26 million new diagnosis of sexually transmitted infections (STIs) each year, youth aged 15 - 24yo constitute half of these. The most common STI, Human Papillomavirus (HPV), is the primary cause of cervical, anal, and oropharyngeal cancers. Racial and ethnic minority youth are at increased risk for STIs such as HPV. Lack of access to comprehensive sexual health educat…
Abouelella D., Osazuwa-Peters N., Boakye E.A.	Tracking a decade of trends in human papillomavirus (HPV) vaccine hesitancy in the United States	10.1158/1538-7755.DISP21-PR-10	Background: The human papillomavirus was first approved for use in adolescents in the United States in 2006, and teen vaccine uptake is primarily a decision of parents. Parental skepticism regarding HPV vaccine has been a known driver of suboptimal vaccine uptake in the United States, and may have been exacerbated by societal antivaccine sentiments, medical mistrust and social media disinformatio…
Rivas G., Soto-Abreu R., Arroyo-Morales G.O., Medina-Laabes D.T., Diaz-Miranda O.L., Vazquez-Otero C., Colon-Lopez V.	Understanding views against the HPV vaccine school-entry requirement in Puerto Rico	10.1158/1538-7755.DISP21-PO-040	Introduction: Individuals and groups against vaccination have used various outlets, such as mass media, social media, and legislative hearings to express doubts about the human papillomavirus (HPV) vaccine. In 2018, the Puerto Rico Department of Health included the HPV vaccine as a school-entry requirement for children ages 11-12. Currently, the requirement extends to students ages 11-16. Since t…
Amponsah-Dacosta E., Blose N., Nkwinika V.V., Chepkurui V.	Human Papillomavirus Vaccination in South Africa: Programmatic Challenges and Opportunities for Integration With Other Adolescent Health Services?	10.3389/fpubh.2022.799984	Compared to other regions of the world, sub-Saharan Africa has made limited progress in the implementation and performance of nationwide human papillomavirus (HPV) vaccination programmes. Without urgent intervention, this will serve to undermine cervical cancer elimination efforts in this region. The primary intent of this narrative review is to highlight the programmatic successes and challenges…
Merceir R., Bhimla A., Duro-Aina A., Tan Y., Liao S., Wang M.Q., Jackson R., Ma G.X.	Evidence-based sexual health education program among at-risk youth baseline findings	10.1158/1538-7755.DISP21-PO-054	Background: Of the estimated 26 million new diagnosis of sexually transmitted infections (STIs) each year, youth aged 15 - 24yo constitute half of these. The most common STI, Human Papillomavirus (HPV), is the primary cause of cervical, anal, and oropharyngeal cancers. Racial and ethnic minority youth are at increased risk for STIs such as HPV. Lack of access to comprehensive sexual health educat…
Abouelella D., Osazuwa-Peters N., Boakye E.A.	Tracking a decade of trends in human papillomavirus (HPV) vaccine hesitancy in the United States	10.1158/1538-7755.DISP21-PR-10	Background: The human papillomavirus was first approved for use in adolescents in the United States in 2006, and teen vaccine uptake is primarily a decision of parents. Parental skepticism regarding HPV vaccine has been a known driver of suboptimal vaccine uptake in the United States, and may have been exacerbated by societal anti-vaccine sentiments, medical mistrust and social media disinformati…
Chebli P., Sifuentes S., Foster V., Yusuf Y., Kazmi A., Idris S., Trinh-Shevrin C., Kwon S.	Community-driven recommendations for a culturally and contextually tailored HPV campaign for Arab and Mexican communities in Brooklyn	10.1158/1538-7755.DISP21-PO-022	Purpose. Uneven language access in policy implementation perpetuates health disparity for limited English proficient populations. This study engages Arab and Mexican communities in Brooklyn to identify individual, community, and health system-level determinants of HPV vaccine uptake and hesitancy and inform a multilevel and culturally tailored HPV campaign. Methods. Guided by an integrated framew…
Leist K., Slowtalker J.	University of Arizona partnership for Native American Cancer Prevention (NACP), outreach core	10.1158/1538-7755.DISP21-PO-026	Cancer among American Indian/Alaska Native (AI/AN) communities is the second leading cause of death. The Partnership for Native American Cancer Prevention (NACP) was established to addresses cancer health disparities in Native Americans. The Outreach Core of NACP ensures research and tribal community engagement are undertaken in a respectful and inclusive manner with tribal communities. The Unive…
Coalition V.P., Llavona J.S., Laabes D.T.M., Cruz O.S., Jac-Hpv-Pivac P.R., Abreu R.S., Miranda O.L.D., Aracil M.M.S., Colón-López V.	Community coalition and academic need assessment: Our first step for the development of an educational intervention on HPV vaccination targeting school staff during pandemic era in Puerto Rico	10.1158/1538-7755.DISP21-PO-029	Introduction: Implementation of school-entry policies for vaccination for human papillomavirus (HPV) vaccination (HPV-PIVac study) is a five-year prospective study started in 2018 to evaluate the implementation of the HPV vaccine as a requirement for school entry in Puerto Rico. As part of these study efforts, we organized a Community Advisory Board (CAB) whose members are from government and pri…
Nguyen L.H., Le T.B.T., Le N.Q.N., Tran N.T.T.	Acceptance and Willingness to Pay for Vaccine Against Human Papilloma Virus (HPV) Among Parents of Boys in Central Vietnam	10.3389/fpubh.2022.801984	Human papilloma virus (HPV) vaccine for adolescents was recommended as an effective prevention strategy of HPV-related cancers. In Vietnam, HPV vaccination has not been introduced to male adolescent. This study was conducted to examine the acceptance of having boys vaccinated against HPV and its underlying reasoning, and to identify their parent's willingness to pay (WTP) for HPV vaccination in c…
Vanda P.P., Višnja M.V., Goran V., Pavao P., Marko Š., Gršić Helena L.	CERVICAL CANCER IN PREGNANCY - A CASE REPORT		Introduction: Cervical cancer is the most common gynecological cancer in women of reproductive age. It most often occurs as a final result of human papilloma virus (HPV) infection with high risk oncogenic types (predominantly 16 and 18). Although rare in pregnancy, in recent years, there has been an increase in the incidence of this malignancy in pregnancy due to the increased number of old age p…
Vu M., Ta D., Berg C.J., Bednarczyk R.A., Huynh V.N., King A.R., Escoffery C.	US Vietnamese Mothers HPV Vaccine Decision-Making for Their Adolescents: A Qualitative Study	10.1353/hpu.2022.0149	U.S. Vietnamese experience HPV-related cancer disparities and HPV vaccine underutilization. We explored practice-, provider-, and patient-level influences on U.S. Vietnamese mothers' HPV vaccine decision-making for their female and male adolescent children. Using purposive sampling, we conducted 32 interviews among U.S. Vietnamese mothers. Data were analyzed using a hybrid thematic analysis appro…
Wang Q., Zhou F., Zhang W., Tang C.	A study of parental decision-making over the vaccination of girls, based on the protection motivation theory and the elaboration likelihood model	10.3389/fpubh.2022.1024399	This study proposed a new theoretical framework that combines the protection motivation theory and the elaboration likelihood model to examine how health information processing patterns influence parents' vaccination decision-making on behalf of their daughters. Based on survey data from 359 parents of girls aged 9-15, we tested the theoretical model by using structural equation model. The result…
Zhang L., Yang J., Cao Y., Kang W.	Sociocultural-psychological predictors influencing parents decision-making regarding HPV vaccination for their adolescent daughters in mainland China: An extended TPB model	10.3389/fpubh.2022.1035658	Introduction: Enhancing human papillomavirus (HPV) vaccine uptake rates to protect women's health is an important public health issue worldwide. China has taken a series of measures in recent years to promote HPV vaccination among school-aged girls, but the vaccine uptake rate remains low. Investigating the factors influencing vaccination-related decision-making of adolescent girls' parents is ke…
Wynn C.S., Catallozzi M., Kolff C.A., Holleran S., Meyer D., Ramakrishnan R., Stockwell M.S.	Personalized Reminders for Immunization Using Short Messaging Systems to Improve Human Papillomavirus Vaccination Series Completion: Parallel-Group Randomized Trial	10.2196/26356	BACKGROUND: Completion rates among adolescents who initiate the human papillomavirus (HPV) vaccine 3-dose series are low. SMS text message vaccine reminders are effective, but less is known about the best types for HPV series completion or the ability to assess and target vaccine decision-making stage. OBJECTIVE: The aim of this study is to compare the effectiveness of HPV vaccine series completi…
Shah S.F.A., Ginossar T., Bentley J.M., Zimet G., McGrail J.P.	Using the Theory of Planned behavior to identify correlates of HPV vaccination uptake among college students attending a rural university in Alabama	10.1016/j.vaccine.2021.10.082	Introduction: Humanpapillomavirus (HPV) has infected nearly 80 million people in the U.S., and is associated with most cervical cancer cases. Alabama ranks first in the country for cervical cancer mortality and third for incidence. Although the HPV vaccine can prevent HPV and reduce cancer rates, Alabama is well-below the national average for HPV vaccination. Using the Theory of Planned Behavior …
Bishop J.M., Real F.J., McDonald S.L., Klein M., DeBlasio D., Kahn J.A., Kreps G.L., Rosen B.L.	Evaluation of HPV Vaccine: Same Way, Same Day(TM): A Pilot Study	10.1080/10810730.2021.2021459	Missed clinical opportunities and the lack of strong and consistent vaccine recommendations are key reasons for low HPV vaccination rates. The purpose of this study was to conduct a pilot evaluation of a web-based training's impact on knowledge, attitudes, and self-efficacy related to providing evidence-based HPV vaccine recommendations. Participants completed three online interactive learning mo…
Lienert F., Weiss O., Schmitt K., Heininger U., Guggisberg P.	Acceptance of universal varicella vaccination among Swiss pediatricians and general practitioners who treat pediatric patients	10.1186/s12879-020-05586-3	Background: Over the last two decades, several countries have initiated universal varicella vaccination (UVV) programs in infants. In 2019, the Swiss National Immunization Technical Advisory Group (NITAG) decided to start evaluating the introduction of universal varicella vaccination. There is a theoretical concern that suboptimal vaccination coverage could lead to a shift in the varicella incide…
Zito Marino F., Sabetta R., Pagliuca F., Brunelli M., Aquino G., Perdonà S., Botti G., Facchini G., Fiorentino F., Di Lauro G., De Sio M., De Vita F., Toni G., Borges Dos Reis R., Neder L., Franco R.	Discrepancy of p16 immunohistochemical expression and HPV RNA in penile cancer A multiplex in situ hybridization/immunohistochemistry approach study	10.1186/s13027-021-00361-8	Background: The high-risk human papillomavirus (HPV) infection represents one of the main etiologic pathways of penile carcinogenesis in approximately 30–50 % of cases. Several techniques for the detection of HPV are currently available including Polymerase chain reaction-based techniques, DNA and RNA in situ hybridization (ISH), p16 immunohistochemistry (IHC). The multiplex HPV RNA ISH/p16 IHC i…
Qaderi K., Mirmolaei S.T., Geranmayeh M., Farnam F., Sheikh Hasani S.	Does HPV affect my fertility? Reproductive concerns of HPV-positive women: a qualitative study	10.1186/s12978-021-01126-7	Background: Reproductive health changes can occur following infection with Human papillomavirus. HPV is the most prevalent sexually transmitted infection causing a variety of clinical manifestations ranging from warts to cancer. This study aimed to explore the reproductive concerns of women infected with HPV. Methods: In this qualitative study, we used the conventional content analysis approach, …
Bouza B., Hammig B., Schaefer Whitby P.	Physicians Experiences of Recommending the HPV Vaccine to Females with an Intellectual Disability	10.1007/s11195-021-09688-x	Over the past two decades cancer was acknowledged as a new health concern for individuals with an intellectual disability (ID). Despite such recognition, no research in the US has sought to examine the uptake of the cancer-preventing, HPV vaccine in people with ID. Physicians act as powerful recommenders of the HPV vaccine and interact with patients and their caregivers. As such, physicians can p…
Vegvari C., Giardina F., Bajaj S., Malizia V., Hardwick R.J., Truscott J.E., Montresor A., de Vlas S.J., Coffeng L.E., Anderson R.M.	Deworming women of reproductive age during adolescence and pregnancy: what is the impact on morbidity from soil-transmitted helminths infection?	10.1186/s13071-021-04620-w	Background: Soil-transmitted helminths (STHs) are a major cause of poor health in low- and middle-income countries. In particular, hookworm is known to cause anaemia in children and women of reproductive age (WRA). One goal of the World Health Organization’s (WHO) 2030 roadmap for neglected tropical diseases is to reduce STH-related morbidity in WRA. As a minimal intervention, the WHO recommends …
Mitchell K.R., Erio T., Whitworth H.S., Marwerwe G., Changalucha J., Baisley K., Lacey C.J., Hayes R., de SanJosé S., Watson-Jones D.	Does the number of doses matter? A qualitative study of HPV vaccination acceptability nested in a dose reduction trial in Tanzania	10.1016/j.tvr.2021.200217	Background: The multi-dose regimen is a known barrier to successful human papillomavirus (HPV) vaccination. Emerging evidence suggests that one vaccine dose could protect against HPV. While there are clear advantages to a single dose schedule, beliefs about vaccine dosage in low and middle income countries (LMICs) are poorly understood. We investigated acceptability of dose-reduction among girls,…
Dereje N., Ashenafi A., Abera A., Melaku E., Yirgashewa K., Yitna M., Shewaye S., Fasil T., Yoseph Y.	Knowledge and acceptance of HPV vaccination and its associated factors among parents of daughters in Addis Ababa, Ethiopia: a community-based cross-sectional study	10.1186/s13027-021-00399-8	Background: Cervical cancer is one of the most diagnosed and deadly cancers in women globally. Though vaccination is an effective way to reduce cervical cancer, people’s knowledge and acceptance of the vaccination remains a challenge in low and middle-income countries. Therefore, the aim of this study was to assess the level of knowledge and acceptance of Human Papilloma Virus (HPV) vaccination a…
Shahbari N.A.E., Gesser-Edelsburg A., Davidovitch N., Brammli-Greenberg S., Grifat R., Mesch G.S.	Factors associated with seasonal influenza and HPV vaccination uptake among different ethnic groups in Arab and Jewish society in Israel	10.1186/s12939-021-01523-1	Background: Parents in the Arab population of Israel are known to be “pro-vaccination” and vaccinate their children at higher rates than the Jewish population, specifically against human papilloma virus (HPV) and seasonal influenza. Objectives: This study seeks to identify and compare variables associated with mothers’ uptake of two vaccinations, influenza and HPV, among different subgroups in Ar…
Findlay M., White K., Brown C., Bauer J.D.	Nutritional status and skeletal muscle status in patients with head and neck cancer: Impact on outcomes	10.1002/jcsm.12829	Background: Computed tomography (CT)-defined skeletal muscle depletion and malnutrition are demonstrated as poor prognostic factors in patients with head and neck cancer (HNC), however to date, have only been explored in isolation. We aimed to describe body composition profile and examine the impact of nutritional status as well as independently and concurrently occurring body composition feature…
Hosseini Z., Seyrafi N., Aghamolaei T., Mohseni S., Alavi A., Dadipoor S.	The effectiveness of a model-based health education program on genital warts preventive behaviors: a quasi-experimental study	10.1186/s13027-021-00408-w	Background: Genital warts (GWs) are highly prevalent among Iranian women. GWs are not only highly infectious but are also followed by severe adverse effects, including the development of cervical cancer. Therefore, the present study aimed to explore the effect of an educational intervention based on the health belief model (HBM) on the adoption of GWs preventive behaviors by married women in Band…
Wong A., Kraschnewski J.L., Spanos K.E., Fogel B., Calo W.A.	Parental motivations for seeking second medical opinions for their childs HPV vaccine	10.1016/j.pmedr.2021.101550	We sought to characterize parents who look for second medical opinions to get human papillomavirus (HPV) vaccine for their children and whether second opinions influenced acceptance of HPV vaccine. Between July and August 2019, we conducted an online survey with a national sample of 906 parents of adolescents ages 11–17. We used multivariable logistic regression to assess correlates of looking fo…
Francis J.K.R., Rodriguez S.A., Dorsey O., Blackwell J.-M., Balasubramanian B.A., Kale N., Day P., Preston S.M., Thompson E.L., Pruitt S.L., Tiro J.A.	Provider perspectives on communication and dismissal policies with HPV vaccine hesitant parents	10.1016/j.pmedr.2021.101562	Parental vaccine hesitancy is a growing concern. Less is known about provider or practice characteristics that encounter HPV-specific vaccine-hesitant parents, the providers’ confidence in responding to HPV vaccine concerns, and the attitudes and use of vaccine dismissal policies (i.e., removing patients from the practice). North Texas providers completed an online survey. Dependent variables ass…
Brunelli L., Bravo G., Romanese F., Righini M., Lesa L., De Odorico A., Bastiani E., Pascut S., Miceli S., Brusaferro S.	Beliefs about HPV vaccination and awareness of vaccination status: Gender differences among Northern Italy adolescents	10.1016/j.pmedr.2021.101570	Human papillomavirus (HPV) is one of the most frequent sexually transmitted infectious agents worldwide, and it is responsible for a significant burden of cancers. The aim of this study was to evaluate HPV knowledge and awareness in a sample of Northeastern Italian adolescents and parental support available to them, in order to highlight potential room for improvement towards optimal HPV vaccinat…
Boitano T.K.L., Daniel C., Kim Y.-I., Straughn J.M., Peral S., Scarinci I.	Beyond words: Parental perceptions on human papilloma virus vaccination recommendations and its impact on uptake	10.1016/j.pmedr.2021.101596	The goal was to evaluate how provider recommendations regarding Human Papillomavirus (HPV) vaccination impact uptake in a rural setting. The study used a cross-sectional, population-based design with cluster sampling to survey parents/guardians of children ages 9 to 18 in 2019 in Alabama. In addition to demographics/knowledge questions, participants were asked about type of healthcare provider re…
Borgia F., Macca L., Giuffrida R., Coppola M., Princiotta R., Vaccaro M., Guarneri F., Cannavò S.P.	Recurrence after conventional versus daylight photodynamic therapy in children effected by multiple facial flat warts	10.1016/j.pdpdt.2021.102579
Bauwens J., de Lusignan S., Sherlock J., Ferreira F., Künzli N., Bonhoeffer J.	Adherence to the paediatric immunisation schedule in England	10.1016/j.jvacx.2021.100125	Both adequate coverage and adherence to paediatric immunisation schedules are required for optimal protection against vaccine preventable diseases. We studied the timeliness of routine paediatric vaccinations according to the NHS's immunisation schedule and potential factors of schedule adherence. Immunisation data was obtained from the Royal College of General Practitioners (RCGP) Research and S…
Wijayanti K.E., Schütze H., MacPhail C.	Parents attitudes, beliefs and uptake of the school-based human papillomavirus (HPV) vaccination program in Jakarta, Indonesia – A quantitative study	10.1016/j.pmedr.2021.101651	The Indonesian government has provided free HPV vaccines for female students in years 5–6 in Jakarta since 2016. We examined parents’ beliefs, attitudes and intentions to allow their daughters to receive the HPV vaccine, as well as the uptake of the vaccine. This cross-sectional study was conducted between September and November 2019 in Jakarta. We invited 680 parents or guardians of year 6 femal…
Thompson M.A., Horberg M.A., Agwu A.L., Colasanti J.A., Jain M.K., Short W.R., Singh T., Aberg J.A.	Primary Care Guidance for Persons with Human Immunodeficiency Virus: 2020 Update by the HIV Medicine Association of the Infectious Diseases Society of America	10.1093/cid/ciaa1391	Advances in antiretroviral therapy (ART) have made it possible for persons with human immunodeficiency virus (HIV) to live a near expected life span, without progressing to AIDS or transmitting HIV to sexual partners or infants. There is, therefore, increasing emphasis on maintaining health throughout the life span. To receive optimal medical care and achieve desired outcomes, persons with HIV mu…
Zheng L., Wu J., Zheng M.	Barriers to and Facilitators of Human Papillomavirus Vaccination among People Aged 9 to 26 Years: A Systematic Review	10.1097/OLQ.0000000000001407	Background Cervical and oropharyngeal cancers are associated with human papillomavirus (HPV) infection, which can be prevented with the vaccines. However, uptake of the HPV vaccine remains low in many countries. There is a need to better understand the barriers to and facilitators of HPV vaccination from young people's perspectives. Methods Five electronic databases were searched for original pub…
Keehn D.C., Chamberlain R.M., Tibbits M., Kahesa C., Msami K., Soliman A.S.	Using Key Informants to Evaluate Barriers to Education and Acceptability of the HPV Vaccine in Tanzania: Implications for Cancer Education	10.1007/s13187-020-01773-7	Cervical cancer is the third most common cancer globally, with high mortality when left untreated. In sub-Saharan Africa, Tanzania shows higher incidence rates of cervical cancer at 59.1 per 100,000 compared with the global average of 13.1 per 100,000. The HPV vaccine has been shown to successfully reduce HPV infection and is recommended for school-age girls and boys in the USA. Understanding the…
Cherven B., Klosky J.L., Chen Y., York J.M., Heaton K., Childs G., Flynn J.S., Connelly J.A., Wasilewski-Masker K., Robison L.L., Hudson M.M., Wong F.L., Bhatia S., Landier W.	Sexual behaviors and human papillomavirus vaccine non-initiation among young adult cancer survivors	10.1007/s11764-021-01000-2	BACKGROUND: Young adult cancer survivors are at risk for subsequent human papillomavirus (HPV)-related malignancies. High-risk sexual behavior increases risk for HPV acquisition; HPV vaccination protects against infection. We aimed to determine the prevalence of sexual behaviors, factors related to high-risk sexual behaviors, and the relationship between sexual behaviors and HPV vaccine non-initi…
Aurora T., Cole A., Rai P., Lavoie P.T., McIvor C., Klesges L., Kang G., Ding J., Brandt H., Hankins J.S.	Successful HPV Vaccination in Adolescents with Sickle Cell Disease Following a Quality Improvement Bundle Intervention	10.1182/blood-2021-151461	Introduction Human papilloma virus (HPV) infection can cause cervical, anal, penile, vaginal, and oropharyngeal cancer. The CDC recommends HPV vaccination as a 2 or 3-dose series at <15 or ≥15 years, respectively. Completion of the vaccine series decreases rates of cervical cancer in young women by 29%(Guo, F. et al. American Journal of Preventive Medicine 2018). For this reason, focus is current…
Crawshaw A.F., Farah Y., Deal A., Rustage K., Hayward S.E., Carter J., Knights F., Goldsmith L.P., Campos-Matos I., Wurie F., Majeed A., Bedford H., Forster A.S., Hargreaves S.	Defining the determinants of under-vaccination in migrant populations in Europe to improve routine and COVID-19 vaccine uptake: A systematic review	10.1101/2021.11.08.21266058	Diverse migrant populations in Europe are at risk of under-immunisation and have recently shown lower levels of COVID-19 vaccination intent and uptake. Understanding the determinants of vaccine uptake in migrants is critical to address immediate COVID-19 vaccination inequities, and longer-term will help improve coverage for routine vaccinations, aligning with the goals of the new Immunisation Age…
Davies C., Marshall H.S., Zimet G., McCaffery K., Brotherton J.M.L., Kang M., Garland S., Kaldor J., McGeechan K., Skinner S.R.	Effect of a School-Based Educational Intervention About the Human Papillomavirus Vaccine on Psychosocial Outcomes Among Adolescents: Analysis of Secondary Outcomes of a Cluster Randomized Trial	10.1001/jamanetworkopen.2021.29057	IMPORTANCE Delivery of vaccination to adolescents via a school-based program provides an opportunity to promote their involvement in health decision-making, service provision, and self-efficacy (belief in one's ability to perform a certain behavior). OBJECTIVE To examine the effect of a human papillomavirus (HPV) vaccination education and logistical intervention on adolescent psychosocial outcome…
Whitworth H., Changalucha J., Baisley K., Watson-Jones D.	Adolescent Health Series: HPV infection and vaccination in sub-Saharan Africa: 10 years of research in Tanzanian female adolescents - narrative review	10.1111/tmi.13660	Cervical cancer is the leading cause of cancer-related morbidity and mortality in many sub-Saharan African (SSA) countries, including Tanzania. Most cervical cancer cases worldwide are attributable to infection of the cervix with Human Papillomavirus (HPV), a vaccine-preventable sexually transmitted infection (STI). Over the past 10 years, we have conducted a programme of HPV research in pre-adol…
Adeyanju G.C., Sprengholz P., Betsch C., Essoh T.-A.	Caregivers willingness to vaccinate their children against childhood diseases and human papillomavirus: A cross-sectional study on vaccine hesitancy in Malawi	10.3390/vaccines9111231	Background: Vaccines are among the most effective and cost-efficient public health interventions for promoting child health. However, uptake is considerably affected by vaccine hesitancy. An example is Malawi, with a decline in second vaccine doses and the highest cervical cancer incidence and mortality rate in Sub-Saharan Africa. Understanding vaccine hesitancy is especially important when new v…
Wang Z., Fang Y., Chan P.S.-F., Chidgey A., Fong F., Ip M., Lau J.T.F.	Effectiveness of a community-based organization—private clinic service model in promoting human papillomavirus vaccination among chinese men who have sex with men	10.3390/vaccines9111218	This study evaluated the effectiveness of the community-based organization (CBO)-private clinic service model in increasing human papillomavirus (HPV) vaccination uptake among unvac-cinated men who have sex with men (MSM) in Hong Kong during a 12-month follow-up period. A CBO-private clinic model was implemented to promote HPV vaccination among Chinese MSM. A CBO with good access to MSM approache…
Yagi A., Ueda Y., Kakuda M., Nakagawa S., Hiramatsu K., Miyoshi A., Kobayashi E., Kimura T., Kurosawa M., Yamaguchi M., Adachi S., Kudo R., Sekine M., Suzuki Y., Sukegawa A., Ikeda S., Miyagi E., Enomoto T., Kimura T.	Cervical cancer protection in japan: Where are we?	10.3390/vaccines9111263	In Japan, government subsidies for human papillomavirus (HPV) vaccination of girls aged 13–16 commenced in 2010. By early 2013, vaccination had become a widely accepted national immunization program. However, in June of 2013, the Ministry of Health, Labor, and Welfare (MHLW), the government’s lead agency, suspended its recommendation for vaccination in response to reports of adverse vaccine event…
Voo J.Y.H., Lean Q.Y., Ming L.C., Hanafiah N.H.M., Al-Worafi Y.M., Ibrahim B.	Vaccine knowledge, awareness and hesitancy: A cross sectional survey among parents residing at sandakan district, sabah	10.3390/vaccines9111348	Background: Incomplete childhood immunization against communicable diseases is a major concern and vaccine hesitancy remains a hurdle to overcome in primary vaccination programs. This study was to examine the parents’ vaccine knowledge, awareness and hesitancy in relation to their children’s immunization status. Methods: A cross-sectional questionnaire study design was used. The parents who broug…
Oyedeji O., Maples J.M., Gregory S., Chamberlin S.M., Gatwood J.D., Wilson A.Q., Zite N.B., Kilgore L.C.	Pharmacists perceived barriers to human papillomavirus (Hpv) vaccination: A systematic literature review	10.3390/vaccines9111360	About 45:000 cancers are linked to HPV each year in the United States alone. The HPV vaccine prevents cancer and is highly effective, yet vaccination coverage remains low. Pharmacies can play a meaningful role in increasing HPV vaccination access due to their availability and convenience. However, little is known about pharmacists’ perceived barriers to HPV vaccination. The objective of this syst…
Heine F., Wolters E.	Using moral foundations in government communication to reduce vaccine hesitancy	10.1371/journal.pone.0259435	Having a vaccine available does not necessarily imply that it will be used. Indeed, uptake rates for existing vaccines against infectious diseases have been fluctuating in recent years. Literature suggests that vaccine hesitancy may be grounded in deeply rooted intuitions or values, which can be modelled using Moral Foundations Theory (MFT). We examine the respective prominence of the MFT dimensi…
Portnoy A., Abbas K., Sweet S., Kim J.J., Jit M.	Projections of human papillomavirus (HPV) vaccination impact in Ethiopia, India, Nigeria and Pakistan: A comparative modelling study	10.1136/bmjgh-2021-006940	Introduction Cervical cancer is the second most common cancer among women in Ethiopia, India, Nigeria and Pakistan. Our study objective was to assess similarities and differences in vaccine-impact projections through comparative modelling analysis by independently estimating the potential health impact of human papillomavirus (HPV) vaccination. Methods Using two widely published models (Harvard a…
Aurora T., Cole A., Rai P., Lavoie P.T., McIvor C., Klesges L., Kang G., Ding J., Brandt H., Hankins J.S.	Successful HPV vaccination in adolescents with sickle cell disease following a quality improvement bundle intervention	10.1182/blood-2021-151461	Introduction Human papilloma virus (HPV) infection can cause cervical, anal, penile, vaginal, and oropharyngeal cancer. The CDC recommends HPV vaccination as a 2 or 3-dose series at <15 or ≥15 years, respectively. Completion of the vaccine series decreases rates of cervical cancer in young women by 29%(Guo, F. et al. American Journal of Preventive Medicine 2018). For this reason, focus is current…
Colón-López V., Medina-Laabes D.T., Abreu R.S., Díaz Miranda O.L., Ortiz A.P., Fernández M.E., Hull P.C.	Understanding parents views toward the newly enacted HPV vaccine school entry policy in Puerto Rico: a qualitative study	10.1186/s12889-021-11952-w	BACKGROUND: The Human papillomavirus vaccine (HPV) is an essential tool for the prevention of HPV-related cancers. In Puerto Rico, the Secretary of Health established a school entry requirement of at least one dose of HPV vaccination in girls and boys aged 11 and 12 years, taking effect in August 2018. Our study aimed to examine parents' and guardians' views of unvaccinated children about the pro…
Francis-Oliviero F., Bozoki S., Micsik A., Kieny M.P., Lelièvre J.-D.	Research priorities to increase vaccination coverage in Europe (EU joint action on vaccination)	10.1016/j.vaccine.2021.09.033	Background: Deciding how best to invest in healthcare is never an easy task and prioritization is therefore an area of great interest for policymakers. Too low public vaccine confidence, which results in insufficient vaccine uptake, remains an area of concern for EU policy-makers. Within the European Joint action on vaccination, a work-package dedicated to research aims to define tools and method…
Nyanchoga M.M., Lee P., Barbery G.	Exploring electronic health records to estimate the extent of catch-up immunisation and factors associated with under-immunisation among refugees and asylum seekers in south east Queensland	10.1016/j.vaccine.2021.09.026	Background: Australia is one of the leading countries resettling people from refugee-like backgrounds. Catch-up immunisation is a key priority in this cohort. However, few studies have included asylum seekers and the adult age group in their study sample. In addition, Electronic Health Records (EHR) has recently been recognised as a vital tool in big data analysis with the capacity to contribute …
Gerber S., Porsch L., Markowitz J., Dayananda I., Lunde B., Dean G.	Acceptance of HPV vaccination at the abortion visit at a clinic in New York City in 2017 to 2018	10.1016/j.contraception.2021.07.005	Objectives: Human Papillomavirus vaccination remains a public health concern. Our primary objective was to examine whether eligible people, in an underimmunized population, seeking abortion find the abortion visit an acceptable opportunity to receive the Human Papillomavirus (HPV) vaccine. Our secondary objectives include comparing vaccine acceptors to vaccine decliners on knowledge and attitudin…
Njuguna D.W., Mahrouseh N., Isowamwen O.V., Varga O.	Knowledge, attitude and practice of main stakeholders towards human papilloma virus infection and vaccination in mombasa and tana‐river counties in kenya: A qualitative study	10.3390/vaccines9101099	Following a successful Human Papilloma Virus (HPV) vaccination pilot in 2013–2015 in Kitui county, Kenya introduced the HPV vaccine in October 2019 with a goal to immunize approximately 800,000 girls annually against HPV. Our study assessed the knowledge, attitudes, and practice of affected groups towards HPV infection and vaccination in two counties of Kenya. Semi‐struc-tured interviews from chi…
Dad N., Buhmaid S., Mulik V.	Vaccination in pregnancy – The when, what and how?	10.1016/j.ejogrb.2021.08.009	Immunization is a fundamental component of preventive healthcare. This gain special significance in pregnancy. Maternal antigen-specific IgG, is actively transported across the placenta during pregnancy. This significantly, contributes to infant immunity in the first few months of life. Vaccination during pregnancy has the potential to indirectly protect the most vulnerable infants during the fir…
Vujovich-Dunn C., Skinner S.R., Brotherton J., Wand H., Sisnowski J., Lorch R., Veitch M., Sheppeard V., Effler P., Gidding H., Venn A., Davies C., Hocking J., Whop L.J., Leask J., Canfell K., Sanci L., Smith M., Kang M., Temple-Smith M., Kidd M., Burns S., Selvey L., Meijer D., Ennis S., Thomson C.A., Lane N., Kaldor J., Guy R.	School-level variation in coverage of co-administered dtpa and hpv dose 1 in three australian states	10.3390/vaccines9101202	Background: Australian adolescents are routinely offered HPV and dTpa (diphtheria, tetanus, pertussis) vaccines simultaneously in the secondary school vaccination program. We identified schools where HPV initiation was lower than dTpa coverage and associated school-level factors across three states. Methods: HPV vaccination initiation rates and dTpa vaccination coverage in 2016 were calculated us…
Truong-Vu K.-P.	On-time, late, or never: Incorporating intersectionality to predict age-specific probabilities of initiating the HPV vaccine series	10.1016/j.socscimed.2021.114227	The HPV vaccine's effectiveness in protecting against the human papillomavirus (HPV) is dependent on both the timing of vaccine initiation (by age 12) and number of vaccine doses. This study used an intersectional approach to examine how gender and its intersection with race/ethnicity predict age-specific probabilities of initiating HPV vaccinations for boys/men and girls/women across four racial…
Sisnowski J., Vujovich-Dunn C., Gidding H., Brotherton J., Wand H., Lorch R., Veitch M., Sheppeard V., Effler P., Skinner S.R., Venn A., Davies C., Hocking J., Whop L., Leask J., Canfell K., Sanci L., Smith M., Kang M., Temple-Smith M., Kidd M., Burns S., Selvey L., Meijer D., Ennis S., Thomson C., Lane N., Kaldor J., Guy R.	Differences in school factors associated with adolescent HPV vaccination initiation and completion coverage in three Australian states	10.1016/j.vaccine.2021.08.076	Background: Schools are the primary setting for the delivery of adolescent HPV vaccination in Australia. Although this strategy has achieved generally high vaccination coverage, gaps persist for reasons that are mostly unknown. This study sought to identify school-level correlates of low vaccination course initiation and completion in New South Wales, Tasmania, and Western Australia to inform ini…
Cataldi J.R., Brewer S.E., Perreira C., Furniss A., Nederveld A., Suresh K., Williams C., O'Leary S.T., Dempsey A.F.	Rural adolescent immunization: Delivery practices and barriers to uptake	10.3122/jabfm.2021.05.210107	Background: Rural adolescent vaccination rates lag behind urban. We sought to assess rural-urban differences in barriers to adolescent vaccination, perceived parental vaccine attitudes, and immunization delivery practices among public health nursing (PHN), pediatric (Peds), and family medicine (FM) clinicians. Methods: Internet and mail survey of Colorado PHN, Peds, and FM clinicians from June-Au…
Shah P., Shetty V., Ganesh M., Shetty A.K.	Challenges to human papillomavirus vaccine acceptability among women in South India: An exploratory study	10.4269/ajtmh.20-1650	Cervical cancer is the second leading cause of cancer and one of the leading causes of cancer-related death in women in India. Human papillomavirus (HPV) vaccine uptake in India is low due to cost, low awareness of HPV, social stigma, and other factors. We assessed the awareness, attitudes, and beliefs regarding HPV and HPV vaccination and explored the barriers and challenges to HPV vaccine inten…
Occa A.	Who Is Scared of a Needle? An Exploration of Italian Childrens Knowledge and Perceptions About the HPV Vaccine	10.1007/s13187-020-01726-0	Receiving the HPV vaccine at a young age before being exposed to the virus is essential to improve HPV-related cancer prevention. In many countries in the world, like Italy, the HPV vaccine is offered free of charges to boys and girls aged 12-14. Despite this incentive, the HPV vaccine uptake in Italy remains low. Several interventions and campaigns have been implemented to educate parents and pr…
Amboree T.L., Darkoh C.	Barriers to Human Papillomavirus Vaccine Uptake Among Racial/Ethnic Minorities: a Systematic Review	10.1007/s40615-020-00877-6	BACKGROUND: Human papillomavirus (HPV) is associated with poor health outcomes, including cervical cancer. Racial/ethnic minority populations experience poor health outcomes associated with HPV at higher rates. A vaccine is available to protect against HPV infections and prevent HPV-related sequelae; however, vaccination rates have remained low in the United States (U.S.) population. Thus, there …
Hopfer S., Duong H.T., Garcia S., Tanjasiri S.P.	Health Information Source Characteristics Matter: Adapting the Dissemination of an HPV Vaccine Intervention to Reach Latina and Vietnamese Women	10.1007/s10935-021-00643-2	Latina and Vietnamese women are disproportionately burdened by human papillomavirus (HPV)-associated cervical cancer and underutilize the HPV vaccine, which is an effective cancer prevention measure. To inform the adaptation of a National Cancer Institute's evidence-based cancer control program, HPV Vaccine Decision Narratives, and because of the rapidly changing information concerning consumptio…
Gostiljac M., Radonjić N., Nikolić V., Dukić V., Marinković M.	Avoiding different vaccine, through prism of fear from covid, to children from the central region of serbia	10.1136/archdischild-2021-europaediatrics.79	Introduction Initiated by disagreement in attitudes, even of the most influential professors from different faculties, reading of immunology interpretation, disagreement in professional public, provoked avoiding getting vaccines; in spite of the fact that the highest level of science and civilization have been conditioned by vaccines. The Aim of Paper Comparison with unknown reasons for avoiding …
Colomé Ceballos L., Pla Farnós M.J., Ceballos García C., Rubio Del Caño M., Clua Espuny J.L., Fernández Sáez J., Andrés Cubells N.	Challenges of implementing human papillomavirus vaccination among women 15- 40 year-old in a territory with low population density	10.1136/ijgc-2021-ESGO.542	Introduction/Background The World Health Organization called for the elimination of cervical cancer as public health problem and targeted the HPV vaccination coverage rate at 90% by 2030. HPV vaccines have not been uniformly adopted for a large-scale use in both low and high-income countries, and face multiple barriers. The main aim of the study is to learn about HPV vaccination (PVV). Methodolog…
Harrison S.E., Yelverton V., Wang Y., Ostermann J., Fish L.J., Williams C.L., Vasudevan L., Walter E.B.	Examining Associations between Knowledge and Vaccine Uptake Using the Human Papillomavirus Knowledge Questionnaire (HPV-KQ)	10.5993/AJHB.45.5.2	Objectives: Understanding the relationship between human papillomavirus (HPV) knowledge and vaccination behavior is important to inform public health interventions, yet few validated HPV knowledge scales exist. This study describes development of the Human Papillomavirus Knowledge Questionnaire (HPV-KQ) and its validation with parents residing in the southern United States (US). Methods: Drawing …
Bedford H., Firman N., Waller J., Marlow L., Forster A., Dezateux C.	Which young women are not being vaccinated against HPV? Cross-sectional analysis of a UK national cohort study	10.1016/j.vaccine.2021.07.094	Objectives: HPV vaccination is highly effective in preventing HPV-associated disease, including cervical cancer, which disproportionately affects women from disadvantaged and minority ethnic backgrounds. We examined inequalities in initiation of the HPV vaccination schedule among young women in the UK and reasons given by their parents for non-initiation. Design: Cross sectional analyses of a pro…
Karafillakis E., Peretti-Watel P., Verger P., Chantler T., Larson H.J.	The role of maturity in adolescent decision-making around HPV vaccination in France	10.1016/j.vaccine.2021.08.096	Mothers are often responsible for vaccination decisions in the household. However, their confidence in certain vaccines such as Human Papillomavirus (HPV) vaccines is eroding in some countries. France is one of the countries with the lowest HPV vaccine uptake in Europe, with parents delaying or refusing the vaccine for their adolescent daughters due to safety- and effectiveness-related concerns. …
Sonawane K., Lin Y.-Y., Damgacioglu H., Zhu Y., Fernandez M.E., Montealegre J.R., Cazaban C.G., Li R., Lairson D.R., Lin Y., Giuliano A.R., Deshmukh A.A.	Trends in Human Papillomavirus Vaccine Safety Concerns and Adverse Event Reporting in the United States	10.1001/jamanetworkopen.2021.24502	Importance: In the US, safety concern has been identified as a primary barrier to initiating the human papillomavirus (HPV) vaccine. It is unclear if the public's sentiment concerning HPV vaccine safety aligns with postmarketing vaccine safety surveillance data. Objective: To perform a parallel assessment of trends in HPV vaccine safety concerns and HPV vaccine adverse event (AE) reporting. Desig…
Buller D.B., Pagoto S., Henry K., Berteletti J., Walkosz B.J., Bibeau J., Baker K., Hillhouse J., Arroyo K.M.	Human Papillomavirus Vaccination and Social Media: Results in a Trial With Mothers of Daughters Aged 14–17	10.3389/fdgth.2021.683034	Introduction: Parents acquire information about human papillomavirus (HPV) vaccines online and encounter vaccine-critical content, especially on social media, which may depress vaccine uptake. Secondary analysis in a randomized trial of a Facebook-delivered adolescent health campaign targeting mothers with posts on HPV vaccination was undertaken with the aims of (a) determining whether the pre–po…
Pingali C., Yankey D., Elam-Evans L.D., Markowitz L.E., Williams C.L., Fredua B., McNamara L.A., Stokley S., Singleton J.A.	National, Regional, State, and Selected Local Area Vaccination Coverage Among Adolescents Aged 13-17 Years - United States, 2020	10.15585/mmwr.mm7035a1	The Advisory Committee on Immunization Practices (ACIP) recommends that adolescents aged 11-12 years routinely receive tetanus, diphtheria, and acellular pertussis (Tdap); meningococcal conjugate (MenACWY); and human papillomavirus (HPV) vaccines. Catch-up vaccination is recommended for hepatitis B (HepB); hepatitis A (HepA); measles, mumps, and rubella (MMR); and varicella (VAR) vaccines for ado…
Epstein D., Enticott J., Larson H., Barton C.	Pragmatic cluster randomised control trial using Vaxcards as an age-appropriate tool to incentivise and educate school students about vaccination	10.1136/bmjopen-2021-049562	Objective This trial aimed to determine if return rates of consent forms for vaccination could be improved when Vaxcards were offered as an incentive to school children. Setting Nineteen schools in South East Melbourne participated. Interventions Students in the experimental arm received a pack of Vaxcards when they returned their government consent form. Outcome measures Return of € yes' consent…
McGee L.U., Ressler K.S., Boom J.A., Bulsara S., Sangi-Haghpeykar H., Jibaja-Weiss M.L., Montealegre J.R.	Incomplete Records as a Leading Cause of Missed Opportunity for Human Papillomavirus Vaccine Initiation in a Safety Net Health System	10.1016/j.acap.2020.12.003	Objective: The goal of this study was to categorize reasons behind missed opportunities for human papillomavirus (HPV) vaccine initiation in an under-resourced population and to identify associated patient and clinic characteristics. Methods: Manual chart review was performed for patients aged 11 to 18 years who visited a primary care clinic in a health system in Texas, USA between 06/01/18 and 0…
Yılmaz M., Sahin M.K.	Parents willingness and attitudes concerning the COVID-19 vaccine: A cross-sectional study	10.1111/ijcp.14364	Introduction: This study aimed to evaluate the parents’ willingness and attitudes concerning the COVID-19 vaccine. Method: This cross-sectional study was performed using a self-administered online survey, covering parents’ and their children's characteristics, parents’ willingness and attitudes towards the COVID-19 vaccine. A total of 1035 parents participated. Results: Analysis showed that 36.3%…
Dodd R.H., Freeman M., Dekaj F., Bamforth J., Miah A., Sasieni P., Louie K.S.	Awareness of the link between human papillomavirus and oral cancer in UK university students	10.1016/j.ypmed.2021.106660	Awareness of the link between human papillomavirus (HPV) and oral cancer varies across populations. Levels of awareness and factors may impact HPV vaccine uptake in women and the intent to obtain the vaccine in men if it becomes available. A cross-sectional survey of 1415 UK university students (495 men and 920 women) aged 18–25 years was conducted. Women who had and had not received the HPV vacc…
Feemster K.A., Head K.J., Panozzo C.A., O'Dell S.M., Zimet G.D., Kornides M.L.	Efficacy of tailored messages to improve behavioral intent to accept HPV vaccination among mothers may be moderated by sociodemographics	10.1016/j.pmedr.2021.101413	We assessed differences in response to a tailored recommendation intervention for HPV vaccine by participants’ sociodemographic characteristics in this exploratory sub-analysis of a larger web-based, randomized-controlled trial on tailored messaging among mothers with low intent to vaccinate their 11–14-year-old child against HPV. The intervention consisted of pre-recorded video messages tailored…
Heinemeier D., Terhardt M., Betsch C.	Using psychological antecedents to explain and change HPV vaccination behavior	10.1007/s00129-021-04839-9	Vaccination hesitancy refers to delaying or refusing important vaccinations despite their availability. Human papillomavirus (HPV) vaccination, which protects against many variants of cervical cancer, has been recommended for girls and boys at the ages of 9–14 years; however, vaccination rates are lower compared to other childhood vaccinations and there are also significant dropout rates between …
Massey P.M., Togo E., Chiang S.C., Klassen A.C., Rose M., Manganello J.A., Leader A.E.	Identifying HPV vaccine narrative communication needs among parents on social media	10.1016/j.pmedr.2021.101488	Sharing personal experiences is an important communication strategy in public health, including vaccination. This study sought to understand if parents would be receptive to learning about the HPV vaccine from other parent experiences, and what format this information should take on social media. In May 2020, we conducted a qualitative study of six online focus groups across the U.S. with parents…
Rindal D.B., Mabry P.L.	Leveraging clinical decision support and integrated medical-dental electronic health records to implementing precision in oral cancer risk assessment and preventive intervention	10.3390/jpm11090832	Introduction: Precision medicine is focused on serving the unique needs of individuals. Oral and oropharyngeal cancer risk assessment identifies individual risk factors while providing support to reduce risk. The objective is to examine potential current and future strategies to broadly implement evidence-based oral and oropharyngeal cancer risk assessment and screening in dental practices throug…
Andersson S., Megyessi D., Belkic K., Alder S., ÖStensson E., Mints M.	Age, margin status, high-risk human papillomavirus and cytology independently predict recurrent high-grade cervical intraepithelial neoplasia up to 6 years after treatment	10.3892/ol.2021.12945	The present study aimed to identify the factors that independently contribute to disease recurrence among women first-time treated for high-grade cervical intraepithelial neoplasia (CIN) during 4-6 years of follow-up. Overall, 529 of 530 eligible patients participated; these patients all attended a 1st follow-up appointment ∼6 months post-conization, at which time high-risk human-papillomavirus (…
Escamilla Galindo E.P., Medina Ramos N.F., Santana Mateo Y.L., Armas Roca M., Molero Sala L., León Arencibia L., Arencibia Sánchez O., Martín Martínez A.I.	Post-Conization FIGO stage IA1 squamous cell cervical carcinoma; is hysterectomy necessary?	10.1016/j.ejogrb.2021.08.002	Objective: To compare and evaluate the results and suitability of two different approaches to the treatment of post-conization International Federation of Gynaecology and Obstetrics (FIGO) stage IA1 cervical carcinoma: a more radical approach, directly scheduling a second surgery versus a more conservative one, which consists of performing a cotest (PAP plus HPV-test) in a follow-up visit and dec…
Wei F., Gaisa M.M., D'Souza G., Xia N., Giuliano A.R., Hawes S.E., Gao L., Cheng S.-H., Donà M.G., Goldstone S.E., Schim van der Loeff M.F., Neukam K., Meites E., Poynten I.M., Dai J., Combes J.-D., Wieland U., Burgos J., Wilkin T.J., Hernandez A.L., Iribarren Díaz M., Hidalgo-Tenorio C., Valencia Arredondo M., Nyitray A.G., Wentzensen N., Chow E.P., Smelov V., Nowak R.G., Phanuphak N., Woo Y.L.…	Epidemiology of anal human papillomavirus infection and high-grade squamous intraepithelial lesions in 29 900 men according to HIV status, sexuality, and age: a collaborative pooled analysis of 64 studies	10.1016/S2352-3018(21)00108-9	Background: Robust age-specific estimates of anal human papillomavirus (HPV) and high-grade squamous intraepithelial lesions (HSIL) in men can inform anal cancer prevention efforts. We aimed to evaluate the age-specific prevalence of anal HPV, HSIL, and their combination, in men, stratified by HIV status and sexuality. Methods: We did a systematic review for studies on anal HPV infection in men a…
Suzuki Y., Sukegawa A., Ueda Y., Sekine M., Enomoto T., Miyagi E.	Effect of a brief web-based educational intervention on willingness to consider human papillomavirus vaccination for children in Japan: randomized controlled trial	10.2196/28355	Background: The human papillomavirus (HPV) vaccination rate in Japan has fallen to nearly zero since the suspension of governmental proactive recommendations in 2013, owing to the development of purported adverse events. Objective: This study aimed to evaluate the effects of a brief web-based educational intervention using the theory of behavioral insights on the willingness of adults to consider…
Szilagyi P.G., Humiston S.G., Stephens-Shields A.J., Localio R., Breck A., Kelly M.K., Wright M., Grundmeier R.W., Albertin C., Shone L.P., Steffes J., Rand C.M., Hannan C., Abney D.E., McFarland G., Kominski G.F., Seixas B.V., Fiks A.G.	Effect of Training Pediatric Clinicians in Human Papillomavirus Communication Strategies on Human Papillomavirus Vaccination Rates: A Cluster Randomized Clinical Trial	10.1001/jamapediatrics.2021.0766	Importance: Missed opportunities for human papillomavirus (HPV) vaccination during pediatric health care visits are common. Objectives: To evaluate the effect of online communication training for clinicians on missed opportunities for HPV vaccination rates overall and at well-child care (WCC) visits and visits for acute or chronic illness (hereafter referred to as acute or chronic visits) and on …
Linertová R., Guirado-Fuentes C., Mar Medina J., Imaz-Iglesia I., Rodríguez-Rodríguez L., Carmona-Rodríguez M.	Cost-effectiveness of extending the HPV vaccination to boys: A systematic review	10.1136/jech-2020-216305	Human papillomavirus (HPV) infection can have severe consequences both in women and men. Preadolescent girls are vaccinated against HPV worldwide but a gender-neutral vaccination is being adopted only little by little. This systematic review offers an overview of cost-effectiveness of the gender-neutral HPV vaccination. Economic evaluations of gender-neutral HPV vaccination with a two-dose schedu…
Ali R.F., Offeddu V., Siddiqi D.A., Naz N., Abdullah S., Lim J.M., Kembhavi G., Tam C.C., Chandir S.	Adolescent Girls perspectives on human papillomavirus vaccination in Sindh, Pakistan: A qualitative study	10.1111/tmi.13632	OBJECTIVES In Pakistan, cervical cancer is the third most frequent cancer among women. Most cases are caused by sexually-acquired infections with human papillomaviruses (HPV). Vaccination of adolescent girls against HPV significantly reduces the incidence of cervical cancer. HPV vaccination is available in Pakistan but is not included in the national immunization schedule. We conducted a formativ…
Chen H., Zhou J., Huang Q., Si M., Su X., Li J.	Status of Human Papillomavirus Vaccination and Knowledge, Attitudes, and Influencing Factors towards Human Papillomavirus and Its Vaccines among University Students in Western China	10.3881/j.issn.1000-503X.13153	Objective To investigate the knowledge about human papillomavirus (HPV) and its vac cines, HPV vaccination status, and vaccination willingness among the freshmen majoring in liberal arts, sci-ences, and medicine in western China, so as to provide evidence-based suggestions for health education among university students and to increase their vaccination. Methods By convenience sampling, stratified…
Woodall W.G., Zimet G., Kong A., Buller D., Reither J., Chilton L., Myers V., Starling R.	Vacteensorg: A Mobile Web app to Improve HPV Vaccine Uptake	10.3389/fdgth.2021.693688	U.S. HPV vaccine uptake remains below the Healthy People 2030 goal of 80% series completion. Parental concerns and misinformation about the efficacy and safety of the Human Papillomavirus (HPV) vaccine remain, and may be addressed by digital interventions tailored to their concerns. Reported here are results from a small scale randomized trial testing a mobile web app for parents and their adoles…
Kepka D., Christini K., McGough E., Wagner A., Del Fiol G., Gibson B., Ayres S., Brandt H.M., Mann S., Petrik A.F., Coronado G.D.	Successful Multi-Level HPV Vaccination Intervention at a Rural Healthcare Center in the Era of COVID-19	10.3389/fdgth.2021.719138	Objectives: To develop and test a human papillomavirus (HPV) vaccination intervention that includes healthcare team training activities and patient reminders to reduce missed opportunities and improves the rate of appointment scheduling for HPV vaccination in a rural medical clinic in the United States. Methods: The multi-level and multi-component intervention included healthcare team training ac…
Massey P.M., Chiang S.C., Rose M., Murray R.M., Rockett M., Togo E., Klassen A.C., Manganello J.A., Leader A.E.	Development of Personas to Communicate Narrative-Based Information About the HPV Vaccine on Twitter	10.3389/fdgth.2021.682639	Introduction: Personas are based on real-life typologies of people that can be used to create characters and messages to communicate important health information through relatable narrative storylines. Persona development is data-driven and can involve multiple phases of formative research and evaluation; however, personas are largely underutilized in digital health research. The purpose of this …
Whop L.J., Butler T.L., Brotherton J.M.L., Anderson K., Cunningham J., Tong A., Garvey G.	Study protocol: Yarning about HPV Vaccination: A qualitative study of factors influencing HPV vaccination among Aboriginal and Torres Strait Islander adolescents in Australia	10.1136/bmjopen-2020-047890	Introduction Aboriginal and Torres Strait Islander women experience a higher burden of cervical cancer than non-Indigenous women in Australia. Cervical cancer is preventable partly through human papillomavirus (HPV) vaccination; in Australia, this is delivered through the national school-based immunisation programme. While HPV vaccination uptake is high among Australian adolescents, there remain …
Richards A.S., Qin Y., Daily K., Nan X.	African American Parents Perceived Vaccine Efficacy Moderates the Effect of Message Framing on Psychological Reactance to HPV Vaccine Advocacy	10.1080/10810730.2021.1966688	This experiment assessed how the frame of promotional vaccine messages elicited psychological reactance differently for African American parents according to their level of perceived vaccine efficacy. We found that those with low perceived HPV vaccine efficacy experienced more psychological reactance in response to loss-framed messages compared to gain-framed messages, whereas message framing mad…
Vázquez-Otero C., Martinez Tyson D., Vamos C.A., Romero-Daza N., Beckstead J., Daley E.M.	Arguments in favor of and against the HPV vaccine school-entry requirement in Puerto Rico: a content analysis of newspaper media	10.1007/s10552-021-01431-3	Purpose: Vaccine requirements are effective population-based strategies to increase vaccination rates. In 2018, Puerto Rico’s DOH announced that the HPV vaccine would be required for school entrance. This study explored arguments in favor of and against the HPV vaccine school-entry requirement in PR. Methods: We conducted a content analysis of two Puerto Rican newspapers. Articles (n = 286) publi…
Dib F., Mayaud P., Longfier L., Chauvin P., Launay O.	Effect of Internet use for searching information on vaccination on the uptake of human papillomavirus vaccine in France: A path-analysis approach	10.1016/j.ypmed.2021.106615	Internet is a popular source of information regarding vaccination. This study aimed to determine whether there is a negative association between Internet use among French vaccine-hesitant mothers and HPV vaccine uptake by their daughters, and to gain insight into the pathways that would link Internet use to the lack of HPV vaccine uptake. We conducted a pooled cross-sectional analysis across the …
Fei Y.F., Ernst S.D., Dendrinos M.L., Quint E.H.	Preparing for Puberty in Girls With Special Needs: A Cohort Study of Caregiver Concerns and Patient Outcomes	10.1016/j.jpag.2021.03.008	Study Objective: To characterize the patient population with cognitive or physical impairments that presents for anticipatory guidance of puberty, evaluate caregiver concerns with respect to puberty, and describe chosen management strategies and outcomes following menarche. Design: Retrospective cohort study Setting: Academic tertiary care women and children's hospital Participants: Eligible fema…
Tankwanchi A.S., Bowman B., Garrison M., Larson H., Wiysonge C.S.	Vaccine hesitancy in migrant communities: a rapid review of latest evidence	10.1016/j.coi.2021.05.009	By refusing or delaying vaccination, vaccine hesitant individuals and communities undermine the prevention, and ultimately, elimination of communicable diseases against which safe and effective vaccines are available. We reviewed recent evidence of vaccine hesitancy within migrant communities in the context of increased human mobility and widespread anti-immigrant sentiment and manifest xenophobi…
Argyris Y.A., Kim Y., Roscizewski A., Song W.	The mediating role of vaccine hesitancy between maternal engagement with anti- and pro-vaccine social media posts and adolescent HPV-vaccine uptake rates in the US: The perspective of loss aversion in emotion-laden decision circumstances	10.1016/j.socscimed.2021.114043	While Human Papillomavirus (HPV) is a prominent cause of cervical cancer and mortality among underserved women, HPV vaccine completion rates remain stagnant (54%) among US adolescents. Our objective is to identify how adolescents' mothers' engagement with anti-vaccine versus pro-vaccine social media content is associated with their children's HPV vaccination rates via increased vaccine hesitancy.…
Mammari N., Krier Y., Albert Q., Devocelle M., Varbanov M.	Plant-derived antimicrobial peptides as potential antiviral agents in systemic viral infections	10.3390/ph14080774	Numerous studies have led to a better understanding of the mechanisms of action of viruses in systemic infections for the development of prevention strategies and very promising antiviral therapies. Viruses still remain one of the main causes of human diseases, mainly because the development of new vaccines is usually challenging and drug resistance has become an increasing concern in recent deca…
Wright M., Pazdernik V., Luebbering C., Davis J.M.	Dental students knowledge and attitudes about human papillomavirus prevention	10.3390/vaccines9080888	The purpose of the current study was to assess knowledge and attitudes about human papillomavirus (HPV) and HPV vaccination for oropharyngeal cancer (OPC) prevention in first-year through fourth-year dental students. Methods: In this cross-sectional quantitative study, surveys assessed knowledge and attitudes about HPV, HPV-related OPC, and HPV vaccination of incom-ing first-year dental students …
Grandahl M., Nevéus T.	Barriers towards HPV vaccinations for boys and young men: A narrative review	10.3390/v13081644	Background: HPV vaccination of both girls and boys can protect against infection and eliminate the risk for HPV-associated cancer. Due to a common misconception that the virus only poses risks to women, vaccine coverage is suboptimal among men in many countries. It is urgent to identify barriers to vaccination of boys and men. Methods: We conducted a narrative review of publications examining att…
Toh Z.Q., Quang C., Tooma J.A., Garland S.M., Mulholland K., Licciardi P.V.	Australias role in pneumococcal and human papillomavirus vaccine evaluation in asia-pacific	10.3390/vaccines9080921	Australian researchers have made substantial contributions to the field of vaccinology over many decades. Two examples of this contribution relate to pneumococcal vaccines and the human papillomavirus (HPV) vaccine, with a focus on improving access to these vaccines in low-and lower-middle-income countries (LLMICs). Many LLMICs considering introducing one or both of these vaccines into their Nati…
Jones J.L., Tse F., Carroll M.W., deBruyn J.C., McNeil S.A., Pham-Huy A., Seow C.H., Barrett L.L., Bessissow T., Carman N., Melmed G.Y., Vanderkooi O.G., Marshall J.K., Benchimol E.I.	Canadian Association of Gastroenterology Clinical Practice Guideline for Immunizations in Patients With Inflammatory Bowel Disease (IBD)—Part 2: Inactivated Vaccines	10.1053/j.gastro.2021.04.034	Background and Aims: The effectiveness and safety of vaccinations can be altered by immunosuppressive therapies, and perhaps by inflammatory bowel disease (IBD) itself. These recommendations developed by the Canadian Association of Gastroenterology and endorsed by the American Gastroenterological Association, aim to provide guidance on immunizations in adult and pediatric patients with IBD. This …
Roane B., Mahalingam M., Boitano T., Wall J., Straughn M., Huh W.	Attitudes and knowledge of HPV vaccination in women being treated for an abnormal Pap smear	10.1016/S0090-8258(21)00824-6	Objectives: We evaluated the attitudes and knowledge of patients undergoing evaluation for abnormal Pap smears towards vaccinating their children against HPV. Methods: This institutional review board (IRB)-approved patient survey was conducted at the colposcopy clinic at a major academic center. The surveys were collected between 3/2020 and 8/2020. Patients are referred to this colposcopy clinic …
Chua K.J., Shameem M., Amir A., Varughese J.	Knowledge of the HPV vaccine among South Asian and South Asian-American young adults	10.1016/S0090-8258(21)01020-9	Objectives: To determine cultural barriers and investigate knowledge of HPV vaccination and uptake among South Asian and South Asian-Americans young adults in the United States as this population exhibits one of the lowest HPV vaccination rates. Methods: Participants 18-26 years old, South Asian descent (Indian, Pakistani, Bengali, Nepalese, or Sri Lankan) and English speaking were recruited to c…
Boitano T., Daniel C., Straughn M., Scarinci I.	Racial differences in HPV vaccine uptake based on provider recommendations	10.1016/S0090-8258(21)01125-2	Objectives: The purpose this study was to evaluate racial differences in HPV vaccine uptake and the impact of healthcare providers’ recommendations on parents’ decision to vaccinate their children. Methods: This was a population-based survey in rural Alabama (Escambia County) in 2019. A 16-page questionnaire was developed based on questions from the Behavioral Risk Factor Surveillance System (BRF…
Boitano T., Daniel C., Kim Y.-I., Straughn M., Scarinci I.	Does it matter how providers frame HPV vaccination recommendations to promote uptake?	10.1016/S0090-8258(21)00910-0	Objectives: The purpose of this study was to evaluate how provider recommendations regarding HPV vaccination impact uptake among parents of children between the ages of 9 and 18 in a rural county. Methods: This was a population-based, quantitative interview study performed in a rural county in Alabama (Escambia County). Parents/guardians were interviewed between 9/2019 and 12/2019. A 16-page ques…
Jones J.L., Tse F., Carroll M.W., Debruyn J.C., McNeil S.A., Pham-Huy A., Seow C.H., Barrett L.L., Bessissow T., Carman N., Melmed G.Y., Vanderkooi O.G., Marshall J.K., Benchimol E.I.	Canadian Association of Gastroenterology Clinical Practice Guideline for Immunizations in Patients with Inflammatory Bowel Disease (IBD) - Part 2: Inactivated Vaccines	10.1093/jcag/gwab016	Background and Aims: The effectiveness and safety of vaccinations can be altered by immunosuppressive therapies, and perhaps by inflammatory bowel disease (IBD) itself. These recommendations developed by the Canadian Association of Gastroenterology and endorsed by the American Gastroenterological Association, aim to provide guidance on immunizations in adult and pediatric patients with IBD. This …
Kepka D., Bodson J., Lai D., Sanchez-Birkhead A.C., Davis F.A., Lee D., Tavake-Pasi F., Napia E., Villalta J., Mukundente V., Mooney R., Coulter H., Stark L.A.	Diverse caregivers HPV vaccine-related awareness and knowledge	10.1080/13557858.2018.1562052	Objectives: To assess factors associated with HPV vaccine-related awareness and knowledge among caregivers of adolescents from five ethnic community groups in Utah.Design: For this community-based participatory research study, we surveyed N = 228 caregivers of teens aged 11-17 years from African American, African refugee, American Indian/Alaskan Native, Hispanic/Latino, and Native Hawaiian/Pacifi…
Das M.	Getting back on track with HPV vaccination to prevent cancer	10.1016/S1470-2045(21)00381-8
Islam J.Y., Gurbani A., Ramos S., Morgan K., Kim C.J., Richter K.L., De Sanjose S., Smith J.S., Vielot N.A.	Health Care Provider Perceptions of Facilitators and Barriers to Human Papillomavirus Vaccination Delivery in Five Countries	10.1097/OLQ.0000000000001389	Background National human papillomavirus (HPV) vaccination programs could reduce global cervical cancer morbidity and mortality with support from health care providers. We assessed providers' perceptions of HPV vaccination in 5 countries. Methods We identified providers from 5 countries where national HPV vaccination programs were at various stages of implementation: Argentina, Malaysia, South Af…
Sann C., Koum K., Kruy L., Kim L., Chhit M., Uy K., Krouch R., Korn A., Shikino K., Tomoko K., Nozomu Y., Aiko O.	Knowledge, Attitude, and Practice Towards Cervical Cancer Among Primary School Female Teachers in Phnom Penh	10.1111/jog.14876	Primary school female teachers are key health edu-cators for students. This study aims to assess their knowledge, attitude, and practice regarding cervical cancer among primary school female teachers and to determine their level of confi-dence on health education at school. . Methods] A crosssectional survey was conducted using telephone interview with 100 primary school female teachers from eigh…
Ozawa S., Yemeke T.T., Mitgang E., Wedlock P.T., Higgins C., Chen H.-H., Pallas S.W., Abimbola T., Wallace A., Bartsch S.M., Lee B.Y.	Systematic review of the costs for vaccinators to reach vaccination sites: Incremental costs of reaching hard-to-reach populations	10.1016/j.vaccine.2021.05.019	Introduction: Economic evidence on how much it may cost for vaccinators to reach populations is important to plan vaccination programs. Moreover, knowing the incremental costs to reach populations that have traditionally been undervaccinated, especially those hard-to-reach who are facing supply-side barriers to vaccination, is essential to expanding immunization coverage to these populations. Met…
Gentile A., Pacchiotti A.C., Giglio N., Nolte M.F., Talamona N., Rogers V., Berenstein A., Castellano V.E.	Vaccine hesitancy in Argentina: Validation of WHO scale for parents	10.1016/j.vaccine.2021.06.080	Background: The WHO SAGE Working Group on Vaccine Hesitancy developed the Vaccine Hesitancy Scale (VHS) to identify and compare hesitancy in different global settings. The objectives of the study were to describe and analyze vaccine hesitancy and to validate the VHS in a group of parents in Buenos Aires city, Argentina. Methods: A cross-sectional survey was conducted in parents of 1–3 and 12–15 y…
González-Cano M., Garrido-Peña F., Gil-Garcia E., Lima-Serrano M., Cano-Caballero M.D.	Sexual behaviour, human papillomavirus and its vaccine: a qualitative study of adolescents and parents in Andalusia	10.1186/s12889-021-11510-4	BACKGROUND: Human papillomavirus (HPV) is one of the most common sexually transmitted infections and can be prevented by vaccination. The purpose of this study is to gain a better understanding, by analysing interview responses of adolescents and parents, of how adolescent sexual behaviour is approached in families, how widespread knowledge about HPV is in Andalusia, the autonomous region with th…
Yemeke T.T., Mitgang E., Wedlock P.T., Higgins C., Chen H.-H., Pallas S.W., Abimbola T., Wallace A., Bartsch S.M., Lee B.Y., Ozawa S.	Promoting, seeking, and reaching vaccination services: A systematic review of costs to immunization programs, beneficiaries, and caregivers	10.1016/j.vaccine.2021.05.075	Introduction: Understanding the costs to increase vaccination demand among under-vaccinated populations, as well as costs incurred by beneficiaries and caregivers for reaching vaccination sites, is essential to improving vaccination coverage. However, there have not been systematic analyses documenting such costs for beneficiaries and caregivers seeking vaccination. Methods: We searched PubMed, S…
Tian R., Zhou P., Li M., Tan J., Cui Z., Xu W., Wei J., Zhu J., Jin Z., Cao C., Fan W., Xie W., Huang Z., Xie H., You Z., Niu G., Wu C., Guo X., Weng X., Tian X., Yu F., Yu Z., Liang J., Hu Z.	DeepHPV: a deep learning model to predict human papillomavirus integration sites	10.1093/bib/bbaa242	Human papillomavirus (HPV) integrating into human genome is the main cause of cervical carcinogenesis. HPV integration selection preference shows strong dependence on local genomic environment. Due to this theory, it is possible to predict HPV integration sites. However, a published bioinformatic tool is not available to date. Thus, we developed an attention-based deep learning model DeepHPV to p…
Lin W., Chen B., Hu H., Yuan S., Wu B., Zhong C., Huang W., Liu Z., Wang Y.	Joint effects of HPV-related knowledge and socio-demographic factors on HPV testing behaviour among females in Shenzhen	10.1093/eurpub/ckab049	BACKGROUND: Limited population-based studies explore the utilization and associated barriers or facilitators to cervical cancer screening in China. We attempted to investigate the associations of socio-demographic factors, HPV specific knowledge with HPV testing behaviour in Shenzhen, China. METHODS: A citywide cross-sectional survey was conducted from January to June 2015 in Shenzhen city by usi…
Fisher H., Evans K., Reynolds R., Yates J., Roderick M., Ferrie J., Macleod J., Hickman M., Audrey S.	Secondary analyses to test the impact on inequalities and uptake of the schools-based human papillomavirus (HPV) vaccination programme by stage of implementation of a new consent policy in the south-west of England	10.1136/bmjopen-2020-044980	Objectives To test the impact on inequalities and uptake of the schools-based human papillomavirus (HPV) vaccination programme by stage of implementation of a new policy providing additional opportunities to consent. Setting Two local authorities in the south-west of England. Participants Young women (n=7129) routinely eligible for HPV vaccination aged 12-13 years during the intervention period (…
Davies C., Stoney T., Hutton H., Parrella A., Kang M., Macartney K., Leask J., McCaffery K., Zimet G., Brotherton J.M.L., Marshall H.S., Skinner S.R.	School-based HPV vaccination positively impacts parents attitudes toward adolescent vaccination	10.1016/j.vaccine.2021.05.051	Introduction: This qualitative study aimed to explore parental attitudes, knowledge and decision-making about HPV vaccination for adolescents in the context of a gender-neutral school-based Australian National Immunisation Program (NIP). Methods: Semi-structured interviews with parents of adolescents eligible for HPV vaccination were undertaken as part of an evaluation of a cluster-randomised con…
Bauer A., Tiefengraber D., Wiedermann U.	Towards understanding vaccine hesitancy and vaccination refusal in Austria	10.1007/s00508-020-01777-9	In Austria, data on vaccine hesitancy is scarce. Available studies suggest around 1-11% of parents refuse vaccination, while many more are hesitant and consider refraining from some but not all of the recommended vaccinations. However, the key drivers for vaccine hesitancy in Austria are largely unknown. To learn more about vaccination coverage, attitude towards and knowledge around immunization …
Lin C., Mullen J., Smith D., Kotarba M., Kaplan S.J., Tu P.	Healthcare providers vaccine perceptions, hesitancy, and recommendation to patients: A systematic review	10.3390/vaccines9070713	Despite vaccines’ effectiveness in reducing the rate of preventable diseases, vaccine hesitancy has threatened public health and economies worldwide. Healthcare providers’ (HCP) communications and behavior strongly influence patient receptivity and uptake. The goal of this review was to examine HCP vaccine perceptions, knowledge, and reservations and how these attitudes affect their recommendatio…
Gobert C., Semaille P., Van der Schueren T., Verger P., Dauby N.	Prevalence and determinants of vaccine hesitancy and vaccines recommendation discrepancies among general practitioners in french-speaking parts of Belgium	10.3390/vaccines9070771	General practitioners (GPs) play a critical role in patient acceptance of vaccination. Vaccine hesitancy (VH) is a growing phenomenon in the general population but also affects GPs. Few data exist on VH among GPs. The objectives of this analysis of a population of GPs in the Belgian Wallonia-Brussels Federation (WBF) were to: (1) determine the prevalence and the features of VH, (2) identify the c…
Raymond S., Li L., Taioli E., Nash D., Liu B.	The effect of the Affordable Care Act dependent coverage provision on HPV vaccine uptake in young adult women, National Health and Nutrition Examination Survey 2007–2016	10.1016/j.ypmed.2021.106536	The human papillomavirus (HPV) vaccine protects against cancers caused by HPV. The study objective was to examine the effect of the Affordable Care Act (ACA) dependent child coverage provision on HPV vaccination initiation, HPV vaccine completion, HPV infection, and health insurance coverage among young women. Using cross-sectional data from the National Health and Nutrition Examination Survey (N…
Cataldi J.R., O'Leary S.T., Markowitz L.E., Allison M.A., Crane L.A., Hurley L.P., Brtnikova M., Beaty B.L., Gorman C., Meites E., Lindley M.C., Kempe A.	Changes in Strength of Recommendation and Perceived Barriers to Human Papillomavirus Vaccination: Longitudinal Analysis of Primary Care Physicians, 2008-2018	10.1016/j.jpeds.2021.03.002	Objectives: To evaluate among pediatricians and family physicians human papillomavirus (HPV) vaccination recommendation practices for 11- to 12-year-old youth; report parental refusal/deferral of HPV vaccination; and report barriers to HPV vaccination changed over time. Study design: We surveyed nationally representative networks of pediatricians and family physicians in 2008, 2010, 2013-2014, an…
[truncated: 8,683 more rows]

## Sheet: Duplicates
Shegog R.; Savas L.S.; Healy C.M.; Frost E.L.; Coan S.P.; Gabay E.K.; Preston S.M.; Spinner S.W.; Wilbur M.; Becker E.; Teague T.; Vernon S.W.	AVPCancerFree: Impact of a digital behavior change intervention on parental HPV vaccine –related perceptions and behaviors	10.1080/21645515.2022.2087430	Parent hesitancy contributes to reduced HPV vaccination rates. The HPVcancerfree app (HPVCF) was designed to assist parents in making evidence-based decisions regarding HPV vaccination. This study examined if parents of vaccine-eligible youth (11–12 yrs.) who use HPVCF in addition to usual care demonstrate significantly more positive intentions and attitudes toward HPV vaccination and greater HPV…
[truncated: 4,205 more rows]

[truncated: 7 more sheets: TITLE&ABSTRACT, FULL TEXT, INCLUDED, QUALITY, CHARACTERISTICS, reported data in comparison, DATA]
