# Supplementary material for: Vaccine Hesitancy among European Parents—Psychological and Social Factors Influencing the Decision to Vaccinate against HPV: A Systematic Review and Meta-Analysis
Source: Vaccines (Basel). 2024 Jan 26;12(2):127. doi: 10.3390/vaccines12020127 (PMC10891840; doi:10.3390/vaccines12020127)
Supplement: Supplementary file 1 [file vaccines-12-00127-s001.zip › Supplementary Material S3.rm5]

<?xml version="1.0" encoding="ISO-8859-1" standalone="no"?>
<COCHRANE_REVIEW DESCRIPTION="" DOI="" GROUP_ID="" ID="300523092500264071" MERGED_FROM="" MODIFIED="2024-01-21 15:09:15 +0200" MODIFIED_BY="[Empty name]" REVIEW_NO="" REVMAN_SUB_VERSION="5.4.1" REVMAN_VERSION="5" SPLIT_FROM="" STAGE="P" STATUS="A" TYPE="INTERVENTION" VERSION_NO="0.0">
<COVER_SHEET MODIFIED="2023-09-25 01:16:52 +0300" MODIFIED_BY="[Empty name]">
<TITLE MODIFIED="2023-09-25 00:26:40 +0300" MODIFIED_BY="[Empty name]">FACTORS for INFLUENCING PARENTS' DECISION TO VACCINATE CHILDREN AGAINST HPV</TITLE>
<CONTACT>
<PERSON ID="????" ROLE="UNKNOWN">
<PREFIX/>
<FIRST_NAME/>
<MIDDLE_INITIALS/>
<LAST_NAME/>
<SUFFIX/>
<POSITION/>
<EMAIL_1/>
<EMAIL_2/>
<URL/>
<MOBILE_PHONE/>
<ADDRESS>
<DEPARTMENT/>
<ORGANISATION/>
<ADDRESS_1/>
<ADDRESS_2/>
<CITY/>
<ZIP/>
<REGION/>
<COUNTRY CODE="NONE">Other</COUNTRY>
<PHONE_1/>
<PHONE_2/>
<FAX_1/>
<FAX_2/>
</ADDRESS>
<FOOTNOTE/>
</PERSON>
</CONTACT>
<CREATORS>
<PERSON ID="????" ROLE="AUTHOR">
<PREFIX/>
<FIRST_NAME/>
<MIDDLE_INITIALS/>
<LAST_NAME/>
<SUFFIX/>
<POSITION/>
<EMAIL_1/>
<EMAIL_2/>
<URL/>
<MOBILE_PHONE/>
<ADDRESS>
<DEPARTMENT/>
<ORGANISATION/>
<ADDRESS_1/>
<ADDRESS_2/>
<CITY/>
<ZIP/>
<REGION/>
<COUNTRY CODE="NONE">Other</COUNTRY>
<PHONE_1/>
<PHONE_2/>
<FAX_1/>
<FAX_2/>
</ADDRESS>
<FOOTNOTE/>
</PERSON>
</CREATORS>
<DATES>
<UP_TO_DATE>
<DATE DAY="" MONTH="" YEAR=""/>
</UP_TO_DATE>
<LAST_SEARCH>
<DATE DAY="" MONTH="" YEAR=""/>
</LAST_SEARCH>
<NEXT_STAGE>
<DATE DAY="" MONTH="" YEAR=""/>
</NEXT_STAGE>
<PROTOCOL_PUBLISHED ISSUE="" YEAR=""/>
<REVIEW_PUBLISHED ISSUE="" YEAR=""/>
<LAST_CITATION_ISSUE ISSUE="" YEAR=""/>
</DATES>
<WHATS_NEW/>
<HISTORY/>
<SOURCES_OF_SUPPORT>
<INTERNAL_SOURCES/>
<EXTERNAL_SOURCES/>
</SOURCES_OF_SUPPORT>
<MESH_TERMS VERIFIED="NO"/>
<KEYWORDS/>
</COVER_SHEET>
<MAIN_TEXT>
<SUMMARY>
<TITLE>[Summary title]</TITLE>
<SUMMARY_BODY>
<P>[Summary text]</P>
</SUMMARY_BODY>
</SUMMARY>
<ABSTRACT>
<ABS_BACKGROUND/>
<ABS_OBJECTIVES/>
<ABS_SEARCH_STRATEGY/>
<ABS_SELECTION_CRITERIA/>
<ABS_DATA_COLLECTION/>
<ABS_RESULTS/>
<ABS_CONCLUSIONS/>
</ABSTRACT>
<BODY>
<BACKGROUND>
<CONDITION/>
<INTERVENTION/>
<THEORY/>
<IMPORTANCE/>
</BACKGROUND>
<OBJECTIVES/>
<METHODS>
<SELECTION_CRITERIA>
<CRIT_STUDIES/>
<CRIT_PARTICIPANTS/>
<CRIT_INTERVENTIONS/>
<CRIT_OUTCOMES>
<CRIT_OUTCOMES_PRIMARY/>
<CRIT_OUTCOMES_SECONDARY/>
</CRIT_OUTCOMES>
</SELECTION_CRITERIA>
<SEARCH_METHODS>
<ELECTRONIC_SEARCHES/>
<OTHER_SEARCHES/>
</SEARCH_METHODS>
<DATA_COLLECTION>
<STUDY_SELECTION/>
<DATA_EXTRACTION/>
<QUALITY_ASSESSMENT/>
<EFFECT_MEASURES/>
<UNIT_OF_ANALYSIS/>
<MISSING_DATA/>
<HETEROGENEITY_ASSESSMENT/>
<BIAS_ASSESSMENT/>
<DATA_SYNTHESIS/>
<SUBGROUP_ANALYSIS/>
<SENSITIVITY_ANALYSIS/>
</DATA_COLLECTION>
</METHODS>
<RESULTS>
<STUDY_DESCRIPTION>
<SEARCH_RESULTS/>
<INCLUDED_STUDIES_DESCR/>
<EXCLUDED_STUDIES_DESCR/>
</STUDY_DESCRIPTION>
<STUDY_QUALITY>
<ALLOCATION/>
<BLINDING/>
<EXCLUSIONS/>
<SELECTIVE_REPORTING/>
<OTHER_BIAS_SOURCES/>
</STUDY_QUALITY>
<INTERVENTION_EFFECTS/>
</RESULTS>
<DISCUSSION>
<SUMMARY_OF_RESULTS/>
<APPLICABILITY_OF_FINDINGS/>
<QUALITY_OF_EVIDENCE/>
<POTENTIAL_BIASES/>
<AGREEMENT/>
</DISCUSSION>
<CONCLUSIONS>
<IMPLICATIONS_PRACTICE/>
<IMPLICATIONS_RESEARCH/>
</CONCLUSIONS>
</BODY>
<ACKNOWLEDGEMENTS/>
<CONFLICT_OF_INTEREST/>
<CONTRIBUTIONS/>
<PRO_REV_DIFF/>
<PUBLIC_NOTES/>
</MAIN_TEXT>
<STUDIES_AND_REFERENCES MODIFIED="2023-10-15 16:30:49 +0300" MODIFIED_BY="[Empty name]">
<STUDIES MODIFIED="2023-10-15 16:30:49 +0300" MODIFIED_BY="[Empty name]">
<INCLUDED_STUDIES MODIFIED="2023-10-15 16:30:49 +0300" MODIFIED_BY="[Empty name]">
<STUDY DATA_SOURCE="PUB" ID="STD-Baumann-et-al-2019" MODIFIED="2023-09-25 00:27:54 +0300" MODIFIED_BY="[Empty name]" NAME="Baumann et al 2019" YEAR="2019">
<REFERENCE PRIMARY="NO" TYPE="JOURNAL_ARTICLE">
<IDENTIFIERS/>
</REFERENCE>
<IDENTIFIERS/>
</STUDY>
<STUDY DATA_SOURCE="PUB" ID="STD-Bedford-et-al-2021" MODIFIED="2023-10-15 16:24:55 +0300" MODIFIED_BY="[Empty name]" NAME="Bedford et al 2021" YEAR="2021">
<REFERENCE PRIMARY="NO" TYPE="JOURNAL_ARTICLE">
<IDENTIFIERS/>
</REFERENCE>
<IDENTIFIERS/>
</STUDY>
<STUDY DATA_SOURCE="PUB" ID="STD-Brabin-et-al-2006" MODIFIED="2023-10-15 16:25:14 +0300" MODIFIED_BY="[Empty name]" NAME="Brabin et al 2006" YEAR="2006">
<REFERENCE PRIMARY="NO" TYPE="JOURNAL_ARTICLE">
<IDENTIFIERS/>
</REFERENCE>
<IDENTIFIERS/>
</STUDY>
<STUDY DATA_SOURCE="PUB" ID="STD-Dahlstrom-et-al-2009" MODIFIED="2023-09-25 00:28:16 +0300" MODIFIED_BY="[Empty name]" NAME="Dahlstrom et al 2009" YEAR="2009">
<REFERENCE PRIMARY="NO" TYPE="JOURNAL_ARTICLE">
<IDENTIFIERS/>
</REFERENCE>
<IDENTIFIERS/>
</STUDY>
<STUDY DATA_SOURCE="PUB" ID="STD-David-et-al-2022" MODIFIED="2023-09-25 00:28:24 +0300" MODIFIED_BY="[Empty name]" NAME="David et al 2022" YEAR="2022">
<REFERENCE PRIMARY="NO" TYPE="JOURNAL_ARTICLE">
<IDENTIFIERS/>
</REFERENCE>
<IDENTIFIERS/>
</STUDY>
<STUDY DATA_SOURCE="PUB" ID="STD-Dib-et-al-2022" MODIFIED="2023-09-25 00:28:31 +0300" MODIFIED_BY="[Empty name]" NAME="Dib et al 2022" YEAR="2022">
<REFERENCE PRIMARY="NO" TYPE="JOURNAL_ARTICLE">
<IDENTIFIERS/>
</REFERENCE>
<IDENTIFIERS/>
</STUDY>
<STUDY DATA_SOURCE="PUB" ID="STD-Dominguez_x002d_Riscart-et-al-2023" MODIFIED="2023-10-15 16:26:36 +0300" MODIFIED_BY="[Empty name]" NAME="Dominguez-Riscart et al 2023" YEAR="2023">
<REFERENCE PRIMARY="NO" TYPE="JOURNAL_ARTICLE">
<IDENTIFIERS/>
</REFERENCE>
<IDENTIFIERS/>
</STUDY>
<STUDY DATA_SOURCE="PUB" ID="STD-Donders-et-al-2007" MODIFIED="2023-10-15 16:26:53 +0300" MODIFIED_BY="[Empty name]" NAME="Donders et al 2007" YEAR="2007">
<REFERENCE PRIMARY="NO" TYPE="JOURNAL_ARTICLE">
<IDENTIFIERS/>
</REFERENCE>
<IDENTIFIERS/>
</STUDY>
<STUDY DATA_SOURCE="PUB" ID="STD-Feiring-et-al-2015" MODIFIED="2023-10-15 16:27:15 +0300" MODIFIED_BY="[Empty name]" NAME="Feiring et al 2015" YEAR="2015">
<REFERENCE PRIMARY="NO" TYPE="JOURNAL_ARTICLE">
<IDENTIFIERS/>
</REFERENCE>
<IDENTIFIERS/>
</STUDY>
<STUDY DATA_SOURCE="PUB" ID="STD-Ganczak-et-al-2018" MODIFIED="2023-09-25 00:28:52 +0300" MODIFIED_BY="[Empty name]" NAME="Ganczak et al 2018" YEAR="2018">
<REFERENCE PRIMARY="NO" TYPE="JOURNAL_ARTICLE">
<IDENTIFIERS/>
</REFERENCE>
<IDENTIFIERS/>
</STUDY>
<STUDY DATA_SOURCE="PUB" ID="STD-Gefenaite-et-al-2012" MODIFIED="2023-09-25 00:29:03 +0300" MODIFIED_BY="[Empty name]" NAME="Gefenaite et al 2012" YEAR="2012">
<REFERENCE PRIMARY="NO" TYPE="JOURNAL_ARTICLE">
<IDENTIFIERS/>
</REFERENCE>
<IDENTIFIERS/>
</STUDY>
<STUDY DATA_SOURCE="PUB" ID="STD-Grandahl-et-al-2016" MODIFIED="2023-09-25 00:29:13 +0300" MODIFIED_BY="[Empty name]" NAME="Grandahl et al 2016" YEAR="2016">
<REFERENCE PRIMARY="NO" TYPE="JOURNAL_ARTICLE">
<IDENTIFIERS/>
</REFERENCE>
<IDENTIFIERS/>
</STUDY>
<STUDY DATA_SOURCE="PUB" ID="STD-Haesebaert-et-al-2014" MODIFIED="2023-10-15 16:27:40 +0300" MODIFIED_BY="[Empty name]" NAME="Haesebaert et al 2014" YEAR="2014">
<REFERENCE PRIMARY="NO" TYPE="JOURNAL_ARTICLE">
<IDENTIFIERS/>
</REFERENCE>
<IDENTIFIERS/>
</STUDY>
<STUDY DATA_SOURCE="PUB" ID="STD-Hansen-et-al-2015" MODIFIED="2023-09-25 00:29:27 +0300" MODIFIED_BY="[Empty name]" NAME="Hansen et al 2015" YEAR="2015">
<REFERENCE PRIMARY="NO" TYPE="JOURNAL_ARTICLE">
<IDENTIFIERS/>
</REFERENCE>
<IDENTIFIERS/>
</STUDY>
<STUDY DATA_SOURCE="PUB" ID="STD-Lenselink-et-al-2007" MODIFIED="2023-09-25 00:29:43 +0300" MODIFIED_BY="[Empty name]" NAME="Lenselink et al 2007" YEAR="2007">
<REFERENCE PRIMARY="NO" TYPE="JOURNAL_ARTICLE">
<IDENTIFIERS/>
</REFERENCE>
<IDENTIFIERS/>
</STUDY>
<STUDY DATA_SOURCE="PUB" ID="STD-Mari-et-al-2022" MODIFIED="2023-09-25 00:29:59 +0300" MODIFIED_BY="[Empty name]" NAME="Mari et al 2022" YEAR="2022">
<REFERENCE PRIMARY="NO" TYPE="JOURNAL_ARTICLE">
<IDENTIFIERS/>
</REFERENCE>
<IDENTIFIERS/>
</STUDY>
<STUDY DATA_SOURCE="PUB" ID="STD-Marlow-et-al-2007" MODIFIED="2023-09-25 00:30:17 +0300" MODIFIED_BY="[Empty name]" NAME="Marlow et al 2007" YEAR="2007">
<REFERENCE PRIMARY="NO" TYPE="JOURNAL_ARTICLE">
<IDENTIFIERS/>
</REFERENCE>
<IDENTIFIERS/>
</STUDY>
<STUDY DATA_SOURCE="PUB" ID="STD-Pelucchi-et-al-2010" MODIFIED="2023-09-25 00:30:38 +0300" MODIFIED_BY="[Empty name]" NAME="Pelucchi et al 2010" YEAR="2010">
<REFERENCE PRIMARY="NO" TYPE="JOURNAL_ARTICLE">
<IDENTIFIERS/>
</REFERENCE>
<IDENTIFIERS/>
</STUDY>
<STUDY DATA_SOURCE="PUB" ID="STD-Rousset_x002d_Jablonski-et-al-2021" MODIFIED="2023-10-15 16:28:14 +0300" MODIFIED_BY="[Empty name]" NAME="Rousset-Jablonski et al 2021" YEAR="2021">
<REFERENCE PRIMARY="NO" TYPE="JOURNAL_ARTICLE">
<IDENTIFIERS/>
</REFERENCE>
<IDENTIFIERS/>
</STUDY>
<STUDY DATA_SOURCE="PUB" ID="STD-Schreiber-et-al-2015" MODIFIED="2023-09-25 00:30:56 +0300" MODIFIED_BY="[Empty name]" NAME="Schreiber et al 2015" YEAR="2015">
<REFERENCE PRIMARY="NO" TYPE="JOURNAL_ARTICLE">
<IDENTIFIERS/>
</REFERENCE>
<IDENTIFIERS/>
</STUDY>
<STUDY DATA_SOURCE="PUB" ID="STD-Sobierajski-et-al-2023" MODIFIED="2023-10-15 16:28:37 +0300" MODIFIED_BY="[Empty name]" NAME="Sobierajski et al 2023" YEAR="2023">
<REFERENCE PRIMARY="NO" TYPE="JOURNAL_ARTICLE">
<IDENTIFIERS/>
</REFERENCE>
<IDENTIFIERS/>
</STUDY>
<STUDY DATA_SOURCE="PUB" ID="STD-Spencer-et-al-2007" MODIFIED="2023-10-15 16:30:49 +0300" MODIFIED_BY="[Empty name]" NAME="Spencer et al 2007" YEAR="2007">
<REFERENCE PRIMARY="NO" TYPE="JOURNAL_ARTICLE">
<IDENTIFIERS/>
</REFERENCE>
<IDENTIFIERS/>
</STUDY>
<STUDY DATA_SOURCE="PUB" ID="STD-Sypien-_x0026_-Zielonka-2022" MODIFIED="2023-10-15 16:29:15 +0300" MODIFIED_BY="[Empty name]" NAME="Sypien &amp; Zielonka 2022" YEAR="2022">
<REFERENCE PRIMARY="NO" TYPE="JOURNAL_ARTICLE">
<IDENTIFIERS/>
</REFERENCE>
<IDENTIFIERS/>
</STUDY>
<STUDY DATA_SOURCE="PUB" ID="STD-Waller-et-al-2019" MODIFIED="2023-09-25 00:31:06 +0300" MODIFIED_BY="[Empty name]" NAME="Waller et al 2019" YEAR="2019">
<REFERENCE PRIMARY="NO" TYPE="JOURNAL_ARTICLE">
<IDENTIFIERS/>
</REFERENCE>
<IDENTIFIERS/>
</STUDY>
<STUDY DATA_SOURCE="PUB" ID="STD-Woodhall-et-al-2007" MODIFIED="2023-09-25 00:31:19 +0300" MODIFIED_BY="[Empty name]" NAME="Woodhall et al 2007" YEAR="2007">
<REFERENCE PRIMARY="NO" TYPE="JOURNAL_ARTICLE">
<IDENTIFIERS/>
</REFERENCE>
<IDENTIFIERS/>
</STUDY>
</INCLUDED_STUDIES>
<EXCLUDED_STUDIES/>
<AWAITING_STUDIES/>
<ONGOING_STUDIES/>
</STUDIES>
<OTHER_REFERENCES>
<ADDITIONAL_REFERENCES/>
<OTHER_VERSIONS_REFERENCES/>
<PENDING_REFERENCES/>
</OTHER_REFERENCES>
</STUDIES_AND_REFERENCES>
<CHARACTERISTICS_OF_STUDIES MODIFIED="2023-10-15 16:30:49 +0300" MODIFIED_BY="[Empty name]">
<CHARACTERISTICS_OF_INCLUDED_STUDIES MODIFIED="2023-10-15 16:30:49 +0300" MODIFIED_BY="[Empty name]" SORT_BY="STUDY" USER_DEF_1_ENABLED="NO" USER_DEF_2_ENABLED="NO" USER_DEF_3_ENABLED="NO">
<INCLUDED_CHAR STUDY_ID="STD-Baumann-et-al-2019">
<CHAR_METHODS/>
<CHAR_PARTICIPANTS/>
<CHAR_INTERVENTIONS/>
<CHAR_OUTCOMES/>
<CHAR_NOTES/>
</INCLUDED_CHAR>
<INCLUDED_CHAR STUDY_ID="STD-Bedford-et-al-2021">
<CHAR_METHODS/>
<CHAR_PARTICIPANTS/>
<CHAR_INTERVENTIONS/>
<CHAR_OUTCOMES/>
<CHAR_NOTES/>
</INCLUDED_CHAR>
<INCLUDED_CHAR STUDY_ID="STD-Brabin-et-al-2006">
<CHAR_METHODS/>
<CHAR_PARTICIPANTS/>
<CHAR_INTERVENTIONS/>
<CHAR_OUTCOMES/>
<CHAR_NOTES/>
</INCLUDED_CHAR>
<INCLUDED_CHAR STUDY_ID="STD-Dahlstrom-et-al-2009">
<CHAR_METHODS/>
<CHAR_PARTICIPANTS/>
<CHAR_INTERVENTIONS/>
<CHAR_OUTCOMES/>
<CHAR_NOTES/>
</INCLUDED_CHAR>
<INCLUDED_CHAR STUDY_ID="STD-David-et-al-2022">
<CHAR_METHODS/>
<CHAR_PARTICIPANTS/>
<CHAR_INTERVENTIONS/>
<CHAR_OUTCOMES/>
<CHAR_NOTES/>
</INCLUDED_CHAR>
<INCLUDED_CHAR STUDY_ID="STD-Dib-et-al-2022">
<CHAR_METHODS/>
<CHAR_PARTICIPANTS/>
<CHAR_INTERVENTIONS/>
<CHAR_OUTCOMES/>
<CHAR_NOTES/>
</INCLUDED_CHAR>
<INCLUDED_CHAR STUDY_ID="STD-Dominguez_x002d_Riscart-et-al-2023">
<CHAR_METHODS/>
<CHAR_PARTICIPANTS/>
<CHAR_INTERVENTIONS/>
<CHAR_OUTCOMES/>
<CHAR_NOTES/>
</INCLUDED_CHAR>
<INCLUDED_CHAR STUDY_ID="STD-Donders-et-al-2007">
<CHAR_METHODS/>
<CHAR_PARTICIPANTS/>
<CHAR_INTERVENTIONS/>
<CHAR_OUTCOMES/>
<CHAR_NOTES/>
</INCLUDED_CHAR>
<INCLUDED_CHAR STUDY_ID="STD-Feiring-et-al-2015">
<CHAR_METHODS/>
<CHAR_PARTICIPANTS/>
<CHAR_INTERVENTIONS/>
<CHAR_OUTCOMES/>
<CHAR_NOTES/>
</INCLUDED_CHAR>
<INCLUDED_CHAR STUDY_ID="STD-Ganczak-et-al-2018">
<CHAR_METHODS/>
<CHAR_PARTICIPANTS/>
<CHAR_INTERVENTIONS/>
<CHAR_OUTCOMES/>
<CHAR_NOTES/>
</INCLUDED_CHAR>
<INCLUDED_CHAR STUDY_ID="STD-Gefenaite-et-al-2012">
<CHAR_METHODS/>
<CHAR_PARTICIPANTS/>
<CHAR_INTERVENTIONS/>
<CHAR_OUTCOMES/>
<CHAR_NOTES/>
</INCLUDED_CHAR>
<INCLUDED_CHAR STUDY_ID="STD-Grandahl-et-al-2016">
<CHAR_METHODS/>
<CHAR_PARTICIPANTS/>
<CHAR_INTERVENTIONS/>
<CHAR_OUTCOMES/>
<CHAR_NOTES/>
</INCLUDED_CHAR>
<INCLUDED_CHAR STUDY_ID="STD-Haesebaert-et-al-2014">
<CHAR_METHODS/>
<CHAR_PARTICIPANTS/>
<CHAR_INTERVENTIONS/>
<CHAR_OUTCOMES/>
<CHAR_NOTES/>
</INCLUDED_CHAR>
<INCLUDED_CHAR STUDY_ID="STD-Hansen-et-al-2015">
<CHAR_METHODS/>
<CHAR_PARTICIPANTS/>
<CHAR_INTERVENTIONS/>
<CHAR_OUTCOMES/>
<CHAR_NOTES/>
</INCLUDED_CHAR>
<INCLUDED_CHAR STUDY_ID="STD-Lenselink-et-al-2007">
<CHAR_METHODS/>
<CHAR_PARTICIPANTS/>
<CHAR_INTERVENTIONS/>
<CHAR_OUTCOMES/>
<CHAR_NOTES/>
</INCLUDED_CHAR>
<INCLUDED_CHAR STUDY_ID="STD-Mari-et-al-2022">
<CHAR_METHODS/>
<CHAR_PARTICIPANTS/>
<CHAR_INTERVENTIONS/>
<CHAR_OUTCOMES/>
<CHAR_NOTES/>
</INCLUDED_CHAR>
<INCLUDED_CHAR STUDY_ID="STD-Marlow-et-al-2007">
<CHAR_METHODS/>
<CHAR_PARTICIPANTS/>
<CHAR_INTERVENTIONS/>
<CHAR_OUTCOMES/>
<CHAR_NOTES/>
</INCLUDED_CHAR>
<INCLUDED_CHAR STUDY_ID="STD-Pelucchi-et-al-2010">
<CHAR_METHODS/>
<CHAR_PARTICIPANTS/>
<CHAR_INTERVENTIONS/>
<CHAR_OUTCOMES/>
<CHAR_NOTES/>
</INCLUDED_CHAR>
<INCLUDED_CHAR STUDY_ID="STD-Rousset_x002d_Jablonski-et-al-2021">
<CHAR_METHODS/>
<CHAR_PARTICIPANTS/>
<CHAR_INTERVENTIONS/>
<CHAR_OUTCOMES/>
<CHAR_NOTES/>
</INCLUDED_CHAR>
<INCLUDED_CHAR STUDY_ID="STD-Schreiber-et-al-2015">
<CHAR_METHODS/>
<CHAR_PARTICIPANTS/>
<CHAR_INTERVENTIONS/>
<CHAR_OUTCOMES/>
<CHAR_NOTES/>
</INCLUDED_CHAR>
<INCLUDED_CHAR STUDY_ID="STD-Sobierajski-et-al-2023">
<CHAR_METHODS/>
<CHAR_PARTICIPANTS/>
<CHAR_INTERVENTIONS/>
<CHAR_OUTCOMES/>
<CHAR_NOTES/>
</INCLUDED_CHAR>
<INCLUDED_CHAR STUDY_ID="STD-Spencer-et-al-2007">
<CHAR_METHODS/>
<CHAR_PARTICIPANTS/>
<CHAR_INTERVENTIONS/>
<CHAR_OUTCOMES/>
<CHAR_NOTES/>
</INCLUDED_CHAR>
<INCLUDED_CHAR STUDY_ID="STD-Sypien-_x0026_-Zielonka-2022">
<CHAR_METHODS/>
<CHAR_PARTICIPANTS/>
<CHAR_INTERVENTIONS/>
<CHAR_OUTCOMES/>
<CHAR_NOTES/>
</INCLUDED_CHAR>
<INCLUDED_CHAR STUDY_ID="STD-Waller-et-al-2019">
<CHAR_METHODS/>
<CHAR_PARTICIPANTS/>
<CHAR_INTERVENTIONS/>
<CHAR_OUTCOMES/>
<CHAR_NOTES/>
</INCLUDED_CHAR>
<INCLUDED_CHAR STUDY_ID="STD-Woodhall-et-al-2007">
<CHAR_METHODS/>
<CHAR_PARTICIPANTS/>
<CHAR_INTERVENTIONS/>
<CHAR_OUTCOMES/>
<CHAR_NOTES/>
</INCLUDED_CHAR>
<FOOTNOTES/>
</CHARACTERISTICS_OF_INCLUDED_STUDIES>
<CHARACTERISTICS_OF_EXCLUDED_STUDIES SORT_BY="STUDY">
<FOOTNOTES/>
</CHARACTERISTICS_OF_EXCLUDED_STUDIES>
<CHARACTERISTICS_OF_AWAITING_STUDIES SORT_BY="STUDY" USER_DEF_1_ENABLED="NO" USER_DEF_2_ENABLED="NO" USER_DEF_3_ENABLED="NO">
<FOOTNOTES/>
</CHARACTERISTICS_OF_AWAITING_STUDIES>
<CHARACTERISTICS_OF_ONGOING_STUDIES SORT_BY="STUDY" USER_DEF_1_ENABLED="NO" USER_DEF_2_ENABLED="NO" USER_DEF_3_ENABLED="NO">
<FOOTNOTES/>
</CHARACTERISTICS_OF_ONGOING_STUDIES>
</CHARACTERISTICS_OF_STUDIES>
<QUALITY_ITEMS MODIFIED="2023-10-15 16:30:49 +0300" MODIFIED_BY="[Empty name]">
<QUALITY_ITEM CORE_ITEM="YES" ID="QIT-01" LEVEL="STUDY" MODIFIED="2023-10-15 16:30:49 +0300" MODIFIED_BY="[Empty name]" NO="1">
<NAME>Random sequence generation (selection bias)</NAME>
<DESCRIPTION>
<P>Selection bias (biased allocation to interventions) due to inadequate generation of a randomised sequence</P>
</DESCRIPTION>
<QUALITY_ITEM_DATA>
<QUALITY_ITEM_DATA_ENTRY RESULT="UNKNOWN" STUDY_ID="STD-Baumann-et-al-2019">
<DESCRIPTION/>
</QUALITY_ITEM_DATA_ENTRY>
<QUALITY_ITEM_DATA_ENTRY RESULT="UNKNOWN" STUDY_ID="STD-Bedford-et-al-2021">
<DESCRIPTION/>
</QUALITY_ITEM_DATA_ENTRY>
<QUALITY_ITEM_DATA_ENTRY RESULT="UNKNOWN" STUDY_ID="STD-Brabin-et-al-2006">
<DESCRIPTION/>
</QUALITY_ITEM_DATA_ENTRY>
<QUALITY_ITEM_DATA_ENTRY RESULT="UNKNOWN" STUDY_ID="STD-Dahlstrom-et-al-2009">
<DESCRIPTION/>
</QUALITY_ITEM_DATA_ENTRY>
<QUALITY_ITEM_DATA_ENTRY RESULT="UNKNOWN" STUDY_ID="STD-David-et-al-2022">
<DESCRIPTION/>
</QUALITY_ITEM_DATA_ENTRY>
<QUALITY_ITEM_DATA_ENTRY RESULT="UNKNOWN" STUDY_ID="STD-Dib-et-al-2022">
<DESCRIPTION/>
</QUALITY_ITEM_DATA_ENTRY>
<QUALITY_ITEM_DATA_ENTRY RESULT="UNKNOWN" STUDY_ID="STD-Dominguez_x002d_Riscart-et-al-2023">
<DESCRIPTION/>
</QUALITY_ITEM_DATA_ENTRY>
<QUALITY_ITEM_DATA_ENTRY RESULT="UNKNOWN" STUDY_ID="STD-Donders-et-al-2007">
<DESCRIPTION/>
</QUALITY_ITEM_DATA_ENTRY>
<QUALITY_ITEM_DATA_ENTRY RESULT="UNKNOWN" STUDY_ID="STD-Feiring-et-al-2015">
<DESCRIPTION/>
</QUALITY_ITEM_DATA_ENTRY>
<QUALITY_ITEM_DATA_ENTRY RESULT="UNKNOWN" STUDY_ID="STD-Ganczak-et-al-2018">
<DESCRIPTION/>
</QUALITY_ITEM_DATA_ENTRY>
<QUALITY_ITEM_DATA_ENTRY RESULT="UNKNOWN" STUDY_ID="STD-Gefenaite-et-al-2012">
<DESCRIPTION/>
</QUALITY_ITEM_DATA_ENTRY>
<QUALITY_ITEM_DATA_ENTRY RESULT="UNKNOWN" STUDY_ID="STD-Grandahl-et-al-2016">
<DESCRIPTION/>
</QUALITY_ITEM_DATA_ENTRY>
<QUALITY_ITEM_DATA_ENTRY RESULT="UNKNOWN" STUDY_ID="STD-Haesebaert-et-al-2014">
<DESCRIPTION/>
</QUALITY_ITEM_DATA_ENTRY>
<QUALITY_ITEM_DATA_ENTRY RESULT="UNKNOWN" STUDY_ID="STD-Hansen-et-al-2015">
<DESCRIPTION/>
</QUALITY_ITEM_DATA_ENTRY>
<QUALITY_ITEM_DATA_ENTRY RESULT="UNKNOWN" STUDY_ID="STD-Lenselink-et-al-2007">
<DESCRIPTION/>
</QUALITY_ITEM_DATA_ENTRY>
<QUALITY_ITEM_DATA_ENTRY RESULT="UNKNOWN" STUDY_ID="STD-Mari-et-al-2022">
<DESCRIPTION/>
</QUALITY_ITEM_DATA_ENTRY>
<QUALITY_ITEM_DATA_ENTRY RESULT="UNKNOWN" STUDY_ID="STD-Marlow-et-al-2007">
<DESCRIPTION/>
</QUALITY_ITEM_DATA_ENTRY>
<QUALITY_ITEM_DATA_ENTRY RESULT="UNKNOWN" STUDY_ID="STD-Pelucchi-et-al-2010">
<DESCRIPTION/>
</QUALITY_ITEM_DATA_ENTRY>
<QUALITY_ITEM_DATA_ENTRY RESULT="UNKNOWN" STUDY_ID="STD-Rousset_x002d_Jablonski-et-al-2021">
<DESCRIPTION/>
</QUALITY_ITEM_DATA_ENTRY>
<QUALITY_ITEM_DATA_ENTRY RESULT="UNKNOWN" STUDY_ID="STD-Schreiber-et-al-2015">
<DESCRIPTION/>
</QUALITY_ITEM_DATA_ENTRY>
<QUALITY_ITEM_DATA_ENTRY RESULT="UNKNOWN" STUDY_ID="STD-Sobierajski-et-al-2023">
<DESCRIPTION/>
</QUALITY_ITEM_DATA_ENTRY>
<QUALITY_ITEM_DATA_ENTRY RESULT="UNKNOWN" STUDY_ID="STD-Spencer-et-al-2007">
<DESCRIPTION/>
</QUALITY_ITEM_DATA_ENTRY>
<QUALITY_ITEM_DATA_ENTRY RESULT="UNKNOWN" STUDY_ID="STD-Sypien-_x0026_-Zielonka-2022">
<DESCRIPTION/>
</QUALITY_ITEM_DATA_ENTRY>
<QUALITY_ITEM_DATA_ENTRY RESULT="UNKNOWN" STUDY_ID="STD-Waller-et-al-2019">
<DESCRIPTION/>
</QUALITY_ITEM_DATA_ENTRY>
<QUALITY_ITEM_DATA_ENTRY RESULT="UNKNOWN" STUDY_ID="STD-Woodhall-et-al-2007">
<DESCRIPTION/>
</QUALITY_ITEM_DATA_ENTRY>
</QUALITY_ITEM_DATA>
</QUALITY_ITEM>
<QUALITY_ITEM CORE_ITEM="YES" ID="QIT-02" LEVEL="STUDY" MODIFIED="2023-10-15 16:30:49 +0300" MODIFIED_BY="[Empty name]" NO="2">
<NAME>Allocation concealment (selection bias)</NAME>
<DESCRIPTION>
<P>Selection bias (biased allocation to interventions) due to inadequate concealment of allocations prior to assignment</P>
</DESCRIPTION>
<QUALITY_ITEM_DATA>
<QUALITY_ITEM_DATA_ENTRY RESULT="UNKNOWN" STUDY_ID="STD-Baumann-et-al-2019">
<DESCRIPTION/>
</QUALITY_ITEM_DATA_ENTRY>
<QUALITY_ITEM_DATA_ENTRY RESULT="UNKNOWN" STUDY_ID="STD-Bedford-et-al-2021">
<DESCRIPTION/>
</QUALITY_ITEM_DATA_ENTRY>
<QUALITY_ITEM_DATA_ENTRY RESULT="UNKNOWN" STUDY_ID="STD-Brabin-et-al-2006">
<DESCRIPTION/>
</QUALITY_ITEM_DATA_ENTRY>
<QUALITY_ITEM_DATA_ENTRY RESULT="UNKNOWN" STUDY_ID="STD-Dahlstrom-et-al-2009">
<DESCRIPTION/>
</QUALITY_ITEM_DATA_ENTRY>
<QUALITY_ITEM_DATA_ENTRY RESULT="UNKNOWN" STUDY_ID="STD-David-et-al-2022">
<DESCRIPTION/>
</QUALITY_ITEM_DATA_ENTRY>
<QUALITY_ITEM_DATA_ENTRY RESULT="UNKNOWN" STUDY_ID="STD-Dib-et-al-2022">
<DESCRIPTION/>
</QUALITY_ITEM_DATA_ENTRY>
<QUALITY_ITEM_DATA_ENTRY RESULT="UNKNOWN" STUDY_ID="STD-Dominguez_x002d_Riscart-et-al-2023">
<DESCRIPTION/>
</QUALITY_ITEM_DATA_ENTRY>
<QUALITY_ITEM_DATA_ENTRY RESULT="UNKNOWN" STUDY_ID="STD-Donders-et-al-2007">
<DESCRIPTION/>
</QUALITY_ITEM_DATA_ENTRY>
<QUALITY_ITEM_DATA_ENTRY RESULT="UNKNOWN" STUDY_ID="STD-Feiring-et-al-2015">
<DESCRIPTION/>
</QUALITY_ITEM_DATA_ENTRY>
<QUALITY_ITEM_DATA_ENTRY RESULT="UNKNOWN" STUDY_ID="STD-Ganczak-et-al-2018">
<DESCRIPTION/>
</QUALITY_ITEM_DATA_ENTRY>
<QUALITY_ITEM_DATA_ENTRY RESULT="UNKNOWN" STUDY_ID="STD-Gefenaite-et-al-2012">
<DESCRIPTION/>
</QUALITY_ITEM_DATA_ENTRY>
<QUALITY_ITEM_DATA_ENTRY RESULT="UNKNOWN" STUDY_ID="STD-Grandahl-et-al-2016">
<DESCRIPTION/>
</QUALITY_ITEM_DATA_ENTRY>
<QUALITY_ITEM_DATA_ENTRY RESULT="UNKNOWN" STUDY_ID="STD-Haesebaert-et-al-2014">
<DESCRIPTION/>
</QUALITY_ITEM_DATA_ENTRY>
<QUALITY_ITEM_DATA_ENTRY RESULT="UNKNOWN" STUDY_ID="STD-Hansen-et-al-2015">
<DESCRIPTION/>
</QUALITY_ITEM_DATA_ENTRY>
<QUALITY_ITEM_DATA_ENTRY RESULT="UNKNOWN" STUDY_ID="STD-Lenselink-et-al-2007">
<DESCRIPTION/>
</QUALITY_ITEM_DATA_ENTRY>
<QUALITY_ITEM_DATA_ENTRY RESULT="UNKNOWN" STUDY_ID="STD-Mari-et-al-2022">
<DESCRIPTION/>
</QUALITY_ITEM_DATA_ENTRY>
<QUALITY_ITEM_DATA_ENTRY RESULT="UNKNOWN" STUDY_ID="STD-Marlow-et-al-2007">
<DESCRIPTION/>
</QUALITY_ITEM_DATA_ENTRY>
<QUALITY_ITEM_DATA_ENTRY RESULT="UNKNOWN" STUDY_ID="STD-Pelucchi-et-al-2010">
<DESCRIPTION/>
</QUALITY_ITEM_DATA_ENTRY>
<QUALITY_ITEM_DATA_ENTRY RESULT="UNKNOWN" STUDY_ID="STD-Rousset_x002d_Jablonski-et-al-2021">
<DESCRIPTION/>
</QUALITY_ITEM_DATA_ENTRY>
<QUALITY_ITEM_DATA_ENTRY RESULT="UNKNOWN" STUDY_ID="STD-Schreiber-et-al-2015">
<DESCRIPTION/>
</QUALITY_ITEM_DATA_ENTRY>
<QUALITY_ITEM_DATA_ENTRY RESULT="UNKNOWN" STUDY_ID="STD-Sobierajski-et-al-2023">
<DESCRIPTION/>
</QUALITY_ITEM_DATA_ENTRY>
<QUALITY_ITEM_DATA_ENTRY RESULT="UNKNOWN" STUDY_ID="STD-Spencer-et-al-2007">
<DESCRIPTION/>
</QUALITY_ITEM_DATA_ENTRY>
<QUALITY_ITEM_DATA_ENTRY RESULT="UNKNOWN" STUDY_ID="STD-Sypien-_x0026_-Zielonka-2022">
<DESCRIPTION/>
</QUALITY_ITEM_DATA_ENTRY>
<QUALITY_ITEM_DATA_ENTRY RESULT="UNKNOWN" STUDY_ID="STD-Waller-et-al-2019">
<DESCRIPTION/>
</QUALITY_ITEM_DATA_ENTRY>
<QUALITY_ITEM_DATA_ENTRY RESULT="UNKNOWN" STUDY_ID="STD-Woodhall-et-al-2007">
<DESCRIPTION/>
</QUALITY_ITEM_DATA_ENTRY>
</QUALITY_ITEM_DATA>
</QUALITY_ITEM>
<QUALITY_ITEM CORE_ITEM="YES" ID="QIT-03" LEVEL="GROUP" MODIFIED="2023-10-15 16:30:49 +0300" MODIFIED_BY="[Empty name]" NO="3">
<NAME>Blinding of participants and personnel (performance bias)</NAME>
<DESCRIPTION>
<P>Performance bias due to knowledge of the allocated interventions by participants and personnel during the study</P>
</DESCRIPTION>
<QUALITY_ITEM_DATA_ENTRY_GROUP ID="QIG-03.01" NO="1">
<NAME>All outcomes</NAME>
</QUALITY_ITEM_DATA_ENTRY_GROUP>
<QUALITY_ITEM_DATA>
<QUALITY_ITEM_DATA_ENTRY GROUP_ID="QIG-03.01" RESULT="UNKNOWN" STUDY_ID="STD-Baumann-et-al-2019">
<DESCRIPTION/>
</QUALITY_ITEM_DATA_ENTRY>
<QUALITY_ITEM_DATA_ENTRY GROUP_ID="QIG-03.01" RESULT="UNKNOWN" STUDY_ID="STD-Bedford-et-al-2021">
<DESCRIPTION/>
</QUALITY_ITEM_DATA_ENTRY>
<QUALITY_ITEM_DATA_ENTRY GROUP_ID="QIG-03.01" RESULT="UNKNOWN" STUDY_ID="STD-Brabin-et-al-2006">
<DESCRIPTION/>
</QUALITY_ITEM_DATA_ENTRY>
<QUALITY_ITEM_DATA_ENTRY GROUP_ID="QIG-03.01" RESULT="UNKNOWN" STUDY_ID="STD-Dahlstrom-et-al-2009">
<DESCRIPTION/>
</QUALITY_ITEM_DATA_ENTRY>
<QUALITY_ITEM_DATA_ENTRY GROUP_ID="QIG-03.01" RESULT="UNKNOWN" STUDY_ID="STD-David-et-al-2022">
<DESCRIPTION/>
</QUALITY_ITEM_DATA_ENTRY>
<QUALITY_ITEM_DATA_ENTRY GROUP_ID="QIG-03.01" RESULT="UNKNOWN" STUDY_ID="STD-Dib-et-al-2022">
<DESCRIPTION/>
</QUALITY_ITEM_DATA_ENTRY>
<QUALITY_ITEM_DATA_ENTRY GROUP_ID="QIG-03.01" RESULT="UNKNOWN" STUDY_ID="STD-Dominguez_x002d_Riscart-et-al-2023">
<DESCRIPTION/>
</QUALITY_ITEM_DATA_ENTRY>
<QUALITY_ITEM_DATA_ENTRY GROUP_ID="QIG-03.01" RESULT="UNKNOWN" STUDY_ID="STD-Donders-et-al-2007">
<DESCRIPTION/>
</QUALITY_ITEM_DATA_ENTRY>
<QUALITY_ITEM_DATA_ENTRY GROUP_ID="QIG-03.01" RESULT="UNKNOWN" STUDY_ID="STD-Feiring-et-al-2015">
<DESCRIPTION/>
</QUALITY_ITEM_DATA_ENTRY>
<QUALITY_ITEM_DATA_ENTRY GROUP_ID="QIG-03.01" RESULT="UNKNOWN" STUDY_ID="STD-Ganczak-et-al-2018">
<DESCRIPTION/>
</QUALITY_ITEM_DATA_ENTRY>
<QUALITY_ITEM_DATA_ENTRY GROUP_ID="QIG-03.01" RESULT="UNKNOWN" STUDY_ID="STD-Gefenaite-et-al-2012">
<DESCRIPTION/>
</QUALITY_ITEM_DATA_ENTRY>
<QUALITY_ITEM_DATA_ENTRY GROUP_ID="QIG-03.01" RESULT="UNKNOWN" STUDY_ID="STD-Grandahl-et-al-2016">
<DESCRIPTION/>
</QUALITY_ITEM_DATA_ENTRY>
<QUALITY_ITEM_DATA_ENTRY GROUP_ID="QIG-03.01" RESULT="UNKNOWN" STUDY_ID="STD-Haesebaert-et-al-2014">
<DESCRIPTION/>
</QUALITY_ITEM_DATA_ENTRY>
<QUALITY_ITEM_DATA_ENTRY GROUP_ID="QIG-03.01" RESULT="UNKNOWN" STUDY_ID="STD-Hansen-et-al-2015">
<DESCRIPTION/>
</QUALITY_ITEM_DATA_ENTRY>
<QUALITY_ITEM_DATA_ENTRY GROUP_ID="QIG-03.01" RESULT="UNKNOWN" STUDY_ID="STD-Lenselink-et-al-2007">
<DESCRIPTION/>
</QUALITY_ITEM_DATA_ENTRY>
<QUALITY_ITEM_DATA_ENTRY GROUP_ID="QIG-03.01" RESULT="UNKNOWN" STUDY_ID="STD-Mari-et-al-2022">
<DESCRIPTION/>
</QUALITY_ITEM_DATA_ENTRY>
<QUALITY_ITEM_DATA_ENTRY GROUP_ID="QIG-03.01" RESULT="UNKNOWN" STUDY_ID="STD-Marlow-et-al-2007">
<DESCRIPTION/>
</QUALITY_ITEM_DATA_ENTRY>
<QUALITY_ITEM_DATA_ENTRY GROUP_ID="QIG-03.01" RESULT="UNKNOWN" STUDY_ID="STD-Pelucchi-et-al-2010">
<DESCRIPTION/>
</QUALITY_ITEM_DATA_ENTRY>
<QUALITY_ITEM_DATA_ENTRY GROUP_ID="QIG-03.01" RESULT="UNKNOWN" STUDY_ID="STD-Rousset_x002d_Jablonski-et-al-2021">
<DESCRIPTION/>
</QUALITY_ITEM_DATA_ENTRY>
<QUALITY_ITEM_DATA_ENTRY GROUP_ID="QIG-03.01" RESULT="UNKNOWN" STUDY_ID="STD-Schreiber-et-al-2015">
<DESCRIPTION/>
</QUALITY_ITEM_DATA_ENTRY>
<QUALITY_ITEM_DATA_ENTRY GROUP_ID="QIG-03.01" RESULT="UNKNOWN" STUDY_ID="STD-Sobierajski-et-al-2023">
<DESCRIPTION/>
</QUALITY_ITEM_DATA_ENTRY>
<QUALITY_ITEM_DATA_ENTRY GROUP_ID="QIG-03.01" RESULT="UNKNOWN" STUDY_ID="STD-Spencer-et-al-2007">
<DESCRIPTION/>
</QUALITY_ITEM_DATA_ENTRY>
<QUALITY_ITEM_DATA_ENTRY GROUP_ID="QIG-03.01" RESULT="UNKNOWN" STUDY_ID="STD-Sypien-_x0026_-Zielonka-2022">
<DESCRIPTION/>
</QUALITY_ITEM_DATA_ENTRY>
<QUALITY_ITEM_DATA_ENTRY GROUP_ID="QIG-03.01" RESULT="UNKNOWN" STUDY_ID="STD-Waller-et-al-2019">
<DESCRIPTION/>
</QUALITY_ITEM_DATA_ENTRY>
<QUALITY_ITEM_DATA_ENTRY GROUP_ID="QIG-03.01" RESULT="UNKNOWN" STUDY_ID="STD-Woodhall-et-al-2007">
<DESCRIPTION/>
</QUALITY_ITEM_DATA_ENTRY>
</QUALITY_ITEM_DATA>
</QUALITY_ITEM>
<QUALITY_ITEM CORE_ITEM="YES" ID="QIT-04" LEVEL="GROUP" MODIFIED="2023-10-15 16:30:49 +0300" MODIFIED_BY="[Empty name]" NO="4">
<NAME>Blinding of outcome assessment (detection bias)</NAME>
<DESCRIPTION>
<P>Detection bias due to knowledge of the allocated interventions by outcome assessors</P>
</DESCRIPTION>
<QUALITY_ITEM_DATA_ENTRY_GROUP ID="QIG-04.01" NO="1">
<NAME>All outcomes</NAME>
</QUALITY_ITEM_DATA_ENTRY_GROUP>
<QUALITY_ITEM_DATA>
<QUALITY_ITEM_DATA_ENTRY GROUP_ID="QIG-04.01" RESULT="UNKNOWN" STUDY_ID="STD-Baumann-et-al-2019">
<DESCRIPTION/>
</QUALITY_ITEM_DATA_ENTRY>
<QUALITY_ITEM_DATA_ENTRY GROUP_ID="QIG-04.01" RESULT="UNKNOWN" STUDY_ID="STD-Bedford-et-al-2021">
<DESCRIPTION/>
</QUALITY_ITEM_DATA_ENTRY>
<QUALITY_ITEM_DATA_ENTRY GROUP_ID="QIG-04.01" RESULT="UNKNOWN" STUDY_ID="STD-Brabin-et-al-2006">
<DESCRIPTION/>
</QUALITY_ITEM_DATA_ENTRY>
<QUALITY_ITEM_DATA_ENTRY GROUP_ID="QIG-04.01" RESULT="UNKNOWN" STUDY_ID="STD-Dahlstrom-et-al-2009">
<DESCRIPTION/>
</QUALITY_ITEM_DATA_ENTRY>
<QUALITY_ITEM_DATA_ENTRY GROUP_ID="QIG-04.01" RESULT="UNKNOWN" STUDY_ID="STD-David-et-al-2022">
<DESCRIPTION/>
</QUALITY_ITEM_DATA_ENTRY>
<QUALITY_ITEM_DATA_ENTRY GROUP_ID="QIG-04.01" RESULT="UNKNOWN" STUDY_ID="STD-Dib-et-al-2022">
<DESCRIPTION/>
</QUALITY_ITEM_DATA_ENTRY>
<QUALITY_ITEM_DATA_ENTRY GROUP_ID="QIG-04.01" RESULT="UNKNOWN" STUDY_ID="STD-Dominguez_x002d_Riscart-et-al-2023">
<DESCRIPTION/>
</QUALITY_ITEM_DATA_ENTRY>
<QUALITY_ITEM_DATA_ENTRY GROUP_ID="QIG-04.01" RESULT="UNKNOWN" STUDY_ID="STD-Donders-et-al-2007">
<DESCRIPTION/>
</QUALITY_ITEM_DATA_ENTRY>
<QUALITY_ITEM_DATA_ENTRY GROUP_ID="QIG-04.01" RESULT="UNKNOWN" STUDY_ID="STD-Feiring-et-al-2015">
<DESCRIPTION/>
</QUALITY_ITEM_DATA_ENTRY>
<QUALITY_ITEM_DATA_ENTRY GROUP_ID="QIG-04.01" RESULT="UNKNOWN" STUDY_ID="STD-Ganczak-et-al-2018">
<DESCRIPTION/>
</QUALITY_ITEM_DATA_ENTRY>
<QUALITY_ITEM_DATA_ENTRY GROUP_ID="QIG-04.01" RESULT="UNKNOWN" STUDY_ID="STD-Gefenaite-et-al-2012">
<DESCRIPTION/>
</QUALITY_ITEM_DATA_ENTRY>
<QUALITY_ITEM_DATA_ENTRY GROUP_ID="QIG-04.01" RESULT="UNKNOWN" STUDY_ID="STD-Grandahl-et-al-2016">
<DESCRIPTION/>
</QUALITY_ITEM_DATA_ENTRY>
<QUALITY_ITEM_DATA_ENTRY GROUP_ID="QIG-04.01" RESULT="UNKNOWN" STUDY_ID="STD-Haesebaert-et-al-2014">
<DESCRIPTION/>
</QUALITY_ITEM_DATA_ENTRY>
<QUALITY_ITEM_DATA_ENTRY GROUP_ID="QIG-04.01" RESULT="UNKNOWN" STUDY_ID="STD-Hansen-et-al-2015">
<DESCRIPTION/>
</QUALITY_ITEM_DATA_ENTRY>
<QUALITY_ITEM_DATA_ENTRY GROUP_ID="QIG-04.01" RESULT="UNKNOWN" STUDY_ID="STD-Lenselink-et-al-2007">
<DESCRIPTION/>
</QUALITY_ITEM_DATA_ENTRY>
<QUALITY_ITEM_DATA_ENTRY GROUP_ID="QIG-04.01" RESULT="UNKNOWN" STUDY_ID="STD-Mari-et-al-2022">
<DESCRIPTION/>
</QUALITY_ITEM_DATA_ENTRY>
<QUALITY_ITEM_DATA_ENTRY GROUP_ID="QIG-04.01" RESULT="UNKNOWN" STUDY_ID="STD-Marlow-et-al-2007">
<DESCRIPTION/>
</QUALITY_ITEM_DATA_ENTRY>
<QUALITY_ITEM_DATA_ENTRY GROUP_ID="QIG-04.01" RESULT="UNKNOWN" STUDY_ID="STD-Pelucchi-et-al-2010">
<DESCRIPTION/>
</QUALITY_ITEM_DATA_ENTRY>
<QUALITY_ITEM_DATA_ENTRY GROUP_ID="QIG-04.01" RESULT="UNKNOWN" STUDY_ID="STD-Rousset_x002d_Jablonski-et-al-2021">
<DESCRIPTION/>
</QUALITY_ITEM_DATA_ENTRY>
<QUALITY_ITEM_DATA_ENTRY GROUP_ID="QIG-04.01" RESULT="UNKNOWN" STUDY_ID="STD-Schreiber-et-al-2015">
<DESCRIPTION/>
</QUALITY_ITEM_DATA_ENTRY>
<QUALITY_ITEM_DATA_ENTRY GROUP_ID="QIG-04.01" RESULT="UNKNOWN" STUDY_ID="STD-Sobierajski-et-al-2023">
<DESCRIPTION/>
</QUALITY_ITEM_DATA_ENTRY>
<QUALITY_ITEM_DATA_ENTRY GROUP_ID="QIG-04.01" RESULT="UNKNOWN" STUDY_ID="STD-Spencer-et-al-2007">
<DESCRIPTION/>
</QUALITY_ITEM_DATA_ENTRY>
<QUALITY_ITEM_DATA_ENTRY GROUP_ID="QIG-04.01" RESULT="UNKNOWN" STUDY_ID="STD-Sypien-_x0026_-Zielonka-2022">
<DESCRIPTION/>
</QUALITY_ITEM_DATA_ENTRY>
<QUALITY_ITEM_DATA_ENTRY GROUP_ID="QIG-04.01" RESULT="UNKNOWN" STUDY_ID="STD-Waller-et-al-2019">
<DESCRIPTION/>
</QUALITY_ITEM_DATA_ENTRY>
<QUALITY_ITEM_DATA_ENTRY GROUP_ID="QIG-04.01" RESULT="UNKNOWN" STUDY_ID="STD-Woodhall-et-al-2007">
<DESCRIPTION/>
</QUALITY_ITEM_DATA_ENTRY>
</QUALITY_ITEM_DATA>
</QUALITY_ITEM>
<QUALITY_ITEM CORE_ITEM="YES" ID="QIT-05" LEVEL="GROUP" MODIFIED="2023-10-15 16:30:49 +0300" MODIFIED_BY="[Empty name]" NO="5">
<NAME>Incomplete outcome data (attrition bias)</NAME>
<DESCRIPTION>
<P>Attrition bias due to amount, nature or handling of incomplete outcome data</P>
</DESCRIPTION>
<QUALITY_ITEM_DATA_ENTRY_GROUP ID="QIG-05.01" NO="1">
<NAME>All outcomes</NAME>
</QUALITY_ITEM_DATA_ENTRY_GROUP>
<QUALITY_ITEM_DATA>
<QUALITY_ITEM_DATA_ENTRY GROUP_ID="QIG-05.01" RESULT="UNKNOWN" STUDY_ID="STD-Baumann-et-al-2019">
<DESCRIPTION/>
</QUALITY_ITEM_DATA_ENTRY>
<QUALITY_ITEM_DATA_ENTRY GROUP_ID="QIG-05.01" RESULT="UNKNOWN" STUDY_ID="STD-Bedford-et-al-2021">
<DESCRIPTION/>
</QUALITY_ITEM_DATA_ENTRY>
<QUALITY_ITEM_DATA_ENTRY GROUP_ID="QIG-05.01" RESULT="UNKNOWN" STUDY_ID="STD-Brabin-et-al-2006">
<DESCRIPTION/>
</QUALITY_ITEM_DATA_ENTRY>
<QUALITY_ITEM_DATA_ENTRY GROUP_ID="QIG-05.01" RESULT="UNKNOWN" STUDY_ID="STD-Dahlstrom-et-al-2009">
<DESCRIPTION/>
</QUALITY_ITEM_DATA_ENTRY>
<QUALITY_ITEM_DATA_ENTRY GROUP_ID="QIG-05.01" RESULT="UNKNOWN" STUDY_ID="STD-David-et-al-2022">
<DESCRIPTION/>
</QUALITY_ITEM_DATA_ENTRY>
<QUALITY_ITEM_DATA_ENTRY GROUP_ID="QIG-05.01" RESULT="UNKNOWN" STUDY_ID="STD-Dib-et-al-2022">
<DESCRIPTION/>
</QUALITY_ITEM_DATA_ENTRY>
<QUALITY_ITEM_DATA_ENTRY GROUP_ID="QIG-05.01" RESULT="UNKNOWN" STUDY_ID="STD-Dominguez_x002d_Riscart-et-al-2023">
<DESCRIPTION/>
</QUALITY_ITEM_DATA_ENTRY>
<QUALITY_ITEM_DATA_ENTRY GROUP_ID="QIG-05.01" RESULT="UNKNOWN" STUDY_ID="STD-Donders-et-al-2007">
<DESCRIPTION/>
</QUALITY_ITEM_DATA_ENTRY>
<QUALITY_ITEM_DATA_ENTRY GROUP_ID="QIG-05.01" RESULT="UNKNOWN" STUDY_ID="STD-Feiring-et-al-2015">
<DESCRIPTION/>
</QUALITY_ITEM_DATA_ENTRY>
<QUALITY_ITEM_DATA_ENTRY GROUP_ID="QIG-05.01" RESULT="UNKNOWN" STUDY_ID="STD-Ganczak-et-al-2018">
<DESCRIPTION/>
</QUALITY_ITEM_DATA_ENTRY>
<QUALITY_ITEM_DATA_ENTRY GROUP_ID="QIG-05.01" RESULT="UNKNOWN" STUDY_ID="STD-Gefenaite-et-al-2012">
<DESCRIPTION/>
</QUALITY_ITEM_DATA_ENTRY>
<QUALITY_ITEM_DATA_ENTRY GROUP_ID="QIG-05.01" RESULT="UNKNOWN" STUDY_ID="STD-Grandahl-et-al-2016">
<DESCRIPTION/>
</QUALITY_ITEM_DATA_ENTRY>
<QUALITY_ITEM_DATA_ENTRY GROUP_ID="QIG-05.01" RESULT="UNKNOWN" STUDY_ID="STD-Haesebaert-et-al-2014">
<DESCRIPTION/>
</QUALITY_ITEM_DATA_ENTRY>
<QUALITY_ITEM_DATA_ENTRY GROUP_ID="QIG-05.01" RESULT="UNKNOWN" STUDY_ID="STD-Hansen-et-al-2015">
<DESCRIPTION/>
</QUALITY_ITEM_DATA_ENTRY>
<QUALITY_ITEM_DATA_ENTRY GROUP_ID="QIG-05.01" RESULT="UNKNOWN" STUDY_ID="STD-Lenselink-et-al-2007">
<DESCRIPTION/>
</QUALITY_ITEM_DATA_ENTRY>
<QUALITY_ITEM_DATA_ENTRY GROUP_ID="QIG-05.01" RESULT="UNKNOWN" STUDY_ID="STD-Mari-et-al-2022">
<DESCRIPTION/>
</QUALITY_ITEM_DATA_ENTRY>
<QUALITY_ITEM_DATA_ENTRY GROUP_ID="QIG-05.01" RESULT="UNKNOWN" STUDY_ID="STD-Marlow-et-al-2007">
<DESCRIPTION/>
</QUALITY_ITEM_DATA_ENTRY>
<QUALITY_ITEM_DATA_ENTRY GROUP_ID="QIG-05.01" RESULT="UNKNOWN" STUDY_ID="STD-Pelucchi-et-al-2010">
<DESCRIPTION/>
</QUALITY_ITEM_DATA_ENTRY>
<QUALITY_ITEM_DATA_ENTRY GROUP_ID="QIG-05.01" RESULT="UNKNOWN" STUDY_ID="STD-Rousset_x002d_Jablonski-et-al-2021">
<DESCRIPTION/>
</QUALITY_ITEM_DATA_ENTRY>
<QUALITY_ITEM_DATA_ENTRY GROUP_ID="QIG-05.01" RESULT="UNKNOWN" STUDY_ID="STD-Schreiber-et-al-2015">
<DESCRIPTION/>
</QUALITY_ITEM_DATA_ENTRY>
<QUALITY_ITEM_DATA_ENTRY GROUP_ID="QIG-05.01" RESULT="UNKNOWN" STUDY_ID="STD-Sobierajski-et-al-2023">
<DESCRIPTION/>
</QUALITY_ITEM_DATA_ENTRY>
<QUALITY_ITEM_DATA_ENTRY GROUP_ID="QIG-05.01" RESULT="UNKNOWN" STUDY_ID="STD-Spencer-et-al-2007">
<DESCRIPTION/>
</QUALITY_ITEM_DATA_ENTRY>
<QUALITY_ITEM_DATA_ENTRY GROUP_ID="QIG-05.01" RESULT="UNKNOWN" STUDY_ID="STD-Sypien-_x0026_-Zielonka-2022">
<DESCRIPTION/>
</QUALITY_ITEM_DATA_ENTRY>
<QUALITY_ITEM_DATA_ENTRY GROUP_ID="QIG-05.01" RESULT="UNKNOWN" STUDY_ID="STD-Waller-et-al-2019">
<DESCRIPTION/>
</QUALITY_ITEM_DATA_ENTRY>
<QUALITY_ITEM_DATA_ENTRY GROUP_ID="QIG-05.01" RESULT="UNKNOWN" STUDY_ID="STD-Woodhall-et-al-2007">
<DESCRIPTION/>
</QUALITY_ITEM_DATA_ENTRY>
</QUALITY_ITEM_DATA>
</QUALITY_ITEM>
<QUALITY_ITEM CORE_ITEM="YES" ID="QIT-06" LEVEL="STUDY" MODIFIED="2023-10-15 16:30:49 +0300" MODIFIED_BY="[Empty name]" NO="6">
<NAME>Selective reporting (reporting bias)</NAME>
<DESCRIPTION>
<P>Reporting bias due to selective outcome reporting</P>
</DESCRIPTION>
<QUALITY_ITEM_DATA>
<QUALITY_ITEM_DATA_ENTRY RESULT="UNKNOWN" STUDY_ID="STD-Baumann-et-al-2019">
<DESCRIPTION/>
</QUALITY_ITEM_DATA_ENTRY>
<QUALITY_ITEM_DATA_ENTRY RESULT="UNKNOWN" STUDY_ID="STD-Bedford-et-al-2021">
<DESCRIPTION/>
</QUALITY_ITEM_DATA_ENTRY>
<QUALITY_ITEM_DATA_ENTRY RESULT="UNKNOWN" STUDY_ID="STD-Brabin-et-al-2006">
<DESCRIPTION/>
</QUALITY_ITEM_DATA_ENTRY>
<QUALITY_ITEM_DATA_ENTRY RESULT="UNKNOWN" STUDY_ID="STD-Dahlstrom-et-al-2009">
<DESCRIPTION/>
</QUALITY_ITEM_DATA_ENTRY>
<QUALITY_ITEM_DATA_ENTRY RESULT="UNKNOWN" STUDY_ID="STD-David-et-al-2022">
<DESCRIPTION/>
</QUALITY_ITEM_DATA_ENTRY>
<QUALITY_ITEM_DATA_ENTRY RESULT="UNKNOWN" STUDY_ID="STD-Dib-et-al-2022">
<DESCRIPTION/>
</QUALITY_ITEM_DATA_ENTRY>
<QUALITY_ITEM_DATA_ENTRY RESULT="UNKNOWN" STUDY_ID="STD-Dominguez_x002d_Riscart-et-al-2023">
<DESCRIPTION/>
</QUALITY_ITEM_DATA_ENTRY>
<QUALITY_ITEM_DATA_ENTRY RESULT="UNKNOWN" STUDY_ID="STD-Donders-et-al-2007">
<DESCRIPTION/>
</QUALITY_ITEM_DATA_ENTRY>
<QUALITY_ITEM_DATA_ENTRY RESULT="UNKNOWN" STUDY_ID="STD-Feiring-et-al-2015">
<DESCRIPTION/>
</QUALITY_ITEM_DATA_ENTRY>
<QUALITY_ITEM_DATA_ENTRY RESULT="UNKNOWN" STUDY_ID="STD-Ganczak-et-al-2018">
<DESCRIPTION/>
</QUALITY_ITEM_DATA_ENTRY>
<QUALITY_ITEM_DATA_ENTRY RESULT="UNKNOWN" STUDY_ID="STD-Gefenaite-et-al-2012">
<DESCRIPTION/>
</QUALITY_ITEM_DATA_ENTRY>
<QUALITY_ITEM_DATA_ENTRY RESULT="UNKNOWN" STUDY_ID="STD-Grandahl-et-al-2016">
<DESCRIPTION/>
</QUALITY_ITEM_DATA_ENTRY>
<QUALITY_ITEM_DATA_ENTRY RESULT="UNKNOWN" STUDY_ID="STD-Haesebaert-et-al-2014">
<DESCRIPTION/>
</QUALITY_ITEM_DATA_ENTRY>
<QUALITY_ITEM_DATA_ENTRY RESULT="UNKNOWN" STUDY_ID="STD-Hansen-et-al-2015">
<DESCRIPTION/>
</QUALITY_ITEM_DATA_ENTRY>
<QUALITY_ITEM_DATA_ENTRY RESULT="UNKNOWN" STUDY_ID="STD-Lenselink-et-al-2007">
<DESCRIPTION/>
</QUALITY_ITEM_DATA_ENTRY>
<QUALITY_ITEM_DATA_ENTRY RESULT="UNKNOWN" STUDY_ID="STD-Mari-et-al-2022">
<DESCRIPTION/>
</QUALITY_ITEM_DATA_ENTRY>
<QUALITY_ITEM_DATA_ENTRY RESULT="UNKNOWN" STUDY_ID="STD-Marlow-et-al-2007">
<DESCRIPTION/>
</QUALITY_ITEM_DATA_ENTRY>
<QUALITY_ITEM_DATA_ENTRY RESULT="UNKNOWN" STUDY_ID="STD-Pelucchi-et-al-2010">
<DESCRIPTION/>
</QUALITY_ITEM_DATA_ENTRY>
<QUALITY_ITEM_DATA_ENTRY RESULT="UNKNOWN" STUDY_ID="STD-Rousset_x002d_Jablonski-et-al-2021">
<DESCRIPTION/>
</QUALITY_ITEM_DATA_ENTRY>
<QUALITY_ITEM_DATA_ENTRY RESULT="UNKNOWN" STUDY_ID="STD-Schreiber-et-al-2015">
<DESCRIPTION/>
</QUALITY_ITEM_DATA_ENTRY>
<QUALITY_ITEM_DATA_ENTRY RESULT="UNKNOWN" STUDY_ID="STD-Sobierajski-et-al-2023">
<DESCRIPTION/>
</QUALITY_ITEM_DATA_ENTRY>
<QUALITY_ITEM_DATA_ENTRY RESULT="UNKNOWN" STUDY_ID="STD-Spencer-et-al-2007">
<DESCRIPTION/>
</QUALITY_ITEM_DATA_ENTRY>
<QUALITY_ITEM_DATA_ENTRY RESULT="UNKNOWN" STUDY_ID="STD-Sypien-_x0026_-Zielonka-2022">
<DESCRIPTION/>
</QUALITY_ITEM_DATA_ENTRY>
<QUALITY_ITEM_DATA_ENTRY RESULT="UNKNOWN" STUDY_ID="STD-Waller-et-al-2019">
<DESCRIPTION/>
</QUALITY_ITEM_DATA_ENTRY>
<QUALITY_ITEM_DATA_ENTRY RESULT="UNKNOWN" STUDY_ID="STD-Woodhall-et-al-2007">
<DESCRIPTION/>
</QUALITY_ITEM_DATA_ENTRY>
</QUALITY_ITEM_DATA>
</QUALITY_ITEM>
<QUALITY_ITEM CORE_ITEM="YES" ID="QIT-07" LEVEL="STUDY" MODIFIED="2023-10-15 16:30:49 +0300" MODIFIED_BY="[Empty name]" NO="7">
<NAME>Other bias</NAME>
<DESCRIPTION>
<P>Bias due to problems not covered elsewhere in the table</P>
</DESCRIPTION>
<QUALITY_ITEM_DATA>
<QUALITY_ITEM_DATA_ENTRY RESULT="UNKNOWN" STUDY_ID="STD-Baumann-et-al-2019">
<DESCRIPTION/>
</QUALITY_ITEM_DATA_ENTRY>
<QUALITY_ITEM_DATA_ENTRY RESULT="UNKNOWN" STUDY_ID="STD-Bedford-et-al-2021">
<DESCRIPTION/>
</QUALITY_ITEM_DATA_ENTRY>
<QUALITY_ITEM_DATA_ENTRY RESULT="UNKNOWN" STUDY_ID="STD-Brabin-et-al-2006">
<DESCRIPTION/>
</QUALITY_ITEM_DATA_ENTRY>
<QUALITY_ITEM_DATA_ENTRY RESULT="UNKNOWN" STUDY_ID="STD-Dahlstrom-et-al-2009">
<DESCRIPTION/>
</QUALITY_ITEM_DATA_ENTRY>
<QUALITY_ITEM_DATA_ENTRY RESULT="UNKNOWN" STUDY_ID="STD-David-et-al-2022">
<DESCRIPTION/>
</QUALITY_ITEM_DATA_ENTRY>
<QUALITY_ITEM_DATA_ENTRY RESULT="UNKNOWN" STUDY_ID="STD-Dib-et-al-2022">
<DESCRIPTION/>
</QUALITY_ITEM_DATA_ENTRY>
<QUALITY_ITEM_DATA_ENTRY RESULT="UNKNOWN" STUDY_ID="STD-Dominguez_x002d_Riscart-et-al-2023">
<DESCRIPTION/>
</QUALITY_ITEM_DATA_ENTRY>
<QUALITY_ITEM_DATA_ENTRY RESULT="UNKNOWN" STUDY_ID="STD-Donders-et-al-2007">
<DESCRIPTION/>
</QUALITY_ITEM_DATA_ENTRY>
<QUALITY_ITEM_DATA_ENTRY RESULT="UNKNOWN" STUDY_ID="STD-Feiring-et-al-2015">
<DESCRIPTION/>
</QUALITY_ITEM_DATA_ENTRY>
<QUALITY_ITEM_DATA_ENTRY RESULT="UNKNOWN" STUDY_ID="STD-Ganczak-et-al-2018">
<DESCRIPTION/>
</QUALITY_ITEM_DATA_ENTRY>
<QUALITY_ITEM_DATA_ENTRY RESULT="UNKNOWN" STUDY_ID="STD-Gefenaite-et-al-2012">
<DESCRIPTION/>
</QUALITY_ITEM_DATA_ENTRY>
<QUALITY_ITEM_DATA_ENTRY RESULT="UNKNOWN" STUDY_ID="STD-Grandahl-et-al-2016">
<DESCRIPTION/>
</QUALITY_ITEM_DATA_ENTRY>
<QUALITY_ITEM_DATA_ENTRY RESULT="UNKNOWN" STUDY_ID="STD-Haesebaert-et-al-2014">
<DESCRIPTION/>
</QUALITY_ITEM_DATA_ENTRY>
<QUALITY_ITEM_DATA_ENTRY RESULT="UNKNOWN" STUDY_ID="STD-Hansen-et-al-2015">
<DESCRIPTION/>
</QUALITY_ITEM_DATA_ENTRY>
<QUALITY_ITEM_DATA_ENTRY RESULT="UNKNOWN" STUDY_ID="STD-Lenselink-et-al-2007">
<DESCRIPTION/>
</QUALITY_ITEM_DATA_ENTRY>
<QUALITY_ITEM_DATA_ENTRY RESULT="UNKNOWN" STUDY_ID="STD-Mari-et-al-2022">
<DESCRIPTION/>
</QUALITY_ITEM_DATA_ENTRY>
<QUALITY_ITEM_DATA_ENTRY RESULT="UNKNOWN" STUDY_ID="STD-Marlow-et-al-2007">
<DESCRIPTION/>
</QUALITY_ITEM_DATA_ENTRY>
<QUALITY_ITEM_DATA_ENTRY RESULT="UNKNOWN" STUDY_ID="STD-Pelucchi-et-al-2010">
<DESCRIPTION/>
</QUALITY_ITEM_DATA_ENTRY>
<QUALITY_ITEM_DATA_ENTRY RESULT="UNKNOWN" STUDY_ID="STD-Rousset_x002d_Jablonski-et-al-2021">
<DESCRIPTION/>
</QUALITY_ITEM_DATA_ENTRY>
<QUALITY_ITEM_DATA_ENTRY RESULT="UNKNOWN" STUDY_ID="STD-Schreiber-et-al-2015">
<DESCRIPTION/>
</QUALITY_ITEM_DATA_ENTRY>
<QUALITY_ITEM_DATA_ENTRY RESULT="UNKNOWN" STUDY_ID="STD-Sobierajski-et-al-2023">
<DESCRIPTION/>
</QUALITY_ITEM_DATA_ENTRY>
<QUALITY_ITEM_DATA_ENTRY RESULT="UNKNOWN" STUDY_ID="STD-Spencer-et-al-2007">
<DESCRIPTION/>
</QUALITY_ITEM_DATA_ENTRY>
<QUALITY_ITEM_DATA_ENTRY RESULT="UNKNOWN" STUDY_ID="STD-Sypien-_x0026_-Zielonka-2022">
<DESCRIPTION/>
</QUALITY_ITEM_DATA_ENTRY>
<QUALITY_ITEM_DATA_ENTRY RESULT="UNKNOWN" STUDY_ID="STD-Waller-et-al-2019">
<DESCRIPTION/>
</QUALITY_ITEM_DATA_ENTRY>
<QUALITY_ITEM_DATA_ENTRY RESULT="UNKNOWN" STUDY_ID="STD-Woodhall-et-al-2007">
<DESCRIPTION/>
</QUALITY_ITEM_DATA_ENTRY>
</QUALITY_ITEM_DATA>
</QUALITY_ITEM>
</QUALITY_ITEMS>
<SOF_TABLES/>
<ADDITIONAL_TABLES/>
<ANALYSES_AND_DATA CALCULATED_DATA="YES" MODIFIED="2024-01-21 15:09:14 +0200" MODIFIED_BY="[Empty name]">
<COMPARISON ID="CMP-001" MODIFIED="2023-09-25 02:28:49 +0300" MODIFIED_BY="[Empty name]" NO="1">
<NAME>Previous vaccinations for child</NAME>
<DICH_OUTCOME CHI2="131.78260587937862" CI_END="0.3990919288544011" CI_START="0.11945499538590455" CI_STUDY="95" CI_TOTAL="95" DF="7" EFFECT_MEASURE="OR" EFFECT_SIZE="0.21834267681755262" ESTIMABLE="YES" EVENTS_1="2259" EVENTS_2="72183" I2="94.68822159549103" I2_Q="0.0" ID="CMP-001.01" LOG_CI_END="-0.39892705520129557" LOG_CI_START="-0.9227956841462412" LOG_EFFECT_SIZE="-0.6608613696737684" METHOD="MH" MODIFIED="2023-09-25 02:28:49 +0300" MODIFIED_BY="[Empty name]" NO="1" P_CHI2="-1.5629098015779164E-10" P_Q="1.0" P_Z="7.614491161268703E-7" Q="0.0" RANDOM="YES" SCALE="100.0" SORT_BY="STUDY" STUDIES="8" SUBGROUPS="NO" SUBGROUP_TEST="YES" SWAP_EVENTS="NO" TAU2="0.5764725847065963" TOTALS="YES" TOTAL_1="5350" TOTAL_2="90861" WEIGHT="100.0" Z="4.944997320962003">
<NAME>Previous vaccinations for child</NAME>
<GROUP_LABEL_1>No previous vaccination</GROUP_LABEL_1>
<GROUP_LABEL_2>Previous vaccination</GROUP_LABEL_2>
<GRAPH_LABEL_1>No previous vaccination</GRAPH_LABEL_1>
<GRAPH_LABEL_2>Previous vaccination</GRAPH_LABEL_2>
<DICH_DATA CI_END="0.726138422796325" CI_START="0.06428159467479183" EFFECT_SIZE="0.21604938271604937" ESTIMABLE="YES" EVENTS_1="5" EVENTS_2="18" LOG_CI_END="-0.13898058243171257" LOG_CI_START="-1.191913357952998" LOG_EFFECT_SIZE="-0.6654469701923553" MODIFIED="2023-09-25 00:39:14 +0300" MODIFIED_BY="[Empty name]" ORDER="1" O_E="0.0" SE="0.6184979244425016" STUDY_ID="STD-David-et-al-2022" TOTAL_1="23" TOTAL_2="32" VAR="0.3825396825396825" WEIGHT="9.874061454939643"/>
<DICH_DATA CI_END="0.9436499226723032" CI_START="0.5403918129706945" EFFECT_SIZE="0.7141013181072708" ESTIMABLE="YES" EVENTS_1="99" EVENTS_2="326" LOG_CI_END="-0.0251890913477122" LOG_CI_START="-0.26729123923658044" LOG_EFFECT_SIZE="-0.14624016529214628" MODIFIED="2023-09-25 00:39:37 +0300" MODIFIED_BY="[Empty name]" ORDER="2" O_E="0.0" SE="0.14221200009488116" STUDY_ID="STD-Dib-et-al-2022" TOTAL_1="301" TOTAL_2="801" VAR="0.020224252970986477" WEIGHT="15.869609934060673"/>
<DICH_DATA CI_END="0.5041289092595227" CI_START="0.008436945492357871" EFFECT_SIZE="0.06521739130434782" ESTIMABLE="YES" EVENTS_1="2" EVENTS_2="184" LOG_CI_END="-0.297458397241689" LOG_CI_START="-2.0738147566821348" LOG_EFFECT_SIZE="-1.1856365769619117" MODIFIED="2023-09-25 00:40:00 +0300" MODIFIED_BY="[Empty name]" ORDER="3" O_E="0.0" SE="1.0434405186411102" STUDY_ID="STD-Grandahl-et-al-2016" TOTAL_1="4" TOTAL_2="196" VAR="1.0887681159420288" WEIGHT="5.686472867941775"/>
<DICH_DATA CI_END="0.20568952137584748" CI_START="0.18229524081619453" EFFECT_SIZE="0.19363940929619133" ESTIMABLE="YES" EVENTS_1="2032" EVENTS_2="68807" LOG_CI_END="-0.6867878323916317" LOG_CI_START="-0.7392246693277169" LOG_EFFECT_SIZE="-0.7130062508596743" MODIFIED="2023-09-25 00:40:31 +0300" MODIFIED_BY="[Empty name]" ORDER="4" O_E="0.0" SE="0.030801657582785483" STUDY_ID="STD-Hansen-et-al-2015" TOTAL_1="4639" TOTAL_2="85901" VAR="9.487421098471664E-4" WEIGHT="16.399370135909386"/>
<DICH_DATA CI_END="0.6610916892413651" CI_START="0.02518459071892705" EFFECT_SIZE="0.12903225806451613" ESTIMABLE="YES" EVENTS_1="3" EVENTS_2="310" LOG_CI_END="-0.1797383024356204" LOG_CI_START="-1.5988651025770002" LOG_EFFECT_SIZE="-0.8893017025063104" MODIFIED="2023-09-25 00:40:49 +0300" MODIFIED_BY="[Empty name]" ORDER="5" O_E="0.0" SE="0.8336021071940015" STUDY_ID="STD-Lenselink-et-al-2007" TOTAL_1="6" TOTAL_2="350" VAR="0.6948924731182795" WEIGHT="7.448172344009089"/>
<DICH_DATA CI_END="0.6107176430094378" CI_START="0.2003517369659673" EFFECT_SIZE="0.3497975708502024" ESTIMABLE="YES" EVENTS_1="30" EVENTS_2="475" LOG_CI_END="-0.21415953349854333" LOG_CI_START="-0.6982068880630016" LOG_EFFECT_SIZE="-0.45618321078077245" MODIFIED="2023-09-25 00:41:01 +0300" MODIFIED_BY="[Empty name]" ORDER="6" O_E="0.0" SE="0.28433181214421116" STUDY_ID="STD-Marlow-et-al-2007" TOTAL_1="56" TOTAL_2="619" VAR="0.08084457939721097" WEIGHT="14.40605324180353"/>
<DICH_DATA CI_END="0.0800730828527032" CI_START="0.028697307570431874" EFFECT_SIZE="0.047936227289354955" ESTIMABLE="YES" EVENTS_1="17" EVENTS_2="1416" LOG_CI_END="-1.096513450621796" LOG_CI_START="-1.5421588475919945" LOG_EFFECT_SIZE="-1.3193361491068951" MODIFIED="2023-09-25 00:41:20 +0300" MODIFIED_BY="[Empty name]" ORDER="7" O_E="0.0" SE="0.2617743121605873" STUDY_ID="STD-Pelucchi-et-al-2010" TOTAL_1="156" TOTAL_2="1971" VAR="0.06852579050714858" WEIGHT="14.68119366919758"/>
<DICH_DATA CI_END="0.5612762940127297" CI_START="0.2873377020620708" EFFECT_SIZE="0.4015916340557072" ESTIMABLE="YES" EVENTS_1="71" EVENTS_2="647" LOG_CI_END="-0.2508233001941413" LOG_CI_START="-0.5416073857614462" LOG_EFFECT_SIZE="-0.39621534297779365" MODIFIED="2023-09-25 00:41:35 +0300" MODIFIED_BY="[Empty name]" ORDER="8" O_E="0.0" SE="0.17080801126667278" STUDY_ID="STD-Waller-et-al-2019" TOTAL_1="165" TOTAL_2="991" VAR="0.029175376712875817" WEIGHT="15.63506635213832"/>
</DICH_OUTCOME>
</COMPARISON>
<COMPARISON ID="CMP-002" MODIFIED="2023-09-25 02:30:06 +0300" MODIFIED_BY="[Empty name]" NO="2">
<NAME>Perceived vaccine safety</NAME>
<DICH_OUTCOME CHI2="94.57058889269288" CI_END="0.4957237309010185" CI_START="0.18124437399489052" CI_STUDY="95" CI_TOTAL="95" DF="5" EFFECT_MEASURE="OR" EFFECT_SIZE="0.2997451205300374" ESTIMABLE="YES" EVENTS_1="1724" EVENTS_2="11108" I2="94.71294399395843" I2_Q="0.0" ID="CMP-002.01" LOG_CI_END="-0.30476029038943486" LOG_CI_START="-0.7417354654791519" LOG_EFFECT_SIZE="-0.5232478779342935" METHOD="MH" MODIFIED="2023-09-25 02:30:06 +0300" MODIFIED_BY="[Empty name]" NO="1" P_CHI2="-1.339799382549245E-10" P_Q="1.0" P_Z="2.6811646196317184E-6" Q="0.0" RANDOM="YES" SCALE="100.0" SORT_BY="STUDY" STUDIES="6" SUBGROUPS="NO" SUBGROUP_TEST="YES" SWAP_EVENTS="NO" TAU2="0.3593305307176147" TOTALS="YES" TOTAL_1="3306" TOTAL_2="14240" WEIGHT="99.99999999999999" Z="4.693845573848293">
<NAME>Perceived vaccine safety</NAME>
<GROUP_LABEL_1>Vaccine is unsafe</GROUP_LABEL_1>
<GROUP_LABEL_2>Vaccine is safe</GROUP_LABEL_2>
<GRAPH_LABEL_1>Vaccine is unsafe</GRAPH_LABEL_1>
<GRAPH_LABEL_2>Vaccine is safe</GRAPH_LABEL_2>
<DICH_DATA CI_END="0.2665864509670583" CI_START="0.21708543768157298" EFFECT_SIZE="0.24056607489037404" ESTIMABLE="YES" EVENTS_1="901" EVENTS_2="9466" LOG_CI_END="-0.5741619270143229" LOG_CI_START="-0.6633693084970002" LOG_EFFECT_SIZE="-0.6187656177556614" MODIFIED="2023-09-25 00:59:46 +0300" MODIFIED_BY="[Empty name]" ORDER="16" O_E="0.0" SE="0.052400857466584766" STUDY_ID="STD-Dahlstrom-et-al-2009" TOTAL_1="1813" TOTAL_2="11771" VAR="0.0027458498632333323" WEIGHT="18.196528367859095"/>
<DICH_DATA CI_END="0.4507124109437214" CI_START="0.2230743188844758" EFFECT_SIZE="0.3170841593079834" ESTIMABLE="YES" EVENTS_1="46" EVENTS_2="372" LOG_CI_END="-0.34610048290935885" LOG_CI_START="-0.6515504243765519" LOG_EFFECT_SIZE="-0.4988254536429554" MODIFIED="2023-09-25 00:59:58 +0300" MODIFIED_BY="[Empty name]" ORDER="17" O_E="0.0" SE="0.17942280761942467" STUDY_ID="STD-Dib-et-al-2022" TOTAL_1="225" TOTAL_2="831" VAR="0.03219254389403708" WEIGHT="16.82795614819447"/>
<DICH_DATA CI_END="0.950095290683248" CI_START="0.33392914261321593" EFFECT_SIZE="0.5632623774216694" ESTIMABLE="YES" EVENTS_1="157" EVENTS_2="226" LOG_CI_END="-0.022232834561143933" LOG_CI_START="-0.4763456776098556" LOG_EFFECT_SIZE="-0.2492892560854998" MODIFIED="2023-09-25 01:00:10 +0300" MODIFIED_BY="[Empty name]" ORDER="18" O_E="0.0" SE="0.2667481319016399" STUDY_ID="STD-Ganczak-et-al-2018" TOTAL_1="194" TOTAL_2="256" VAR="0.07115456587301466" WEIGHT="15.304904125023697"/>
<DICH_DATA CI_END="0.08673722924749674" CI_START="0.029795220845514874" EFFECT_SIZE="0.05083655083655084" ESTIMABLE="YES" EVENTS_1="79" EVENTS_2="222" LOG_CI_END="-1.0617944551609977" LOG_CI_START="-1.5258533911879104" LOG_EFFECT_SIZE="-1.293823923174454" MODIFIED="2023-09-25 01:00:23 +0300" MODIFIED_BY="[Empty name]" ORDER="19" O_E="0.0" SE="0.27259051615098956" STUDY_ID="STD-Gefenaite-et-al-2012" TOTAL_1="219" TOTAL_2="242" VAR="0.07430558949546291" WEIGHT="15.193690800788719"/>
<DICH_DATA CI_END="0.7979375488053468" CI_START="0.40673745043584925" EFFECT_SIZE="0.5696938512992025" ESTIMABLE="YES" EVENTS_1="346" EVENTS_2="299" LOG_CI_END="-0.09803109771013362" LOG_CI_START="-0.3906858379990717" LOG_EFFECT_SIZE="-0.24435846785460263" MODIFIED="2023-09-25 01:00:37 +0300" MODIFIED_BY="[Empty name]" ORDER="20" O_E="0.0" SE="0.17190684311005042" STUDY_ID="STD-Marlow-et-al-2007" TOTAL_1="476" TOTAL_2="363" VAR="0.029551962708063487" WEIGHT="16.942220958656563"/>
<DICH_DATA CI_END="0.6616004804602277" CI_START="0.4004071465716284" EFFECT_SIZE="0.514693656995594" ESTIMABLE="YES" EVENTS_1="195" EVENTS_2="523" LOG_CI_END="-0.17940418806683095" LOG_CI_START="-0.3974981797218783" LOG_EFFECT_SIZE="-0.28845118389435465" MODIFIED="2023-09-25 01:00:47 +0300" MODIFIED_BY="[Empty name]" ORDER="21" O_E="0.0" SE="0.12810949028084478" STUDY_ID="STD-Waller-et-al-2019" TOTAL_1="379" TOTAL_2="777" VAR="0.016412041500017866" WEIGHT="17.53469959947745"/>
</DICH_OUTCOME>
</COMPARISON>
<COMPARISON ID="CMP-003" MODIFIED="2023-09-25 02:31:01 +0300" MODIFIED_BY="[Empty name]" NO="3">
<NAME>Perceived vaccine efficacy</NAME>
<DICH_OUTCOME CHI2="43.392800980108156" CI_END="0.37482531514213996" CI_START="0.1587425621061279" CI_STUDY="95" CI_TOTAL="95" DF="5" EFFECT_MEASURE="OR" EFFECT_SIZE="0.24392771648154318" ESTIMABLE="YES" EVENTS_1="1094" EVENTS_2="12387" I2="88.47735134154611" I2_Q="0.0" ID="CMP-003.01" LOG_CI_END="-0.4261710851928378" LOG_CI_START="-0.7993066144576619" LOG_EFFECT_SIZE="-0.6127388498252498" METHOD="MH" MODIFIED="2023-09-25 02:31:01 +0300" MODIFIED_BY="[Empty name]" NO="1" P_CHI2="3.0626116309662166E-8" P_Q="1.0" P_Z="1.2181760719146617E-10" Q="0.0" RANDOM="YES" SCALE="100.0" SORT_BY="STUDY" STUDIES="6" SUBGROUPS="NO" SUBGROUP_TEST="YES" SWAP_EVENTS="NO" TAU2="0.2266440184003235" TOTALS="YES" TOTAL_1="2318" TOTAL_2="16236" WEIGHT="100.0" Z="6.437050258666973">
<NAME>Perceived vaccine efficacy</NAME>
<GROUP_LABEL_1>Not efficient</GROUP_LABEL_1>
<GROUP_LABEL_2>Efficient</GROUP_LABEL_2>
<GRAPH_LABEL_1>Not efficient</GRAPH_LABEL_1>
<GRAPH_LABEL_2>Efficient</GRAPH_LABEL_2>
<DICH_DATA CI_END="0.2869895570936485" CI_START="0.2264946499465216" EFFECT_SIZE="0.2549541120912412" ESTIMABLE="YES" EVENTS_1="623" EVENTS_2="9744" LOG_CI_END="-0.5421339059807015" LOG_CI_START="-0.6449420520447261" LOG_EFFECT_SIZE="-0.5935379790127139" MODIFIED="2023-09-25 01:09:13 +0300" MODIFIED_BY="[Empty name]" ORDER="29" O_E="0.0" SE="0.060390013906538656" STUDY_ID="STD-Dahlstrom-et-al-2009" TOTAL_1="1268" TOTAL_2="12316" VAR="0.0036469537796319325" WEIGHT="20.860825886731465"/>
<DICH_DATA CI_END="0.5444722140661756" CI_START="0.16096113889351032" EFFECT_SIZE="0.29603862530413627" ESTIMABLE="YES" EVENTS_1="13" EVENTS_2="411" LOG_CI_END="-0.2640242785999282" LOG_CI_START="-0.7932789637276882" LOG_EFFECT_SIZE="-0.5286516211638081" MODIFIED="2023-09-25 01:09:24 +0300" MODIFIED_BY="[Empty name]" ORDER="30" O_E="0.0" SE="0.3108868218969901" STUDY_ID="STD-Dib-et-al-2022" TOTAL_1="77" TOTAL_2="1010" VAR="0.09665061602921082" WEIGHT="14.859695653189902"/>
<DICH_DATA CI_END="0.6478963033183637" CI_START="0.14490753578455134" EFFECT_SIZE="0.3064066852367688" ESTIMABLE="YES" EVENTS_1="24" EVENTS_2="359" LOG_CI_END="-0.18849449798802118" LOG_CI_START="-0.838909028852167" LOG_EFFECT_SIZE="-0.5137017634200941" MODIFIED="2023-09-25 01:09:34 +0300" MODIFIED_BY="[Empty name]" ORDER="31" O_E="0.0" SE="0.3820567150334522" STUDY_ID="STD-Ganczak-et-al-2018" TOTAL_1="36" TOTAL_2="414" VAR="0.14596733350215246" WEIGHT="12.892950924344202"/>
<DICH_DATA CI_END="0.4333366040063961" CI_START="0.1028705497075875" EFFECT_SIZE="0.2111340206185567" ESTIMABLE="YES" EVENTS_1="12" EVENTS_2="291" LOG_CI_END="-0.3631746244976654" LOG_CI_START="-0.987708939427238" LOG_EFFECT_SIZE="-0.6754417819624516" MODIFIED="2023-09-25 01:09:46 +0300" MODIFIED_BY="[Empty name]" ORDER="32" O_E="0.0" SE="0.3668545480843488" STUDY_ID="STD-Gefenaite-et-al-2012" TOTAL_1="37" TOTAL_2="419" VAR="0.1345822594501718" WEIGHT="13.29930896090699"/>
<DICH_DATA CI_END="0.5977482887036721" CI_START="0.3280233497807001" EFFECT_SIZE="0.44280401532309926" ESTIMABLE="YES" EVENTS_1="107" EVENTS_2="1179" LOG_CI_END="-0.22348165855407962" LOG_CI_START="-0.4840952406786269" LOG_EFFECT_SIZE="-0.3537884496163533" MODIFIED="2023-09-25 01:10:00 +0300" MODIFIED_BY="[Empty name]" ORDER="33" O_E="0.0" SE="0.15308570819799644" STUDY_ID="STD-Pelucchi-et-al-2010" TOTAL_1="198" TOTAL_2="1623" VAR="0.023435234054482112" WEIGHT="19.21014968964833"/>
<DICH_DATA CI_END="0.1428599118907177" CI_START="0.0742709637676449" EFFECT_SIZE="0.10300652086098448" ESTIMABLE="YES" EVENTS_1="315" EVENTS_2="403" LOG_CI_END="-0.8450896220638278" LOG_CI_START="-1.12918094048114" LOG_EFFECT_SIZE="-0.987135281272484" MODIFIED="2023-09-25 01:10:12 +0300" MODIFIED_BY="[Empty name]" ORDER="34" O_E="0.0" SE="0.16687664671303537" STUDY_ID="STD-Waller-et-al-2019" TOTAL_1="702" TOTAL_2="454" VAR="0.027847815218187223" WEIGHT="18.877068885179117"/>
</DICH_OUTCOME>
</COMPARISON>
<COMPARISON ID="CMP-004" MODIFIED="2023-09-25 02:32:01 +0300" MODIFIED_BY="[Empty name]" NO="4">
<NAME>Vaccination encourages at-risk behaviours</NAME>
<DICH_OUTCOME CHI2="33.14419246233351" CI_END="0.786993232319174" CI_START="0.3921950580353433" CI_STUDY="95" CI_TOTAL="95" DF="6" EFFECT_MEASURE="OR" EFFECT_SIZE="0.5555671484373791" ESTIMABLE="YES" EVENTS_1="1767" EVENTS_2="11365" I2="81.89728107927608" I2_Q="0.0" ID="CMP-004.01" LOG_CI_END="-0.10402900230303906" LOG_CI_START="-0.40649788308410023" LOG_EFFECT_SIZE="-0.25526344269356965" METHOD="MH" MODIFIED="2023-09-25 02:32:01 +0300" MODIFIED_BY="[Empty name]" NO="1" P_CHI2="9.836627930859265E-6" P_Q="1.0" P_Z="9.391240804023859E-4" Q="0.0" RANDOM="YES" SCALE="100.0" SORT_BY="STUDY" STUDIES="7" SUBGROUPS="NO" SUBGROUP_TEST="YES" SWAP_EVENTS="NO" TAU2="0.1390796595584045" TOTALS="YES" TOTAL_1="2671" TOTAL_2="15655" WEIGHT="100.00000000000001" Z="3.308156217308468">
<NAME>Vaccination encourages at-risk behaviours</NAME>
<GROUP_LABEL_1>Encourages risk behaviour</GROUP_LABEL_1>
<GROUP_LABEL_2>Does not encourage</GROUP_LABEL_2>
<GRAPH_LABEL_1>Encourages risk behaviour</GRAPH_LABEL_1>
<GRAPH_LABEL_2>Does not encourage</GRAPH_LABEL_2>
<DICH_DATA CI_END="1.0170011764031375" CI_START="0.7901627181531082" EFFECT_SIZE="0.8964353930493886" ESTIMABLE="YES" EVENTS_1="1064" EVENTS_2="9303" LOG_CI_END="0.007321455287637033" LOG_CI_START="-0.10228346526751511" LOG_EFFECT_SIZE="-0.047481004989939055" MODIFIED="2023-09-25 01:05:50 +0300" MODIFIED_BY="[Empty name]" ORDER="22" O_E="0.0" SE="0.06438247288720332" STUDY_ID="STD-Dahlstrom-et-al-2009" TOTAL_1="1428" TOTAL_2="12156" VAR="0.004145102815071472" WEIGHT="22.04035027779501"/>
<DICH_DATA CI_END="0.8132194103301349" CI_START="0.19752690470864936" EFFECT_SIZE="0.40079011087039634" ESTIMABLE="YES" EVENTS_1="10" EVENTS_2="413" LOG_CI_END="-0.08979226395103619" LOG_CI_START="-0.7043737417048483" LOG_EFFECT_SIZE="-0.39708300282794223" MODIFIED="2023-09-25 01:05:57 +0300" MODIFIED_BY="[Empty name]" ORDER="23" O_E="0.0" SE="0.36100820225996855" STUDY_ID="STD-Dib-et-al-2022" TOTAL_1="48" TOTAL_2="1042" VAR="0.13032692209897437" WEIGHT="11.717322983519267"/>
<DICH_DATA CI_END="1.1771511343546368" CI_START="0.3696150994075265" EFFECT_SIZE="0.6596156710859526" ESTIMABLE="YES" EVENTS_1="246" EVENTS_2="137" LOG_CI_END="0.07083222546239071" LOG_CI_START="-0.4322502954188611" LOG_EFFECT_SIZE="-0.18070903497823523" MODIFIED="2023-09-25 01:06:03 +0300" MODIFIED_BY="[Empty name]" ORDER="24" O_E="0.0" SE="0.2955131630642887" STUDY_ID="STD-Ganczak-et-al-2018" TOTAL_1="295" TOTAL_2="155" VAR="0.08732802954426089" WEIGHT="13.942653377527021"/>
<DICH_DATA CI_END="0.4947016081102386" CI_START="0.15420845821581325" EFFECT_SIZE="0.2762013256006628" ESTIMABLE="YES" EVENTS_1="21" EVENTS_2="284" LOG_CI_END="-0.305656677886743" LOG_CI_START="-0.8118918049120903" LOG_EFFECT_SIZE="-0.5587742413994167" MODIFIED="2023-09-25 01:06:18 +0300" MODIFIED_BY="[Empty name]" ORDER="25" O_E="0.0" SE="0.29736501951898253" STUDY_ID="STD-Gefenaite-et-al-2012" TOTAL_1="55" TOTAL_2="411" VAR="0.08842595483352485" WEIGHT="13.875367162267926"/>
<DICH_DATA CI_END="0.23069847006145805" CI_START="0.0028498767059382175" EFFECT_SIZE="0.02564102564102564" ESTIMABLE="YES" EVENTS_1="2" EVENTS_2="156" LOG_CI_END="-0.6369552856092474" LOG_CI_START="-2.545173928443751" LOG_EFFECT_SIZE="-1.5910646070264993" MODIFIED="2023-09-25 01:06:29 +0300" MODIFIED_BY="[Empty name]" ORDER="26" O_E="0.0" SE="1.12089707663561" STUDY_ID="STD-Grandahl-et-al-2016" TOTAL_1="4" TOTAL_2="160" VAR="1.2564102564102564" WEIGHT="2.262090105448141"/>
<DICH_DATA CI_END="1.2518359221830668" CI_START="0.4497787388253998" EFFECT_SIZE="0.7503660322108345" ESTIMABLE="YES" EVENTS_1="35" EVENTS_2="683" LOG_CI_END="0.09754740973688474" LOG_CI_START="-0.3470010776443661" LOG_EFFECT_SIZE="-0.12472683395374067" MODIFIED="2023-09-25 01:06:39 +0300" MODIFIED_BY="[Empty name]" ORDER="27" O_E="0.0" SE="0.2611299820382493" STUDY_ID="STD-Waller-et-al-2019" TOTAL_1="63" TOTAL_2="1093" VAR="0.0681888675192964" WEIGHT="15.230117064430006"/>
<DICH_DATA CI_END="0.7914654314689205" CI_START="0.5176873351883259" EFFECT_SIZE="0.6401028277634961" ESTIMABLE="YES" EVENTS_1="389" EVENTS_2="389" LOG_CI_END="-0.10156804890035856" LOG_CI_START="-0.28593245955958424" LOG_EFFECT_SIZE="-0.19375025422997139" MODIFIED="2023-09-25 01:06:59 +0300" MODIFIED_BY="[Empty name]" ORDER="28" O_E="0.0" SE="0.10829656743978042" STUDY_ID="STD-Woodhall-et-al-2007" TOTAL_1="778" TOTAL_2="638" VAR="0.011728146519238909" WEIGHT="20.932099029012637"/>
</DICH_OUTCOME>
</COMPARISON>
<COMPARISON ID="CMP-005" MODIFIED="2024-01-21 14:42:37 +0200" MODIFIED_BY="[Empty name]" NO="5">
<NAME>Immigrant status of responders</NAME>
<DICH_OUTCOME CHI2="488.3258651482721" CI_END="0.9786974841000766" CI_START="0.3811727160668158" CI_STUDY="95" CI_TOTAL="95" DF="6" EFFECT_MEASURE="OR" EFFECT_SIZE="0.610780466470716" ESTIMABLE="YES" EVENTS_1="17311" EVENTS_2="128147" I2="98.77131226743884" I2_Q="0.0" ID="CMP-005.01" LOG_CI_END="-0.009351528103806414" LOG_CI_START="-0.41887819325326814" LOG_EFFECT_SIZE="-0.21411486067853727" METHOD="MH" MODIFIED="2023-09-25 02:32:38 +0300" MODIFIED_BY="[Empty name]" NO="1" P_CHI2="-1.4594547792512458E-10" P_Q="1.0" P_Z="0.04041564971622596" Q="0.0" RANDOM="YES" SCALE="100.0" SORT_BY="STUDY" STUDIES="7" SUBGROUPS="NO" SUBGROUP_TEST="YES" SWAP_EVENTS="NO" TAU2="0.3103496636204038" TOTALS="YES" TOTAL_1="21973" TOTAL_2="151670" WEIGHT="100.00000000000001" Z="2.0494754124573817">
<NAME>Immigrant status of responders</NAME>
<GROUP_LABEL_1>Immigrant</GROUP_LABEL_1>
<GROUP_LABEL_2>Native</GROUP_LABEL_2>
<GRAPH_LABEL_1>Immigrant</GRAPH_LABEL_1>
<GRAPH_LABEL_2>Native</GRAPH_LABEL_2>
<DICH_DATA CI_END="1.1107756773417197" CI_START="0.5280611007927953" EFFECT_SIZE="0.7658703721328638" ESTIMABLE="YES" EVENTS_1="130" EVENTS_2="2765" LOG_CI_END="0.045626361434785795" LOG_CI_START="-0.2773158232959307" LOG_EFFECT_SIZE="-0.11584473093057247" MODIFIED="2023-09-25 00:49:52 +0300" MODIFIED_BY="[Empty name]" ORDER="9" O_E="0.0" SE="0.18969783790041905" STUDY_ID="STD-Baumann-et-al-2019" TOTAL_1="168" TOTAL_2="3384" VAR="0.035985269704093666" WEIGHT="16.708723587586935"/>
<DICH_DATA CI_END="0.6624955459442512" CI_START="0.5333516335615993" EFFECT_SIZE="0.5944266831634074" ESTIMABLE="YES" EVENTS_1="1192" EVENTS_2="9175" LOG_CI_END="-0.17881703720751124" LOG_CI_START="-0.27298637040410817" LOG_EFFECT_SIZE="-0.22590170380580973" MODIFIED="2023-09-25 00:50:12 +0300" MODIFIED_BY="[Empty name]" ORDER="10" O_E="0.0" SE="0.055315532465398276" STUDY_ID="STD-Dahlstrom-et-al-2009" TOTAL_1="1769" TOTAL_2="11815" VAR="0.0030598081319305305" WEIGHT="18.464070780277165"/>
<DICH_DATA CI_END="2.7478184606369447" CI_START="0.1160530574098023" EFFECT_SIZE="0.5647058823529412" ESTIMABLE="YES" EVENTS_1="16" EVENTS_2="170" LOG_CI_END="0.4389880369217315" LOG_CI_START="-0.9353434135991424" LOG_EFFECT_SIZE="-0.24817768833870552" MODIFIED="2023-09-25 00:50:29 +0300" MODIFIED_BY="[Empty name]" ORDER="11" O_E="0.0" SE="0.8072890970863597" STUDY_ID="STD-Grandahl-et-al-2016" TOTAL_1="18" TOTAL_2="182" VAR="0.6517156862745098" WEIGHT="6.014991258417602"/>
<DICH_DATA CI_END="0.9921511168986114" CI_START="0.908397019270489" EFFECT_SIZE="0.9493508925874484" ESTIMABLE="YES" EVENTS_1="10423" EVENTS_2="59861" LOG_CI_END="-0.003422174381241767" LOG_CI_START="-0.0417242995034941" LOG_EFFECT_SIZE="-0.02257323694236793" MODIFIED="2023-09-25 00:50:53 +0300" MODIFIED_BY="[Empty name]" ORDER="12" O_E="0.0" SE="0.02249885789538816" STUDY_ID="STD-Hansen-et-al-2015" TOTAL_1="13430" TOTAL_2="76256" VAR="5.061986065968701E-4" WEIGHT="18.615748881771417"/>
<DICH_DATA CI_END="2.1158188941618246" CI_START="0.15777681228528384" EFFECT_SIZE="0.5777777777777777" ESTIMABLE="YES" EVENTS_1="13" EVENTS_2="300" LOG_CI_END="0.3254784910416593" LOG_CI_START="-0.801956822650711" LOG_EFFECT_SIZE="-0.23823916580452575" MODIFIED="2023-09-25 00:51:09 +0300" MODIFIED_BY="[Empty name]" ORDER="13" O_E="0.0" SE="0.6622610841577086" STUDY_ID="STD-Lenselink-et-al-2007" TOTAL_1="16" TOTAL_2="340" VAR="0.4385897435897436" WEIGHT="7.726679373436463"/>
<DICH_DATA CI_END="1.0745198193732963" CI_START="0.30050269163379956" EFFECT_SIZE="0.5682394723490614" ESTIMABLE="YES" EVENTS_1="32" EVENTS_2="219" LOG_CI_END="0.031214430404544774" LOG_CI_START="-0.522151633623068" LOG_EFFECT_SIZE="-0.24546860160926162" MODIFIED="2023-09-25 00:51:23 +0300" MODIFIED_BY="[Empty name]" ORDER="14" O_E="0.0" SE="0.32504996521601404" STUDY_ID="STD-Mari-et-al-2022" TOTAL_1="50" TOTAL_2="289" VAR="0.10565747988693194" WEIGHT="13.910373319208006"/>
<DICH_DATA CI_END="0.3926545652930007" CI_START="0.3382126823185409" EFFECT_SIZE="0.3644183773526885" ESTIMABLE="YES" EVENTS_1="5505" EVENTS_2="55657" LOG_CI_END="-0.4059893487527706" LOG_CI_START="-0.47081011123357064" LOG_EFFECT_SIZE="-0.4383997299931705" MODIFIED="2023-09-25 00:51:39 +0300" MODIFIED_BY="[Empty name]" ORDER="15" O_E="0.0" SE="0.0380760367491711" STUDY_ID="STD-Schreiber-et-al-2015" TOTAL_1="6522" TOTAL_2="59404" VAR="0.0014497845745242283" WEIGHT="18.559412799302418"/>
</DICH_OUTCOME>
<DICH_OUTCOME CHI2="488.3258651482721" CI_END="0.9786974841000766" CI_START="0.38117271606681574" CI_STUDY="95" CI_TOTAL="95" DF="6" EFFECT_MEASURE="OR" EFFECT_SIZE="0.610780466470716" ESTIMABLE="YES" EVENTS_1="17311" EVENTS_2="128147" I2="98.77131226743884" I2_Q="0.0" ID="CMP-005.02" LOG_CI_END="-0.009351528103806414" LOG_CI_START="-0.4188781932532682" LOG_EFFECT_SIZE="-0.21411486067853727" METHOD="MH" MODIFIED="2024-01-21 14:42:37 +0200" MODIFIED_BY="[Empty name]" NO="2" P_CHI2="-1.4594547792512458E-10" P_Q="0.9544361460294429" P_Z="0.04041564971622596" Q="0.0032646294723235373" RANDOM="YES" SCALE="100.0" SORT_BY="STUDY" STUDIES="7" SUBGROUPS="YES" SUBGROUP_TEST="YES" SWAP_EVENTS="NO" TAU2="0.3103496636204039" TOTALS="YES" TOTAL_1="21973" TOTAL_2="151670" WEIGHT="100.0" Z="2.0494754124573817">
<NAME>SUBGROUP Immigrant status of responders</NAME>
<GROUP_LABEL_1>Immigrant</GROUP_LABEL_1>
<GROUP_LABEL_2>Native</GROUP_LABEL_2>
<GRAPH_LABEL_1>Immigrant</GRAPH_LABEL_1>
<GRAPH_LABEL_2>Native</GRAPH_LABEL_2>
<DICH_SUBGROUP CHI2="1.6958603685123657" CI_END="0.6700662823095874" CI_START="0.5462105982629223" DF="4" EFFECT_SIZE="0.6049771110844872" ESTIMABLE="YES" EVENTS_1="1383" EVENTS_2="12629" I2="0.0" ID="CMP-005.02.01" LOG_CI_END="-0.17388223518348556" LOG_CI_START="-0.2626398773884307" LOG_EFFECT_SIZE="-0.21826105628595813" MODIFIED="2024-01-21 14:42:37 +0200" MODIFIED_BY="[Empty name]" NO="1" P_CHI2="0.7914694802093378" P_Z="5.452235589755263E-22" STUDIES="5" TAU2="0.0" TOTAL_1="2021" TOTAL_2="16010" WEIGHT="62.82483831892617" Z="9.63936848525959">
<NAME>Mediocre quality (NOS: 5-7)</NAME>
<DICH_DATA CI_END="1.1107756773417197" CI_START="0.5280611007927953" EFFECT_SIZE="0.7658703721328638" ESTIMABLE="YES" EVENTS_1="130" EVENTS_2="2765" LOG_CI_END="0.045626361434785795" LOG_CI_START="-0.2773158232959307" LOG_EFFECT_SIZE="-0.11584473093057247" MODIFIED="2024-01-21 14:42:37 +0200" MODIFIED_BY="[Empty name]" ORDER="9" O_E="0.0" SE="0.18969783790041905" STUDY_ID="STD-Baumann-et-al-2019" TOTAL_1="168" TOTAL_2="3384" VAR="0.035985269704093666" WEIGHT="16.708723587586935"/>
<DICH_DATA CI_END="0.6624955459442512" CI_START="0.5333516335615993" EFFECT_SIZE="0.5944266831634074" ESTIMABLE="YES" EVENTS_1="1192" EVENTS_2="9175" LOG_CI_END="-0.17881703720751124" LOG_CI_START="-0.27298637040410817" LOG_EFFECT_SIZE="-0.22590170380580973" MODIFIED="2024-01-21 14:42:36 +0200" MODIFIED_BY="[Empty name]" ORDER="10" O_E="0.0" SE="0.055315532465398276" STUDY_ID="STD-Dahlstrom-et-al-2009" TOTAL_1="1769" TOTAL_2="11815" VAR="0.0030598081319305305" WEIGHT="18.464070780277165"/>
<DICH_DATA CI_END="2.7478184606369447" CI_START="0.1160530574098023" EFFECT_SIZE="0.5647058823529412" ESTIMABLE="YES" EVENTS_1="16" EVENTS_2="170" LOG_CI_END="0.4389880369217315" LOG_CI_START="-0.9353434135991424" LOG_EFFECT_SIZE="-0.24817768833870552" MODIFIED="2024-01-21 14:42:34 +0200" MODIFIED_BY="[Empty name]" ORDER="11" O_E="0.0" SE="0.8072890970863597" STUDY_ID="STD-Grandahl-et-al-2016" TOTAL_1="18" TOTAL_2="182" VAR="0.6517156862745098" WEIGHT="6.014991258417604"/>
<DICH_DATA CI_END="2.1158188941618246" CI_START="0.15777681228528384" EFFECT_SIZE="0.5777777777777777" ESTIMABLE="YES" EVENTS_1="13" EVENTS_2="300" LOG_CI_END="0.3254784910416593" LOG_CI_START="-0.801956822650711" LOG_EFFECT_SIZE="-0.23823916580452575" MODIFIED="2024-01-21 14:42:33 +0200" MODIFIED_BY="[Empty name]" ORDER="13" O_E="0.0" SE="0.6622610841577086" STUDY_ID="STD-Lenselink-et-al-2007" TOTAL_1="16" TOTAL_2="340" VAR="0.4385897435897436" WEIGHT="7.726679373436464"/>
<DICH_DATA CI_END="1.0745198193732963" CI_START="0.30050269163379956" EFFECT_SIZE="0.5682394723490614" ESTIMABLE="YES" EVENTS_1="32" EVENTS_2="219" LOG_CI_END="0.031214430404544774" LOG_CI_START="-0.522151633623068" LOG_EFFECT_SIZE="-0.24546860160926162" MODIFIED="2024-01-21 14:42:30 +0200" MODIFIED_BY="[Empty name]" ORDER="14" O_E="0.0" SE="0.32504996521601404" STUDY_ID="STD-Mari-et-al-2022" TOTAL_1="50" TOTAL_2="289" VAR="0.10565747988693194" WEIGHT="13.910373319208004"/>
</DICH_SUBGROUP>
<DICH_SUBGROUP CHI2="473.7865327701407" CI_END="1.5115926516261475" CI_START="0.22909502391292366" DF="1" EFFECT_SIZE="0.5884712012247431" ESTIMABLE="YES" EVENTS_1="15928" EVENTS_2="115518" I2="99.78893448191674" ID="CMP-005.02.02" LOG_CI_END="0.1794347719946645" LOG_CI_START="-0.639984343855686" LOG_EFFECT_SIZE="-0.2302747859305107" MODIFIED="2024-01-21 14:42:37 +0200" MODIFIED_BY="[Empty name]" NO="2" P_CHI2="-6.488676262961235E-11" P_Z="0.2706417426214862" STUDIES="2" TAU2="0.4623812531794773" TOTAL_1="19952" TOTAL_2="135660" WEIGHT="37.17516168107383" Z="1.1015859362839118">
<NAME>High quality (NOS: 8-10)</NAME>
<DICH_DATA CI_END="0.9921511168986114" CI_START="0.908397019270489" EFFECT_SIZE="0.9493508925874484" ESTIMABLE="YES" EVENTS_1="10423" EVENTS_2="59861" LOG_CI_END="-0.003422174381241767" LOG_CI_START="-0.0417242995034941" LOG_EFFECT_SIZE="-0.02257323694236793" MODIFIED="2024-01-21 14:40:37 +0200" MODIFIED_BY="[Empty name]" ORDER="12" O_E="0.0" SE="0.02249885789538816" STUDY_ID="STD-Hansen-et-al-2015" TOTAL_1="13430" TOTAL_2="76256" VAR="5.061986065968701E-4" WEIGHT="18.615748881771417"/>
<DICH_DATA CI_END="0.3926545652930007" CI_START="0.3382126823185409" EFFECT_SIZE="0.3644183773526885" ESTIMABLE="YES" EVENTS_1="5505" EVENTS_2="55657" LOG_CI_END="-0.4059893487527706" LOG_CI_START="-0.47081011123357064" LOG_EFFECT_SIZE="-0.4383997299931705" MODIFIED="2024-01-21 14:40:37 +0200" MODIFIED_BY="[Empty name]" ORDER="15" O_E="0.0" SE="0.0380760367491711" STUDY_ID="STD-Schreiber-et-al-2015" TOTAL_1="6522" TOTAL_2="59404" VAR="0.0014497845745242283" WEIGHT="18.559412799302418"/>
</DICH_SUBGROUP>
</DICH_OUTCOME>
</COMPARISON>
<COMPARISON ID="CMP-006" MODIFIED="2024-01-21 14:34:41 +0200" MODIFIED_BY="[Empty name]" NO="6">
<NAME>Parent education levels</NAME>
<DICH_OUTCOME CHI2="192.09923118026177" CI_END="1.0868612020897765" CI_START="0.7881330025888683" CI_STUDY="95" CI_TOTAL="95" DF="13" EFFECT_MEASURE="OR" EFFECT_SIZE="0.9255221135123474" ESTIMABLE="YES" EVENTS_1="192364" EVENTS_2="39699" I2="93.23266422248142" I2_Q="0.0" ID="CMP-006.01" LOG_CI_END="0.03617408593051742" LOG_CI_START="-0.10340048629690612" LOG_EFFECT_SIZE="-0.033613200183194344" METHOD="MH" MODIFIED="2023-10-15 17:06:55 +0300" MODIFIED_BY="[Empty name]" NO="1" P_CHI2="-1.9468870959826745E-10" P_Q="1.0" P_Z="0.34515894216504983" Q="0.0" RANDOM="YES" SCALE="100.0" SORT_BY="STUDY" STUDIES="14" SUBGROUPS="NO" SUBGROUP_TEST="YES" SWAP_EVENTS="NO" TAU2="0.05486749270298994" TOTALS="YES" TOTAL_1="238379" TOTAL_2="46565" WEIGHT="99.99999999999999" Z="0.9440209733453429">
<NAME>Low/Middle Education Levels vs. High Education Levels</NAME>
<GROUP_LABEL_1>Low/Middle Education</GROUP_LABEL_1>
<GROUP_LABEL_2>High Education</GROUP_LABEL_2>
<GRAPH_LABEL_1>Low/Middle Education</GRAPH_LABEL_1>
<GRAPH_LABEL_2>High Education</GRAPH_LABEL_2>
<DICH_DATA CI_END="0.9098325045452044" CI_START="0.6475182201131119" EFFECT_SIZE="0.7675500791115623" ESTIMABLE="YES" EVENTS_1="1327" EVENTS_2="1558" LOG_CI_END="-0.0410385516867042" LOG_CI_START="-0.1887480067320309" LOG_EFFECT_SIZE="-0.11489327920936755" MODIFIED="2023-10-15 16:36:57 +0300" MODIFIED_BY="[Empty name]" ORDER="35" O_E="0.0" SE="0.08676526506721957" STUDY_ID="STD-Baumann-et-al-2019" TOTAL_1="1671" TOTAL_2="1868" VAR="0.007528211222184873" WEIGHT="10.77291234991993"/>
<DICH_DATA CI_END="1.140122078807195" CI_START="0.9689250975550339" EFFECT_SIZE="1.0510437176601692" ESTIMABLE="YES" EVENTS_1="6483" EVENTS_2="3884" LOG_CI_END="0.056951355997662094" LOG_CI_START="-0.013709794647735397" LOG_EFFECT_SIZE="0.02162078067496336" MODIFIED="2023-10-15 16:37:27 +0300" MODIFIED_BY="[Empty name]" ORDER="36" O_E="0.0" SE="0.041506709667443326" STUDY_ID="STD-Dahlstrom-et-al-2009" TOTAL_1="8457" TOTAL_2="5127" VAR="0.001722806947417433" WEIGHT="11.878068388927929"/>
<DICH_DATA CI_END="2.989039008831277" CI_START="0.41049388947267834" EFFECT_SIZE="1.1076923076923078" ESTIMABLE="YES" EVENTS_1="18" EVENTS_2="26" LOG_CI_END="0.47553158289127845" LOG_CI_START="-0.38669330331445256" LOG_EFFECT_SIZE="0.04441913978841291" MODIFIED="2023-10-15 16:38:00 +0300" MODIFIED_BY="[Empty name]" ORDER="37" O_E="0.0" SE="0.5064751662392678" STUDY_ID="STD-David-et-al-2022" TOTAL_1="28" TOTAL_2="42" VAR="0.256517094017094" WEIGHT="2.1586921063685005"/>
<DICH_DATA CI_END="1.1960960482322645" CI_START="0.1973982070177439" EFFECT_SIZE="0.4859086491739553" ESTIMABLE="YES" EVENTS_1="125" EVENTS_2="147" LOG_CI_END="0.07776605552397108" LOG_CI_START="-0.7046567963767993" LOG_EFFECT_SIZE="-0.3134453704264141" MODIFIED="2023-10-15 16:38:20 +0300" MODIFIED_BY="[Empty name]" ORDER="38" O_E="0.0" SE="0.4595990562620933" STUDY_ID="STD-Donders-et-al-2007" TOTAL_1="139" TOTAL_2="155" VAR="0.21123129251700679" WEIGHT="2.526067335639043"/>
<DICH_DATA CI_END="1.1693582419581492" CI_START="1.0376860102565009" EFFECT_SIZE="1.1015564845517944" ESTIMABLE="YES" EVENTS_1="60809" EVENTS_2="5034" LOG_CI_END="0.06794758102601742" LOG_CI_START="0.016065961757287056" LOG_EFFECT_SIZE="0.04200677139165223" MODIFIED="2023-10-15 16:38:44 +0300" MODIFIED_BY="[Empty name]" ORDER="39" O_E="0.0" SE="0.03047551997660952" STUDY_ID="STD-Feiring-et-al-2015" TOTAL_1="77576" TOTAL_2="6563" VAR="9.287573178447258E-4" WEIGHT="12.047107989272856"/>
<DICH_DATA CI_END="2.188261135138244" CI_START="0.9400604204000097" EFFECT_SIZE="1.4342585829072316" ESTIMABLE="YES" EVENTS_1="231" EVENTS_2="74" LOG_CI_END="0.34009914708665046" LOG_CI_START="-0.026844232141756342" LOG_EFFECT_SIZE="0.15662745747244708" MODIFIED="2023-10-15 16:39:25 +0300" MODIFIED_BY="[Empty name]" ORDER="40" O_E="0.0" SE="0.21554435735778785" STUDY_ID="STD-Gefenaite-et-al-2012" TOTAL_1="342" TOTAL_2="125" VAR="0.04645936998878175" WEIGHT="6.633812905489752"/>
<DICH_DATA CI_END="2.822813057072804" CI_START="0.253141888131761" EFFECT_SIZE="0.8453237410071942" ESTIMABLE="YES" EVENTS_1="47" EVENTS_2="139" LOG_CI_END="0.45068211761910126" LOG_CI_START="-0.5966359849117814" LOG_EFFECT_SIZE="-0.07297693364634003" MODIFIED="2023-10-15 16:39:59 +0300" MODIFIED_BY="[Empty name]" ORDER="41" O_E="0.0" SE="0.6151998377348594" STUDY_ID="STD-Grandahl-et-al-2016" TOTAL_1="51" TOTAL_2="149" VAR="0.37847084034899736" WEIGHT="1.551174678370357"/>
<DICH_DATA CI_END="4.252198245699076" CI_START="0.9048574205086504" EFFECT_SIZE="1.9615384615384615" ESTIMABLE="YES" EVENTS_1="90" EVENTS_2="15" LOG_CI_END="0.6286135039712343" LOG_CI_START="-0.04341984771699746" LOG_EFFECT_SIZE="0.2925968281271184" MODIFIED="2023-10-15 16:40:32 +0300" MODIFIED_BY="[Empty name]" ORDER="42" O_E="0.0" SE="0.39475571740040916" STUDY_ID="STD-Haesebaert-et-al-2014" TOTAL_1="142" TOTAL_2="32" VAR="0.15583207642031172" WEIGHT="3.190245961082628"/>
<DICH_DATA CI_END="1.1698333684725564" CI_START="1.0538131495868621" EFFECT_SIZE="1.1103088698744474" ESTIMABLE="YES" EVENTS_1="82403" EVENTS_2="6538" LOG_CI_END="0.06812400507382137" LOG_CI_START="0.022763613440967077" LOG_EFFECT_SIZE="0.04544380925739419" MODIFIED="2023-10-15 16:41:01 +0300" MODIFIED_BY="[Empty name]" ORDER="43" O_E="0.0" SE="0.026644918582698504" STUDY_ID="STD-Hansen-et-al-2015" TOTAL_1="105072" TOTAL_2="8535" VAR="7.09951686278632E-4" WEIGHT="12.094536853645879"/>
<DICH_DATA CI_END="0.9960924030666889" CI_START="0.36650848551838616" EFFECT_SIZE="0.6042154566744731" ESTIMABLE="YES" EVENTS_1="129" EVENTS_2="122" LOG_CI_END="-0.001700372137979103" LOG_CI_START="-0.43591596598560833" LOG_EFFECT_SIZE="-0.2188081690617937" MODIFIED="2023-10-15 16:41:27 +0300" MODIFIED_BY="[Empty name]" ORDER="44" O_E="0.0" SE="0.25506038922795204" STUDY_ID="STD-Mari-et-al-2022" TOTAL_1="185" TOTAL_2="154" VAR="0.06505580215311439" WEIGHT="5.605111585734985"/>
<DICH_DATA CI_END="1.390445637391292" CI_START="0.9649012767418177" EFFECT_SIZE="1.1582930418330881" ESTIMABLE="YES" EVENTS_1="870" EVENTS_2="568" LOG_CI_END="0.143154013809665" LOG_CI_START="-0.015517118945898302" LOG_EFFECT_SIZE="0.06381844743188335" MODIFIED="2023-10-15 16:42:21 +0300" MODIFIED_BY="[Empty name]" ORDER="45" O_E="0.0" SE="0.09320420881539238" STUDY_ID="STD-Pelucchi-et-al-2010" TOTAL_1="1272" TOTAL_2="872" VAR="0.008687024540903265" WEIGHT="10.576485803801011"/>
<DICH_DATA CI_END="1.6956305711048412" CI_START="0.30761708780217195" EFFECT_SIZE="0.7222222222222222" ESTIMABLE="YES" EVENTS_1="13" EVENTS_2="18" LOG_CI_END="0.22933123801086316" LOG_CI_START="-0.5119895436038018" LOG_EFFECT_SIZE="-0.14132915279646932" MODIFIED="2023-10-15 16:42:40 +0300" MODIFIED_BY="[Empty name]" ORDER="46" O_E="0.0" SE="0.4354554967175057" STUDY_ID="STD-Rousset_x002d_Jablonski-et-al-2021" TOTAL_1="48" TOTAL_2="53" VAR="0.18962148962148961" WEIGHT="2.749340452918072"/>
<DICH_DATA CI_END="0.7204422838606436" CI_START="0.6309929004592568" EFFECT_SIZE="0.6742358387884159" ESTIMABLE="YES" EVENTS_1="39694" EVENTS_2="21468" LOG_CI_END="-0.14240080569641705" LOG_CI_START="-0.19997552714051606" LOG_EFFECT_SIZE="-0.17118816641846657" MODIFIED="2023-10-15 16:43:25 +0300" MODIFIED_BY="[Empty name]" ORDER="47" O_E="0.0" SE="0.033819676375731335" STUDY_ID="STD-Schreiber-et-al-2015" TOTAL_1="43185" TOTAL_2="22741" VAR="0.0011437705101592002" WEIGHT="12.000862163016922"/>
<DICH_DATA CI_END="0.8674513971534447" CI_START="0.35099277363050196" EFFECT_SIZE="0.5517872523686477" ESTIMABLE="YES" EVENTS_1="125" EVENTS_2="108" LOG_CI_END="-0.061754849147332314" LOG_CI_START="-0.45470182485811883" LOG_EFFECT_SIZE="-0.25822833700272557" MODIFIED="2023-10-15 16:43:48 +0300" MODIFIED_BY="[Empty name]" ORDER="48" O_E="0.0" SE="0.2308189986514162" STUDY_ID="STD-Sobierajski-et-al-2023" TOTAL_1="211" TOTAL_2="149" VAR="0.05327741013844247" WEIGHT="6.215581425812115"/>
</DICH_OUTCOME>
<DICH_OUTCOME CHI2="192.09923118026177" CI_END="1.0868612020897765" CI_START="0.7881330025888683" CI_STUDY="95" CI_TOTAL="95" DF="13" EFFECT_MEASURE="OR" EFFECT_SIZE="0.9255221135123473" ESTIMABLE="YES" EVENTS_1="192364" EVENTS_2="39699" I2="93.23266422248142" I2_Q="0.0" ID="CMP-006.02" LOG_CI_END="0.03617408593051742" LOG_CI_START="-0.10340048629690612" LOG_EFFECT_SIZE="-0.0336132001831944" METHOD="MH" MODIFIED="2024-01-21 14:34:41 +0200" MODIFIED_BY="[Empty name]" NO="2" P_CHI2="-1.9468870959826745E-10" P_Q="0.4232154075742043" P_Z="0.3451589421650497" Q="0.6413699368720399" RANDOM="YES" SCALE="100.0" SORT_BY="STUDY" STUDIES="14" SUBGROUPS="YES" SUBGROUP_TEST="YES" SWAP_EVENTS="NO" TAU2="0.05486749270298994" TOTALS="YES" TOTAL_1="238379" TOTAL_2="46565" WEIGHT="100.0" Z="0.9440209733453432">
<NAME>SUBGROUP Low/Middle Education Levels vs. High Education Levels</NAME>
<GROUP_LABEL_1>Low/Middle Education</GROUP_LABEL_1>
<GROUP_LABEL_2>High Education</GROUP_LABEL_2>
<GRAPH_LABEL_1>Low/Middle Education</GRAPH_LABEL_1>
<GRAPH_LABEL_2>High Education</GRAPH_LABEL_2>
<DICH_SUBGROUP CHI2="29.71931690462236" CI_END="1.0689982793908206" CI_START="0.7200262987784635" DF="9" EFFECT_SIZE="0.8773293990915376" ESTIMABLE="YES" EVENTS_1="9227" EVENTS_2="6585" I2="69.71666600250764" ID="CMP-006.02.01" LOG_CI_END="0.02897700618943892" LOG_CI_START="-0.14265164078292208" LOG_EFFECT_SIZE="-0.056837317296741546" MODIFIED="2024-01-21 14:34:18 +0200" MODIFIED_BY="[Empty name]" NO="1" P_CHI2="4.896553351478872E-4" P_Z="0.19423887503715162" STUDIES="10" TAU2="0.04414618579068787" TOTAL_1="12204" TOTAL_2="8601" WEIGHT="57.22368008857459" Z="1.2981410369963307">
<NAME>Mediocre quality (NOS: 5-7)</NAME>
<DICH_DATA CI_END="0.9098325045452044" CI_START="0.6475182201131119" EFFECT_SIZE="0.7675500791115623" ESTIMABLE="YES" EVENTS_1="1327" EVENTS_2="1558" LOG_CI_END="-0.0410385516867042" LOG_CI_START="-0.1887480067320309" LOG_EFFECT_SIZE="-0.11489327920936755" MODIFIED="2024-01-21 14:31:26 +0200" MODIFIED_BY="[Empty name]" ORDER="35" O_E="0.0" SE="0.08676526506721957" STUDY_ID="STD-Baumann-et-al-2019" TOTAL_1="1671" TOTAL_2="1868" VAR="0.007528211222184873" WEIGHT="10.772912349919931"/>
<DICH_DATA CI_END="1.140122078807195" CI_START="0.9689250975550339" EFFECT_SIZE="1.0510437176601692" ESTIMABLE="YES" EVENTS_1="6483" EVENTS_2="3884" LOG_CI_END="0.056951355997662094" LOG_CI_START="-0.013709794647735397" LOG_EFFECT_SIZE="0.02162078067496336" MODIFIED="2024-01-21 14:31:26 +0200" MODIFIED_BY="[Empty name]" ORDER="36" O_E="0.0" SE="0.041506709667443326" STUDY_ID="STD-Dahlstrom-et-al-2009" TOTAL_1="8457" TOTAL_2="5127" VAR="0.001722806947417433" WEIGHT="11.87806838892793"/>
<DICH_DATA CI_END="2.989039008831277" CI_START="0.41049388947267834" EFFECT_SIZE="1.1076923076923078" ESTIMABLE="YES" EVENTS_1="18" EVENTS_2="26" LOG_CI_END="0.47553158289127845" LOG_CI_START="-0.38669330331445256" LOG_EFFECT_SIZE="0.04441913978841291" MODIFIED="2024-01-21 14:31:26 +0200" MODIFIED_BY="[Empty name]" ORDER="37" O_E="0.0" SE="0.5064751662392678" STUDY_ID="STD-David-et-al-2022" TOTAL_1="28" TOTAL_2="42" VAR="0.256517094017094" WEIGHT="2.158692106368501"/>
<DICH_DATA CI_END="1.1960960482322645" CI_START="0.1973982070177439" EFFECT_SIZE="0.4859086491739553" ESTIMABLE="YES" EVENTS_1="125" EVENTS_2="147" LOG_CI_END="0.07776605552397108" LOG_CI_START="-0.7046567963767993" LOG_EFFECT_SIZE="-0.3134453704264141" MODIFIED="2024-01-21 14:31:26 +0200" MODIFIED_BY="[Empty name]" ORDER="38" O_E="0.0" SE="0.4595990562620933" STUDY_ID="STD-Donders-et-al-2007" TOTAL_1="139" TOTAL_2="155" VAR="0.21123129251700679" WEIGHT="2.5260673356390435"/>
<DICH_DATA CI_END="2.822813057072804" CI_START="0.253141888131761" EFFECT_SIZE="0.8453237410071942" ESTIMABLE="YES" EVENTS_1="47" EVENTS_2="139" LOG_CI_END="0.45068211761910126" LOG_CI_START="-0.5966359849117814" LOG_EFFECT_SIZE="-0.07297693364634003" MODIFIED="2024-01-21 14:31:26 +0200" MODIFIED_BY="[Empty name]" ORDER="41" O_E="0.0" SE="0.6151998377348594" STUDY_ID="STD-Grandahl-et-al-2016" TOTAL_1="51" TOTAL_2="149" VAR="0.37847084034899736" WEIGHT="1.5511746783703573"/>
<DICH_DATA CI_END="4.252198245699076" CI_START="0.9048574205086504" EFFECT_SIZE="1.9615384615384615" ESTIMABLE="YES" EVENTS_1="90" EVENTS_2="15" LOG_CI_END="0.6286135039712343" LOG_CI_START="-0.04341984771699746" LOG_EFFECT_SIZE="0.2925968281271184" MODIFIED="2024-01-21 14:31:26 +0200" MODIFIED_BY="[Empty name]" ORDER="42" O_E="0.0" SE="0.39475571740040916" STUDY_ID="STD-Haesebaert-et-al-2014" TOTAL_1="142" TOTAL_2="32" VAR="0.15583207642031172" WEIGHT="3.190245961082629"/>
<DICH_DATA CI_END="0.9960924030666889" CI_START="0.36650848551838616" EFFECT_SIZE="0.6042154566744731" ESTIMABLE="YES" EVENTS_1="129" EVENTS_2="122" LOG_CI_END="-0.001700372137979103" LOG_CI_START="-0.43591596598560833" LOG_EFFECT_SIZE="-0.2188081690617937" MODIFIED="2024-01-21 14:31:26 +0200" MODIFIED_BY="[Empty name]" ORDER="44" O_E="0.0" SE="0.25506038922795204" STUDY_ID="STD-Mari-et-al-2022" TOTAL_1="185" TOTAL_2="154" VAR="0.06505580215311439" WEIGHT="5.605111585734986"/>
<DICH_DATA CI_END="1.390445637391292" CI_START="0.9649012767418177" EFFECT_SIZE="1.1582930418330881" ESTIMABLE="YES" EVENTS_1="870" EVENTS_2="568" LOG_CI_END="0.143154013809665" LOG_CI_START="-0.015517118945898302" LOG_EFFECT_SIZE="0.06381844743188335" MODIFIED="2024-01-21 14:31:26 +0200" MODIFIED_BY="[Empty name]" ORDER="45" O_E="0.0" SE="0.09320420881539238" STUDY_ID="STD-Pelucchi-et-al-2010" TOTAL_1="1272" TOTAL_2="872" VAR="0.008687024540903265" WEIGHT="10.576485803801013"/>
<DICH_DATA CI_END="1.6956305711048412" CI_START="0.30761708780217195" EFFECT_SIZE="0.7222222222222222" ESTIMABLE="YES" EVENTS_1="13" EVENTS_2="18" LOG_CI_END="0.22933123801086316" LOG_CI_START="-0.5119895436038018" LOG_EFFECT_SIZE="-0.14132915279646932" MODIFIED="2024-01-21 14:31:26 +0200" MODIFIED_BY="[Empty name]" ORDER="46" O_E="0.0" SE="0.4354554967175057" STUDY_ID="STD-Rousset_x002d_Jablonski-et-al-2021" TOTAL_1="48" TOTAL_2="53" VAR="0.18962148962148961" WEIGHT="2.7493404529180725"/>
<DICH_DATA CI_END="0.8674513971534447" CI_START="0.35099277363050196" EFFECT_SIZE="0.5517872523686477" ESTIMABLE="YES" EVENTS_1="125" EVENTS_2="108" LOG_CI_END="-0.061754849147332314" LOG_CI_START="-0.45470182485811883" LOG_EFFECT_SIZE="-0.25822833700272557" MODIFIED="2024-01-21 14:31:26 +0200" MODIFIED_BY="[Empty name]" ORDER="48" O_E="0.0" SE="0.2308189986514162" STUDY_ID="STD-Sobierajski-et-al-2023" TOTAL_1="211" TOTAL_2="149" VAR="0.05327741013844247" WEIGHT="6.215581425812116"/>
</DICH_SUBGROUP>
<DICH_SUBGROUP CHI2="162.26603709480202" CI_END="1.3310273928276262" CI_START="0.7639600063380997" DF="3" EFFECT_SIZE="1.0083906462580747" ESTIMABLE="YES" EVENTS_1="183137" EVENTS_2="33114" I2="98.15118428125086" ID="CMP-006.02.02" LOG_CI_END="0.12418699343971203" LOG_CI_START="-0.11692937634748389" LOG_EFFECT_SIZE="0.003628808546114076" MODIFIED="2024-01-21 14:34:41 +0200" MODIFIED_BY="[Empty name]" NO="2" P_CHI2="-1.0413714335300028E-10" P_Z="0.9529560645712631" STUDIES="4" TAU2="0.07157426319292062" TOTAL_1="226175" TOTAL_2="37964" WEIGHT="42.77631991142542" Z="0.058995032676146864">
<NAME>High quality (NOS: 8-10)</NAME>
<DICH_DATA CI_END="1.1693582419581492" CI_START="1.0376860102565009" EFFECT_SIZE="1.1015564845517944" ESTIMABLE="YES" EVENTS_1="60809" EVENTS_2="5034" LOG_CI_END="0.06794758102601742" LOG_CI_START="0.016065961757287056" LOG_EFFECT_SIZE="0.04200677139165223" MODIFIED="2024-01-21 14:33:24 +0200" MODIFIED_BY="[Empty name]" ORDER="39" O_E="0.0" SE="0.03047551997660952" STUDY_ID="STD-Feiring-et-al-2015" TOTAL_1="77576" TOTAL_2="6563" VAR="9.287573178447258E-4" WEIGHT="12.04710798927286"/>
<DICH_DATA CI_END="2.188261135138244" CI_START="0.9400604204000097" EFFECT_SIZE="1.4342585829072316" ESTIMABLE="YES" EVENTS_1="231" EVENTS_2="74" LOG_CI_END="0.34009914708665046" LOG_CI_START="-0.026844232141756342" LOG_EFFECT_SIZE="0.15662745747244708" MODIFIED="2024-01-21 14:33:32 +0200" MODIFIED_BY="[Empty name]" ORDER="40" O_E="0.0" SE="0.21554435735778785" STUDY_ID="STD-Gefenaite-et-al-2012" TOTAL_1="342" TOTAL_2="125" VAR="0.04645936998878175" WEIGHT="6.633812905489753"/>
<DICH_DATA CI_END="1.1698333684725564" CI_START="1.0538131495868621" EFFECT_SIZE="1.1103088698744474" ESTIMABLE="YES" EVENTS_1="82403" EVENTS_2="6538" LOG_CI_END="0.06812400507382137" LOG_CI_START="0.022763613440967077" LOG_EFFECT_SIZE="0.04544380925739419" MODIFIED="2024-01-21 14:33:39 +0200" MODIFIED_BY="[Empty name]" ORDER="43" O_E="0.0" SE="0.026644918582698504" STUDY_ID="STD-Hansen-et-al-2015" TOTAL_1="105072" TOTAL_2="8535" VAR="7.09951686278632E-4" WEIGHT="12.09453685364588"/>
<DICH_DATA CI_END="0.7204422838606436" CI_START="0.6309929004592568" EFFECT_SIZE="0.6742358387884159" ESTIMABLE="YES" EVENTS_1="39694" EVENTS_2="21468" LOG_CI_END="-0.14240080569641705" LOG_CI_START="-0.19997552714051606" LOG_EFFECT_SIZE="-0.17118816641846657" MODIFIED="2024-01-21 14:33:46 +0200" MODIFIED_BY="[Empty name]" ORDER="47" O_E="0.0" SE="0.033819676375731335" STUDY_ID="STD-Schreiber-et-al-2015" TOTAL_1="43185" TOTAL_2="22741" VAR="0.0011437705101592002" WEIGHT="12.000862163016924"/>
</DICH_SUBGROUP>
</DICH_OUTCOME>
</COMPARISON>
<COMPARISON ID="CMP-007" MODIFIED="2024-01-21 14:46:24 +0200" MODIFIED_BY="[Empty name]" NO="7">
<NAME>Parent employment status</NAME>
<DICH_OUTCOME CHI2="353.0877330920075" CI_END="0.738983727776062" CI_START="0.27879306502987455" CI_STUDY="95" CI_TOTAL="95" DF="4" EFFECT_MEASURE="OR" EFFECT_SIZE="0.4538981587029086" ESTIMABLE="YES" EVENTS_1="23328" EVENTS_2="129382" I2="98.86713708092553" I2_Q="0.0" ID="CMP-007.01" LOG_CI_END="-0.13136512454816482" LOG_CI_START="-0.5547180335034284" LOG_EFFECT_SIZE="-0.3430415790257966" METHOD="MH" MODIFIED="2023-10-15 17:06:07 +0300" MODIFIED_BY="[Empty name]" NO="1" P_CHI2="-1.2011014405288734E-10" P_Q="1.0" P_Z="0.0014916364691130034" Q="0.0" RANDOM="YES" SCALE="100.0" SORT_BY="STUDY" STUDIES="5" SUBGROUPS="NO" SUBGROUP_TEST="YES" SWAP_EVENTS="NO" TAU2="0.2621814290923604" TOTALS="YES" TOTAL_1="30256" TOTAL_2="152419" WEIGHT="99.99999999999999" Z="3.176305752803321">
<NAME>Employed vs. Unemployed parent</NAME>
<GROUP_LABEL_1>Unemployed parent</GROUP_LABEL_1>
<GROUP_LABEL_2>Employed parent</GROUP_LABEL_2>
<GRAPH_LABEL_1>Unemployed parent</GRAPH_LABEL_1>
<GRAPH_LABEL_2>Employed parent</GRAPH_LABEL_2>
<DICH_DATA CI_END="0.1680557085898066" CI_START="0.1143992387169431" EFFECT_SIZE="0.1386558513900885" ESTIMABLE="YES" EVENTS_1="322" EVENTS_2="2577" LOG_CI_END="-0.7745467306390468" LOG_CI_START="-0.9415768655965859" LOG_EFFECT_SIZE="-0.8580617981178164" MODIFIED="2023-10-15 16:49:39 +0300" MODIFIED_BY="[Empty name]" ORDER="49" O_E="0.0" SE="0.09811432808656123" STUDY_ID="STD-Baumann-et-al-2019" TOTAL_1="632" TOTAL_2="2921" VAR="0.00962642137587738" WEIGHT="22.75193322784984"/>
<DICH_DATA CI_END="0.9955465186980974" CI_START="0.32168572051495614" EFFECT_SIZE="0.5659090909090909" ESTIMABLE="YES" EVENTS_1="83" EVENTS_2="300" LOG_CI_END="-0.0019384419732112197" LOG_CI_START="-0.492568216807691" LOG_EFFECT_SIZE="-0.24725332939045108" MODIFIED="2023-10-15 16:49:58 +0300" MODIFIED_BY="[Empty name]" ORDER="50" O_E="0.0" SE="0.28819835839432767" STUDY_ID="STD-Ganczak-et-al-2018" TOTAL_1="105" TOTAL_2="345" VAR="0.08305829378118534" WEIGHT="17.912637668649356"/>
<DICH_DATA CI_END="2.9376056909639097" CI_START="0.4308355624082119" EFFECT_SIZE="1.125" ESTIMABLE="YES" EVENTS_1="15" EVENTS_2="40" LOG_CI_END="0.4679935008718526" LOG_CI_START="-0.36568845597709004" LOG_EFFECT_SIZE="0.05115252244738129" MODIFIED="2023-10-15 16:50:20 +0300" MODIFIED_BY="[Empty name]" ORDER="51" O_E="0.0" SE="0.4897089082453114" STUDY_ID="STD-Haesebaert-et-al-2014" TOTAL_1="24" TOTAL_2="67" VAR="0.2398148148148148" WEIGHT="12.319124176160688"/>
<DICH_DATA CI_END="0.7457721116530466" CI_START="0.6961441963883201" EFFECT_SIZE="0.720531003743441" ESTIMABLE="YES" EVENTS_1="15507" EVENTS_2="74296" LOG_CI_END="-0.1273938612290018" LOG_CI_START="-0.15730079313440176" LOG_EFFECT_SIZE="-0.1423473271817018" MODIFIED="2023-10-15 16:50:46 +0300" MODIFIED_BY="[Empty name]" ORDER="52" O_E="0.0" SE="0.017567479842932443" STUDY_ID="STD-Hansen-et-al-2015" TOTAL_1="21098" TOTAL_2="93597" VAR="3.0861634803183767E-4" WEIGHT="23.559575580412144"/>
<DICH_DATA CI_END="0.5096540766829586" CI_START="0.4387708552511008" EFFECT_SIZE="0.47288619678353044" ESTIMABLE="YES" EVENTS_1="7401" EVENTS_2="52169" LOG_CI_END="-0.2927244975506114" LOG_CI_START="-0.3577622275512676" LOG_EFFECT_SIZE="-0.3252433625509395" MODIFIED="2023-10-15 16:51:22 +0300" MODIFIED_BY="[Empty name]" ORDER="53" O_E="0.0" SE="0.038203484544341144" STUDY_ID="STD-Schreiber-et-al-2015" TOTAL_1="8397" TOTAL_2="55489" VAR="0.0014595062313297127" WEIGHT="23.456729346927965"/>
</DICH_OUTCOME>
<DICH_OUTCOME CHI2="353.0877330920075" CI_END="0.7389837277760619" CI_START="0.2787930650298745" CI_STUDY="95" CI_TOTAL="95" DF="4" EFFECT_MEASURE="OR" EFFECT_SIZE="0.4538981587029085" ESTIMABLE="YES" EVENTS_1="23328" EVENTS_2="129382" I2="98.86713708092553" I2_Q="0.0" ID="CMP-007.02" LOG_CI_END="-0.13136512454816487" LOG_CI_START="-0.5547180335034285" LOG_EFFECT_SIZE="-0.3430415790257967" METHOD="MH" MODIFIED="2024-01-21 14:46:24 +0200" MODIFIED_BY="[Empty name]" NO="2" P_CHI2="-1.2011014405288734E-10" P_Q="0.6346240814815632" P_Z="0.0014916364691130019" Q="0.22584219836263852" RANDOM="YES" SCALE="100.0" SORT_BY="STUDY" STUDIES="5" SUBGROUPS="YES" SUBGROUP_TEST="YES" SWAP_EVENTS="NO" TAU2="0.2621814290923604" TOTALS="YES" TOTAL_1="30256" TOTAL_2="152419" WEIGHT="100.0" Z="3.1763057528033216">
<NAME>SUBGROUP Employed vs. Unemployed parent</NAME>
<GROUP_LABEL_1>Unemployed parent</GROUP_LABEL_1>
<GROUP_LABEL_2>Employed parent</GROUP_LABEL_2>
<GRAPH_LABEL_1>Unemployed parent</GRAPH_LABEL_1>
<GRAPH_LABEL_2>Employed parent</GRAPH_LABEL_2>
<DICH_SUBGROUP CHI2="36.903056057489735" CI_END="1.5365627479169817" CI_START="0.11493888033538863" DF="2" EFFECT_SIZE="0.4202508796072244" ESTIMABLE="YES" EVENTS_1="420" EVENTS_2="2917" I2="94.58039465109805" ID="CMP-007.02.01" LOG_CI_END="0.1865503000415793" LOG_CI_START="-0.939533037814212" LOG_EFFECT_SIZE="-0.37649136888631646" MODIFIED="2024-01-21 14:46:24 +0200" MODIFIED_BY="[Empty name]" NO="1" P_CHI2="9.610630513634533E-9" P_Z="0.19000067667052198" STUDIES="3" TAU2="1.2085775980334117" TOTAL_1="761" TOTAL_2="3333" WEIGHT="52.98369507265989" Z="1.310577110416072">
<NAME>Mediocre quality (NOS: 5-7)</NAME>
<DICH_DATA CI_END="0.1680557085898066" CI_START="0.1143992387169431" EFFECT_SIZE="0.1386558513900885" ESTIMABLE="YES" EVENTS_1="322" EVENTS_2="2577" LOG_CI_END="-0.7745467306390468" LOG_CI_START="-0.9415768655965859" LOG_EFFECT_SIZE="-0.8580617981178164" MODIFIED="2024-01-21 14:45:00 +0200" MODIFIED_BY="[Empty name]" ORDER="49" O_E="0.0" SE="0.09811432808656123" STUDY_ID="STD-Baumann-et-al-2019" TOTAL_1="632" TOTAL_2="2921" VAR="0.00962642137587738" WEIGHT="22.751933227849843"/>
<DICH_DATA CI_END="0.9955465186980974" CI_START="0.32168572051495614" EFFECT_SIZE="0.5659090909090909" ESTIMABLE="YES" EVENTS_1="83" EVENTS_2="300" LOG_CI_END="-0.0019384419732112197" LOG_CI_START="-0.492568216807691" LOG_EFFECT_SIZE="-0.24725332939045108" MODIFIED="2024-01-21 14:45:00 +0200" MODIFIED_BY="[Empty name]" ORDER="50" O_E="0.0" SE="0.28819835839432767" STUDY_ID="STD-Ganczak-et-al-2018" TOTAL_1="105" TOTAL_2="345" VAR="0.08305829378118534" WEIGHT="17.91263766864936"/>
<DICH_DATA CI_END="2.9376056909639097" CI_START="0.4308355624082119" EFFECT_SIZE="1.125" ESTIMABLE="YES" EVENTS_1="15" EVENTS_2="40" LOG_CI_END="0.4679935008718526" LOG_CI_START="-0.36568845597709004" LOG_EFFECT_SIZE="0.05115252244738129" MODIFIED="2024-01-21 14:45:00 +0200" MODIFIED_BY="[Empty name]" ORDER="51" O_E="0.0" SE="0.4897089082453114" STUDY_ID="STD-Haesebaert-et-al-2014" TOTAL_1="24" TOTAL_2="67" VAR="0.2398148148148148" WEIGHT="12.31912417616069"/>
</DICH_SUBGROUP>
<DICH_SUBGROUP CHI2="100.58330160992017" CI_END="0.8836391562247369" CI_START="0.38664993717678103" DF="1" EFFECT_SIZE="0.5845160598659701" ESTIMABLE="YES" EVENTS_1="22908" EVENTS_2="126465" I2="99.00579918933444" ID="CMP-007.02.02" LOG_CI_END="-0.05372504771735713" LOG_CI_START="-0.4126820560504726" LOG_EFFECT_SIZE="-0.23320355188391484" MODIFIED="2024-01-21 14:46:24 +0200" MODIFIED_BY="[Empty name]" NO="2" P_CHI2="-6.487255177489715E-11" P_Z="0.010875962678152834" STUDIES="2" TAU2="0.08803774205193567" TOTAL_1="29495" TOTAL_2="149086" WEIGHT="47.016304927340116" Z="2.5466590825557875">
<NAME>High quality (NOS: 8-10)</NAME>
<DICH_DATA CI_END="0.7457721116530466" CI_START="0.6961441963883201" EFFECT_SIZE="0.720531003743441" ESTIMABLE="YES" EVENTS_1="15507" EVENTS_2="74296" LOG_CI_END="-0.1273938612290018" LOG_CI_START="-0.15730079313440176" LOG_EFFECT_SIZE="-0.1423473271817018" MODIFIED="2024-01-21 14:46:23 +0200" MODIFIED_BY="[Empty name]" ORDER="52" O_E="0.0" SE="0.017567479842932443" STUDY_ID="STD-Hansen-et-al-2015" TOTAL_1="21098" TOTAL_2="93597" VAR="3.0861634803183767E-4" WEIGHT="23.559575580412147"/>
<DICH_DATA CI_END="0.5096540766829586" CI_START="0.4387708552511008" EFFECT_SIZE="0.47288619678353044" ESTIMABLE="YES" EVENTS_1="7401" EVENTS_2="52169" LOG_CI_END="-0.2927244975506114" LOG_CI_START="-0.3577622275512676" LOG_EFFECT_SIZE="-0.3252433625509395" MODIFIED="2024-01-21 14:46:24 +0200" MODIFIED_BY="[Empty name]" ORDER="53" O_E="0.0" SE="0.038203484544341144" STUDY_ID="STD-Schreiber-et-al-2015" TOTAL_1="8397" TOTAL_2="55489" VAR="0.0014595062313297127" WEIGHT="23.45672934692797"/>
</DICH_SUBGROUP>
</DICH_OUTCOME>
</COMPARISON>
<COMPARISON ID="CMP-008" MODIFIED="2023-10-15 17:03:08 +0300" MODIFIED_BY="[Empty name]" NO="8">
<NAME>Parent religion</NAME>
<DICH_OUTCOME CHI2="11.425569780211436" CI_END="0.887669162552601" CI_START="0.6404446043912301" CI_STUDY="95" CI_TOTAL="95" DF="6" EFFECT_MEASURE="OR" EFFECT_SIZE="0.7539913299510115" ESTIMABLE="YES" EVENTS_1="3807" EVENTS_2="2941" I2="47.48620755534026" I2_Q="0.0" ID="CMP-008.01" LOG_CI_END="-0.05174886716022007" LOG_CI_START="-0.19351842883519768" LOG_EFFECT_SIZE="-0.12263364799770887" METHOD="MH" MODIFIED="2023-10-15 17:03:08 +0300" MODIFIED_BY="[Empty name]" NO="1" P_CHI2="0.0760811713921189" P_Q="1.0" P_Z="6.968384861494325E-4" Q="0.0" RANDOM="NO" SCALE="100.0" SORT_BY="STUDY" STUDIES="7" SUBGROUPS="NO" SUBGROUP_TEST="YES" SWAP_EVENTS="NO" TAU2="0.0" TOTALS="YES" TOTAL_1="4423" TOTAL_2="3227" WEIGHT="100.00000000000001" Z="3.3908200114114497">
<NAME>Religious vs. non-religious parent</NAME>
<GROUP_LABEL_1>Religious parent</GROUP_LABEL_1>
<GROUP_LABEL_2>Non-religious parent</GROUP_LABEL_2>
<GRAPH_LABEL_1>Religious parent</GRAPH_LABEL_1>
<GRAPH_LABEL_2>Non-religious parent</GRAPH_LABEL_2>
<DICH_DATA CI_END="0.9835361955297909" CI_START="0.6508113258277267" EFFECT_SIZE="0.8000603073595774" ESTIMABLE="YES" EVENTS_1="2798" EVENTS_2="2466" LOG_CI_END="-0.007209652796394468" LOG_CI_START="-0.1865448978038867" LOG_EFFECT_SIZE="-0.09687727530014056" MODIFIED="2023-10-15 16:54:09 +0300" MODIFIED_BY="[Empty name]" ORDER="54" O_E="0.0" SE="0.10534241064118074" STUDY_ID="STD-Bedford-et-al-2021" TOTAL_1="3032" TOTAL_2="2631" VAR="0.01109702347969515" WEIGHT="60.56449841673398"/>
<DICH_DATA CI_END="1.9409697253172782" CI_START="0.5113744452988502" EFFECT_SIZE="0.996274217585693" ESTIMABLE="YES" EVENTS_1="191" EVENTS_2="44" LOG_CI_END="0.28801876144184696" LOG_CI_START="-0.2912609785838247" LOG_EFFECT_SIZE="-0.0016211085709888944" MODIFIED="2023-10-15 16:54:24 +0300" MODIFIED_BY="[Empty name]" ORDER="55" O_E="0.0" SE="0.3402717867720388" STUDY_ID="STD-Brabin-et-al-2006" TOTAL_1="252" TOTAL_2="58" VAR="0.11578488887303581" WEIGHT="5.146080486561884"/>
<DICH_DATA CI_END="4.803098785079546" CI_START="0.22543028944166169" EFFECT_SIZE="1.0405594405594405" ESTIMABLE="YES" EVENTS_1="372" EVENTS_2="11" LOG_CI_END="0.6815215188425346" LOG_CI_START="-0.6469877313529385" LOG_EFFECT_SIZE="0.017266893744798062" MODIFIED="2023-10-15 16:54:56 +0300" MODIFIED_BY="[Empty name]" ORDER="56" O_E="0.0" SE="0.7803729097916694" STUDY_ID="STD-Ganczak-et-al-2018" TOTAL_1="437" TOTAL_2="13" VAR="0.608981878336717" WEIGHT="0.9443854444828956"/>
<DICH_DATA CI_END="0.640573911752697" CI_START="0.2859642611470734" EFFECT_SIZE="0.42799678197908286" ESTIMABLE="YES" EVENTS_1="152" EVENTS_2="154" LOG_CI_END="-0.19343075254787234" LOG_CI_START="-0.5436882401453208" LOG_EFFECT_SIZE="-0.36855949634659657" MODIFIED="2023-10-15 16:55:34 +0300" MODIFIED_BY="[Empty name]" ORDER="57" O_E="0.0" SE="0.2057429820172673" STUDY_ID="STD-Gefenaite-et-al-2012" TOTAL_1="265" TOTAL_2="203" VAR="0.042330174649357566" WEIGHT="22.10085463272102"/>
<DICH_DATA CI_END="4.667950157131604" CI_START="0.5146798742761868" EFFECT_SIZE="1.55" ESTIMABLE="YES" EVENTS_1="124" EVENTS_2="60" LOG_CI_END="0.6691262101414831" LOG_CI_START="-0.2884628138009001" LOG_EFFECT_SIZE="0.1903316981702915" MODIFIED="2023-10-15 16:55:58 +0300" MODIFIED_BY="[Empty name]" ORDER="58" O_E="0.0" SE="0.5624925328058725" STUDY_ID="STD-Grandahl-et-al-2016" TOTAL_1="132" TOTAL_2="66" VAR="0.3163978494623656" WEIGHT="1.440893240151907"/>
<DICH_DATA CI_END="1.784436646361774" CI_START="0.31405911598017805" EFFECT_SIZE="0.7486111111111111" ESTIMABLE="YES" EVENTS_1="49" EVENTS_2="180" LOG_CI_END="0.2515011336175927" LOG_CI_START="-0.5029885961066521" LOG_EFFECT_SIZE="-0.12574373124452976" MODIFIED="2023-10-15 16:56:19 +0300" MODIFIED_BY="[Empty name]" ORDER="59" O_E="0.0" SE="0.4431910020244174" STUDY_ID="STD-Lenselink-et-al-2007" TOTAL_1="57" TOTAL_2="202" VAR="0.19641826427540715" WEIGHT="3.304596851931401"/>
<DICH_DATA CI_END="1.8491506678931806" CI_START="0.5693251467485346" EFFECT_SIZE="1.0260448213204119" ESTIMABLE="YES" EVENTS_1="121" EVENTS_2="26" LOG_CI_END="0.2669722987031218" LOG_CI_START="-0.24463963323933285" LOG_EFFECT_SIZE="0.01116633273189447" MODIFIED="2023-10-15 16:56:45 +0300" MODIFIED_BY="[Empty name]" ORDER="60" O_E="0.0" SE="0.3005233813429049" STUDY_ID="STD-Sypien-_x0026_-Zielonka-2022" TOTAL_1="248" TOTAL_2="54" VAR="0.09031430273377303" WEIGHT="6.4986909274169165"/>
</DICH_OUTCOME>
</COMPARISON>
<COMPARISON ID="CMP-009" MODIFIED="2023-10-15 21:26:15 +0300" MODIFIED_BY="[Empty name]" NO="9">
<NAME>Age of parent</NAME>
<DICH_OUTCOME CHI2="8.934786187143473" CI_END="0.8885182324229988" CI_START="0.8360117523609171" CI_STUDY="95" CI_TOTAL="95" DF="5" EFFECT_MEASURE="OR" EFFECT_SIZE="0.8618652356909262" ESTIMABLE="YES" EVENTS_1="51143" EVENTS_2="32056" I2="44.03895185321114" I2_Q="0.0" ID="CMP-009.01" LOG_CI_END="-0.051333656030364244" LOG_CI_START="-0.07778761735808835" LOG_EFFECT_SIZE="-0.0645606366942263" METHOD="MH" MODIFIED="2023-10-15 21:26:15 +0300" MODIFIED_BY="[Empty name]" NO="1" P_CHI2="0.11169388880544029" P_Q="1.0" P_Z="1.1053657261483374E-21" Q="0.0" RANDOM="NO" SCALE="100.0" SORT_BY="STUDY" STUDIES="6" SUBGROUPS="NO" SUBGROUP_TEST="YES" SWAP_EVENTS="NO" TAU2="0.0" TOTALS="YES" TOTAL_1="66679" TOTAL_2="40251" WEIGHT="100.0" Z="9.56654628560649">
<NAME>&lt;40 vs. &gt;40</NAME>
<GROUP_LABEL_1>&gt;=40</GROUP_LABEL_1>
<GROUP_LABEL_2>&lt;40</GROUP_LABEL_2>
<GRAPH_LABEL_1>&gt;=40</GRAPH_LABEL_1>
<GRAPH_LABEL_2/>
<DICH_DATA CI_END="1.5115039252244444" CI_START="0.5248294460566686" EFFECT_SIZE="0.8906636670416198" ESTIMABLE="YES" EVENTS_1="107" EVENTS_2="127" LOG_CI_END="0.17940927933461195" LOG_CI_START="-0.2799818064426677" LOG_EFFECT_SIZE="-0.050286263554027856" MODIFIED="2023-10-15 21:24:26 +0300" MODIFIED_BY="[Empty name]" ORDER="61" O_E="0.0" SE="0.2698485978081236" STUDY_ID="STD-Brabin-et-al-2006" TOTAL_1="142" TOTAL_2="164" VAR="0.07281826573901046" WEIGHT="0.32218826509454174"/>
<DICH_DATA CI_END="0.9993353703933083" CI_START="0.8373464830328965" EFFECT_SIZE="0.9147622411147137" ESTIMABLE="YES" EVENTS_1="7354" EVENTS_2="3013" LOG_CI_END="-2.887409342148805E-4" LOG_CI_START="-0.07709479943501686" LOG_EFFECT_SIZE="-0.038691770184615885" MODIFIED="2023-10-15 21:24:44 +0300" MODIFIED_BY="[Empty name]" ORDER="62" O_E="0.0" SE="0.045116258959492395" STUDY_ID="STD-Dahlstrom-et-al-2009" TOTAL_1="9694" TOTAL_2="3890" VAR="0.002035476822499978" WEIGHT="11.511891710161972"/>
<DICH_DATA CI_END="3.3600092029959985" CI_START="0.41169433245430775" EFFECT_SIZE="1.1761363636363635" ESTIMABLE="YES" EVENTS_1="69" EVENTS_2="176" LOG_CI_END="0.5263404669151136" LOG_CI_START="-0.3854251116295778" LOG_EFFECT_SIZE="0.07045767764276789" MODIFIED="2023-10-15 21:25:01 +0300" MODIFIED_BY="[Empty name]" ORDER="63" O_E="0.0" SE="0.5355756141495552" STUDY_ID="STD-Donders-et-al-2007" TOTAL_1="74" TOTAL_2="191" VAR="0.28684123847167325" WEIGHT="0.0736539728969656"/>
<DICH_DATA CI_END="0.585710994928142" CI_START="0.043212296805999084" EFFECT_SIZE="0.1590909090909091" ESTIMABLE="YES" EVENTS_1="35" EVENTS_2="20" LOG_CI_END="-0.232316623348167" LOG_CI_START="-1.3643926495956942" LOG_EFFECT_SIZE="-0.7983546364719306" MODIFIED="2023-10-15 21:25:13 +0300" MODIFIED_BY="[Empty name]" ORDER="64" O_E="0.0" SE="0.6649870616845054" STUDY_ID="STD-Haesebaert-et-al-2014" TOTAL_1="68" TOTAL_2="23" VAR="0.44220779220779216" WEIGHT="0.16086513311287814"/>
<DICH_DATA CI_END="0.8837073100623658" CI_START="0.827866244247097" EFFECT_SIZE="0.8553311942137009" ESTIMABLE="YES" EVENTS_1="42220" EVENTS_2="28640" LOG_CI_END="-0.05369155249026719" LOG_CI_START="-0.08203982514484909" LOG_EFFECT_SIZE="-0.06786568881755813" MODIFIED="2023-10-15 21:25:36 +0300" MODIFIED_BY="[Empty name]" ORDER="65" O_E="0.0" SE="0.016651915683514214" STUDY_ID="STD-Hansen-et-al-2015" TOTAL_1="54674" TOTAL_2="35866" VAR="2.772862959308667E-4" WEIGHT="87.37773128741416"/>
<DICH_DATA CI_END="1.4012862555986014" CI_START="0.628990253958971" EFFECT_SIZE="0.9388266068759342" ESTIMABLE="YES" EVENTS_1="1358" EVENTS_2="80" LOG_CI_END="0.14652686228650164" LOG_CI_START="-0.20135608378307931" LOG_EFFECT_SIZE="-0.027414610748288826" MODIFIED="2023-10-15 21:25:52 +0300" MODIFIED_BY="[Empty name]" ORDER="66" O_E="0.0" SE="0.20434816456962773" STUDY_ID="STD-Pelucchi-et-al-2010" TOTAL_1="2027" TOTAL_2="117" VAR="0.04175817236297566" WEIGHT="0.553669631319477"/>
</DICH_OUTCOME>
</COMPARISON>
<COMPARISON ID="CMP-010" MODIFIED="2023-10-15 21:30:02 +0300" MODIFIED_BY="[Empty name]" NO="10">
<NAME>Gender of parent</NAME>
<DICH_OUTCOME CHI2="70.746465429311" CI_END="1.0425379221180535" CI_START="0.5439481152743887" CI_STUDY="95" CI_TOTAL="95" DF="8" EFFECT_MEASURE="OR" EFFECT_SIZE="0.7530514841882942" ESTIMABLE="YES" EVENTS_1="5648" EVENTS_2="8335" I2="88.69201457422137" I2_Q="0.0" ID="CMP-010.01" LOG_CI_END="0.018091861312053217" LOG_CI_START="-0.26444252369274984" LOG_EFFECT_SIZE="-0.1231753311903483" METHOD="MH" MODIFIED="2023-10-15 21:30:02 +0300" MODIFIED_BY="[Empty name]" NO="1" P_CHI2="-1.617230793726776E-10" P_Q="1.0" P_Z="0.08745936672160695" Q="0.0" RANDOM="YES" SCALE="100.0" SORT_BY="STUDY" STUDIES="9" SUBGROUPS="NO" SUBGROUP_TEST="YES" SWAP_EVENTS="NO" TAU2="0.16152930624964232" TOTALS="YES" TOTAL_1="7836" TOTAL_2="11054" WEIGHT="100.0" Z="1.7089545607892773">
<NAME>Mothers vs. fathers</NAME>
<GROUP_LABEL_1>Father</GROUP_LABEL_1>
<GROUP_LABEL_2>Mother</GROUP_LABEL_2>
<GRAPH_LABEL_1>Fathers</GRAPH_LABEL_1>
<GRAPH_LABEL_2>Mothers</GRAPH_LABEL_2>
<DICH_DATA CI_END="1.06141032225361" CI_START="0.9045902962941617" EFFECT_SIZE="0.979868092090499" ESTIMABLE="YES" EVENTS_1="4402" EVENTS_2="5965" LOG_CI_END="0.025883306843381245" LOG_CI_START="-0.04354807532158715" LOG_EFFECT_SIZE="-0.008832384239102977" MODIFIED="2023-10-15 21:28:08 +0300" MODIFIED_BY="[Empty name]" ORDER="67" O_E="0.0" SE="0.04078433757458711" STUDY_ID="STD-Dahlstrom-et-al-2009" TOTAL_1="5784" TOTAL_2="7800" VAR="0.0016633621913978778" WEIGHT="16.877852220880655"/>
<DICH_DATA CI_END="4.000855433534428" CI_START="1.0668321547482624" EFFECT_SIZE="2.0659722222222223" ESTIMABLE="YES" EVENTS_1="119" EVENTS_2="264" LOG_CI_END="0.6021528589139697" LOG_CI_START="0.028096097024667806" LOG_EFFECT_SIZE="0.31512447796931875" MODIFIED="2023-10-15 21:28:19 +0300" MODIFIED_BY="[Empty name]" ORDER="68" O_E="0.0" SE="0.33720378356057645" STUDY_ID="STD-Ganczak-et-al-2018" TOTAL_1="131" TOTAL_2="319" VAR="0.1137063916475681" WEIGHT="10.007211137661685"/>
<DICH_DATA CI_END="0.95034435707307" CI_START="0.029229171058930175" EFFECT_SIZE="0.16666666666666666" ESTIMABLE="YES" EVENTS_1="5" EVENTS_2="180" LOG_CI_END="-0.022118999681436782" LOG_CI_START="-1.5341835010858504" LOG_EFFECT_SIZE="-0.7781512503836436" MODIFIED="2023-10-15 21:28:30 +0300" MODIFIED_BY="[Empty name]" ORDER="69" O_E="0.0" SE="0.8881941729649485" STUDY_ID="STD-Grandahl-et-al-2016" TOTAL_1="7" TOTAL_2="192" VAR="0.7888888888888889" WEIGHT="2.898031367210497"/>
<DICH_DATA CI_END="34.7190468578747" CI_START="0.6139824504918076" EFFECT_SIZE="4.617021276595745" ESTIMABLE="YES" EVENTS_1="31" EVENTS_2="282" LOG_CI_END="1.5405677939800464" LOG_CI_START="-0.21184404215442226" LOG_EFFECT_SIZE="0.664361875912812" MODIFIED="2023-10-15 21:28:45 +0300" MODIFIED_BY="[Empty name]" ORDER="70" O_E="0.0" SE="1.0293753871238775" STUDY_ID="STD-Lenselink-et-al-2007" TOTAL_1="32" TOTAL_2="324" VAR="1.0596136876164328" WEIGHT="2.2555439906009274"/>
<DICH_DATA CI_END="0.5792313772510382" CI_START="0.1993294699865303" EFFECT_SIZE="0.33979094076655053" ESTIMABLE="YES" EVENTS_1="46" EVENTS_2="205" LOG_CI_END="-0.2371479202261603" LOG_CI_START="-0.7004284880211734" LOG_EFFECT_SIZE="-0.4687882041236668" MODIFIED="2023-10-15 21:28:58 +0300" MODIFIED_BY="[Empty name]" ORDER="71" O_E="0.0" SE="0.2721332987985867" STUDY_ID="STD-Mari-et-al-2022" TOTAL_1="81" TOTAL_2="258" VAR="0.07405653231500087" WEIGHT="11.69145717017824"/>
<DICH_DATA CI_END="1.0452753524596765" CI_START="0.7287218968803338" EFFECT_SIZE="0.8727628759329048" ESTIMABLE="YES" EVENTS_1="658" EVENTS_2="780" LOG_CI_END="0.019230709874510428" LOG_CI_START="-0.13743818045266934" LOG_EFFECT_SIZE="-0.05910373528907946" MODIFIED="2023-10-15 21:29:10 +0300" MODIFIED_BY="[Empty name]" ORDER="72" O_E="0.0" SE="0.09202808170170003" STUDY_ID="STD-Pelucchi-et-al-2010" TOTAL_1="1005" TOTAL_2="1139" VAR="0.008469167821694776" WEIGHT="16.20215567536939"/>
<DICH_DATA CI_END="2.556603021762336" CI_START="1.0168070762493058" EFFECT_SIZE="1.6123188405797102" ESTIMABLE="YES" EVENTS_1="95" EVENTS_2="138" LOG_CI_END="0.40766329789628203" LOG_CI_START="0.007238559935145793" LOG_EFFECT_SIZE="0.2074509289157139" MODIFIED="2023-10-15 21:29:21 +0300" MODIFIED_BY="[Empty name]" ORDER="73" O_E="0.0" SE="0.2352114732127918" STUDY_ID="STD-Sobierajski-et-al-2023" TOTAL_1="133" TOTAL_2="227" VAR="0.05532443713093187" WEIGHT="12.70137973429047"/>
<DICH_DATA CI_END="0.4216884221582437" CI_START="0.14731679310590282" EFFECT_SIZE="0.24924242424242424" ESTIMABLE="YES" EVENTS_1="47" EVENTS_2="48" LOG_CI_END="-0.37500832277411755" LOG_CI_START="-0.8317477437376336" LOG_EFFECT_SIZE="-0.6033780332558756" MODIFIED="2023-10-15 21:29:31 +0300" MODIFIED_BY="[Empty name]" ORDER="74" O_E="0.0" SE="0.26829099677056634" STUDY_ID="STD-Sypien-_x0026_-Zielonka-2022" TOTAL_1="212" TOTAL_2="90" VAR="0.07198005894814405" WEIGHT="11.795423019312638"/>
<DICH_DATA CI_END="0.7437406600367563" CI_START="0.4575408676744022" EFFECT_SIZE="0.58334530675917" ESTIMABLE="YES" EVENTS_1="245" EVENTS_2="473" LOG_CI_END="-0.12857847513898052" LOG_CI_START="-0.3395701085640851" LOG_EFFECT_SIZE="-0.2340742918515328" MODIFIED="2023-10-15 21:29:43 +0300" MODIFIED_BY="[Empty name]" ORDER="75" O_E="0.0" SE="0.12393752989933617" STUDY_ID="STD-Waller-et-al-2019" TOTAL_1="451" TOTAL_2="705" VAR="0.015360511317548845" WEIGHT="15.570945684495495"/>
</DICH_OUTCOME>
</COMPARISON>
<COMPARISON ID="CMP-011" MODIFIED="2024-01-21 14:38:37 +0200" MODIFIED_BY="[Empty name]" NO="11">
<NAME>Civil status of parent</NAME>
<DICH_OUTCOME CHI2="128.43878686705017" CI_END="1.184386208551007" CI_START="0.773101390766501" CI_STUDY="95" CI_TOTAL="95" DF="7" EFFECT_MEASURE="OR" EFFECT_SIZE="0.9568963502048937" ESTIMABLE="YES" EVENTS_1="47155" EVENTS_2="98480" I2="94.54993295191595" I2_Q="0.0" ID="CMP-011.01" LOG_CI_END="0.07349334165455702" LOG_CI_START="-0.11176354545705705" LOG_EFFECT_SIZE="-0.019135101901250024" METHOD="MH" MODIFIED="2023-10-15 21:35:58 +0300" MODIFIED_BY="[Empty name]" NO="1" P_CHI2="-1.5628387473043404E-10" P_Q="1.0" P_Z="0.6855601157581503" Q="0.0" RANDOM="YES" SCALE="100.0" SORT_BY="STUDY" STUDIES="8" SUBGROUPS="NO" SUBGROUP_TEST="YES" SWAP_EVENTS="NO" TAU2="0.05284269215265397" TOTALS="YES" TOTAL_1="56588" TOTAL_2="116883" WEIGHT="99.99999999999997" Z="0.4048876255203233">
<NAME>Married vs. unmaried</NAME>
<GROUP_LABEL_1>Single/divorced/widowed</GROUP_LABEL_1>
<GROUP_LABEL_2>Married/in a relationship</GROUP_LABEL_2>
<GRAPH_LABEL_1>Single/divorced/widowed</GRAPH_LABEL_1>
<GRAPH_LABEL_2>Married/in a relationship</GRAPH_LABEL_2>
<DICH_DATA CI_END="0.8615898397748026" CI_START="0.558693012067074" EFFECT_SIZE="0.6938041674349991" ESTIMABLE="YES" EVENTS_1="525" EVENTS_2="2465" LOG_CI_END="-0.06469943106076563" LOG_CI_START="-0.252826760606345" LOG_EFFECT_SIZE="-0.1587630958335553" MODIFIED="2023-10-15 21:33:50 +0300" MODIFIED_BY="[Empty name]" ORDER="76" O_E="0.0" SE="0.11050692462037347" STUDY_ID="STD-Baumann-et-al-2019" TOTAL_1="657" TOTAL_2="2895" VAR="0.012211780389052903" WEIGHT="18.203159254224907"/>
<DICH_DATA CI_END="1.3088010376238008" CI_START="1.0807288141981928" EFFECT_SIZE="1.189310301566641" ESTIMABLE="YES" EVENTS_1="2513" EVENTS_2="7854" LOG_CI_END="0.1168736306381527" LOG_CI_START="0.033716730703952084" LOG_EFFECT_SIZE="0.07529518067105243" MODIFIED="2023-10-15 21:34:08 +0300" MODIFIED_BY="[Empty name]" ORDER="77" O_E="0.0" SE="0.04884677465464286" STUDY_ID="STD-Dahlstrom-et-al-2009" TOTAL_1="3195" TOTAL_2="10389" VAR="0.0023860073941614607" WEIGHT="21.44169487229171"/>
<DICH_DATA CI_END="2.0649326221292594" CI_START="0.6143581592091997" EFFECT_SIZE="1.1263250883392226" ESTIMABLE="YES" EVENTS_1="100" EVENTS_2="283" LOG_CI_END="0.3149058853798966" LOG_CI_START="-0.21157836954445386" LOG_EFFECT_SIZE="0.051663757917721355" MODIFIED="2023-10-15 21:34:20 +0300" MODIFIED_BY="[Empty name]" ORDER="78" O_E="0.0" SE="0.30925945748165656" STUDY_ID="STD-Ganczak-et-al-2018" TOTAL_1="116" TOTAL_2="334" VAR="0.09564141204184853" WEIGHT="7.975243749493123"/>
<DICH_DATA CI_END="2.8024206900349795" CI_START="0.25135430690646576" EFFECT_SIZE="0.8392857142857143" ESTIMABLE="YES" EVENTS_1="47" EVENTS_2="140" LOG_CI_END="0.4475333306809078" LOG_CI_START="-0.5997136688218736" LOG_EFFECT_SIZE="-0.07609016907048294" MODIFIED="2023-10-15 21:34:33 +0300" MODIFIED_BY="[Empty name]" ORDER="79" O_E="0.0" SE="0.6151580714641871" STUDY_ID="STD-Grandahl-et-al-2016" TOTAL_1="51" TOTAL_2="150" VAR="0.378419452887538" WEIGHT="2.7458865506638177"/>
<DICH_DATA CI_END="9.101697214869514" CI_START="0.8198717986311397" EFFECT_SIZE="2.731707317073171" ESTIMABLE="YES" EVENTS_1="14" EVENTS_2="41" LOG_CI_END="0.9591223837853367" LOG_CI_START="-0.08625405188444425" LOG_EFFECT_SIZE="0.43643416595044615" MODIFIED="2023-10-15 21:34:46 +0300" MODIFIED_BY="[Empty name]" ORDER="80" O_E="0.0" SE="0.6140592930092422" STUDY_ID="STD-Haesebaert-et-al-2014" TOTAL_1="18" TOTAL_2="73" VAR="0.37706881533101044" WEIGHT="2.754513203909268"/>
<DICH_DATA CI_END="1.1022919460392846" CI_START="1.0317409404152822" EFFECT_SIZE="1.066433180756658" ESTIMABLE="YES" EVENTS_1="26426" EVENTS_2="43791" LOG_CI_END="0.042296634227129336" LOG_CI_START="0.013570664082116024" LOG_EFFECT_SIZE="0.027933649154622667" MODIFIED="2023-10-15 21:35:16 +0300" MODIFIED_BY="[Empty name]" ORDER="81" O_E="0.0" SE="0.016873777059026332" STUDY_ID="STD-Hansen-et-al-2015" TOTAL_1="33415" TOTAL_2="56142" VAR="2.8472435223772334E-4" WEIGHT="22.28975172860621"/>
<DICH_DATA CI_END="4.174122188472689" CI_START="0.3495386606075953" EFFECT_SIZE="1.207897793263647" ESTIMABLE="YES" EVENTS_1="26" EVENTS_2="287" LOG_CI_END="0.6205651579548161" LOG_CI_START="-0.45650478226456487" LOG_EFFECT_SIZE="0.08203018784512561" MODIFIED="2023-10-15 21:35:28 +0300" MODIFIED_BY="[Empty name]" ORDER="82" O_E="0.0" SE="0.6326762144670551" STUDY_ID="STD-Lenselink-et-al-2007" TOTAL_1="29" TOTAL_2="327" VAR="0.40027919235236314" WEIGHT="2.613418076617264"/>
<DICH_DATA CI_END="0.7878087131255248" CI_START="0.6941548416321807" EFFECT_SIZE="0.739500664297268" ESTIMABLE="YES" EVENTS_1="17504" EVENTS_2="43619" LOG_CI_END="-0.10357922022475757" LOG_CI_START="-0.1585436428511149" LOG_EFFECT_SIZE="-0.13106143153793626" MODIFIED="2023-10-15 21:35:51 +0300" MODIFIED_BY="[Empty name]" ORDER="83" O_E="0.0" SE="0.03228637392900237" STUDY_ID="STD-Schreiber-et-al-2015" TOTAL_1="19107" TOTAL_2="46573" VAR="0.0010424099414833637" WEIGHT="21.976332564193687"/>
</DICH_OUTCOME>
<DICH_OUTCOME CHI2="128.43878686705017" CI_END="1.1843862085510068" CI_START="0.773101390766501" CI_STUDY="95" CI_TOTAL="95" DF="7" EFFECT_MEASURE="OR" EFFECT_SIZE="0.9568963502048937" ESTIMABLE="YES" EVENTS_1="47155" EVENTS_2="98480" I2="94.54993295191595" I2_Q="0.0" ID="CMP-011.02" LOG_CI_END="0.07349334165455694" LOG_CI_START="-0.11176354545705705" LOG_EFFECT_SIZE="-0.019135101901250024" METHOD="MH" MODIFIED="2024-01-21 14:38:37 +0200" MODIFIED_BY="[Empty name]" NO="2" P_CHI2="-1.5628387473043404E-10" P_Q="0.5437831062249726" P_Z="0.6855601157581503" Q="0.36857354834150585" RANDOM="YES" SCALE="100.0" SORT_BY="STUDY" STUDIES="8" SUBGROUPS="YES" SUBGROUP_TEST="YES" SWAP_EVENTS="NO" TAU2="0.05284269215265394" TOTALS="YES" TOTAL_1="56588" TOTAL_2="116883" WEIGHT="100.0" Z="0.4048876255203235">
<NAME>SUBGROUP Married vs. unmaried</NAME>
<GROUP_LABEL_1>Single/divorced/widowed</GROUP_LABEL_1>
<GROUP_LABEL_2>Married/in a relationship</GROUP_LABEL_2>
<GRAPH_LABEL_1>Single/divorced/widowed</GRAPH_LABEL_1>
<GRAPH_LABEL_2>Married/in a relationship</GRAPH_LABEL_2>
<DICH_SUBGROUP CHI2="22.37160632780116" CI_END="1.4958931569497327" CI_START="0.7245867180229828" DF="5" EFFECT_SIZE="1.0411072534120802" ESTIMABLE="YES" EVENTS_1="3225" EVENTS_2="11070" I2="77.65024144114986" ID="CMP-011.02.01" LOG_CI_END="0.17490057547749863" LOG_CI_START="-0.13990963102766826" LOG_EFFECT_SIZE="0.017495472224915157" MODIFIED="2024-01-21 14:38:37 +0200" MODIFIED_BY="[Empty name]" NO="1" P_CHI2="4.449209525065889E-4" P_Z="0.8275470069572011" STUDIES="6" TAU2="0.10352669973957852" TOTAL_1="4066" TOTAL_2="14168" WEIGHT="55.7339157072001" Z="0.21784868943117808">
<NAME>Mediocre quality (NOS: 5-7)</NAME>
<DICH_DATA CI_END="0.8615898397748026" CI_START="0.558693012067074" EFFECT_SIZE="0.6938041674349991" ESTIMABLE="YES" EVENTS_1="525" EVENTS_2="2465" LOG_CI_END="-0.06469943106076563" LOG_CI_START="-0.252826760606345" LOG_EFFECT_SIZE="-0.1587630958335553" MODIFIED="2024-01-21 14:37:14 +0200" MODIFIED_BY="[Empty name]" ORDER="76" O_E="0.0" SE="0.11050692462037347" STUDY_ID="STD-Baumann-et-al-2019" TOTAL_1="657" TOTAL_2="2895" VAR="0.012211780389052903" WEIGHT="18.20315925422491"/>
<DICH_DATA CI_END="1.3088010376238008" CI_START="1.0807288141981928" EFFECT_SIZE="1.189310301566641" ESTIMABLE="YES" EVENTS_1="2513" EVENTS_2="7854" LOG_CI_END="0.1168736306381527" LOG_CI_START="0.033716730703952084" LOG_EFFECT_SIZE="0.07529518067105243" MODIFIED="2024-01-21 14:37:14 +0200" MODIFIED_BY="[Empty name]" ORDER="77" O_E="0.0" SE="0.04884677465464286" STUDY_ID="STD-Dahlstrom-et-al-2009" TOTAL_1="3195" TOTAL_2="10389" VAR="0.0023860073941614607" WEIGHT="21.44169487229171"/>
<DICH_DATA CI_END="2.0649326221292594" CI_START="0.6143581592091997" EFFECT_SIZE="1.1263250883392226" ESTIMABLE="YES" EVENTS_1="100" EVENTS_2="283" LOG_CI_END="0.3149058853798966" LOG_CI_START="-0.21157836954445386" LOG_EFFECT_SIZE="0.051663757917721355" MODIFIED="2024-01-21 14:37:14 +0200" MODIFIED_BY="[Empty name]" ORDER="78" O_E="0.0" SE="0.30925945748165656" STUDY_ID="STD-Ganczak-et-al-2018" TOTAL_1="116" TOTAL_2="334" VAR="0.09564141204184853" WEIGHT="7.975243749493122"/>
<DICH_DATA CI_END="2.8024206900349795" CI_START="0.25135430690646576" EFFECT_SIZE="0.8392857142857143" ESTIMABLE="YES" EVENTS_1="47" EVENTS_2="140" LOG_CI_END="0.4475333306809078" LOG_CI_START="-0.5997136688218736" LOG_EFFECT_SIZE="-0.07609016907048294" MODIFIED="2024-01-21 14:37:14 +0200" MODIFIED_BY="[Empty name]" ORDER="79" O_E="0.0" SE="0.6151580714641871" STUDY_ID="STD-Grandahl-et-al-2016" TOTAL_1="51" TOTAL_2="150" VAR="0.378419452887538" WEIGHT="2.7458865506638173"/>
<DICH_DATA CI_END="9.101697214869514" CI_START="0.8198717986311397" EFFECT_SIZE="2.731707317073171" ESTIMABLE="YES" EVENTS_1="14" EVENTS_2="41" LOG_CI_END="0.9591223837853367" LOG_CI_START="-0.08625405188444425" LOG_EFFECT_SIZE="0.43643416595044615" MODIFIED="2024-01-21 14:37:14 +0200" MODIFIED_BY="[Empty name]" ORDER="80" O_E="0.0" SE="0.6140592930092422" STUDY_ID="STD-Haesebaert-et-al-2014" TOTAL_1="18" TOTAL_2="73" VAR="0.37706881533101044" WEIGHT="2.7545132039092675"/>
<DICH_DATA CI_END="4.174122188472689" CI_START="0.3495386606075953" EFFECT_SIZE="1.207897793263647" ESTIMABLE="YES" EVENTS_1="26" EVENTS_2="287" LOG_CI_END="0.6205651579548161" LOG_CI_START="-0.45650478226456487" LOG_EFFECT_SIZE="0.08203018784512561" MODIFIED="2024-01-21 14:37:14 +0200" MODIFIED_BY="[Empty name]" ORDER="82" O_E="0.0" SE="0.6326762144670551" STUDY_ID="STD-Lenselink-et-al-2007" TOTAL_1="29" TOTAL_2="327" VAR="0.40027919235236314" WEIGHT="2.6134180766172626"/>
</DICH_SUBGROUP>
<DICH_SUBGROUP CHI2="101.02992785201334" CI_END="1.2726968984542182" CI_START="0.6209343857232383" DF="1" EFFECT_SIZE="0.8889664036697565" ESTIMABLE="YES" EVENTS_1="43930" EVENTS_2="87410" I2="99.01019428474227" ID="CMP-011.02.02" LOG_CI_END="0.10472498574126264" LOG_CI_START="-0.20695428939485894" LOG_EFFECT_SIZE="-0.05111465182679816" MODIFIED="2024-01-21 14:38:37 +0200" MODIFIED_BY="[Empty name]" NO="2" P_CHI2="-6.487255177489715E-11" P_Z="0.5203157528805975" STUDIES="2" TAU2="0.06637657382542647" TOTAL_1="52522" TOTAL_2="102715" WEIGHT="44.2660842927999" Z="0.642858763189021">
<NAME>High quality (NOS: 8-10)</NAME>
<DICH_DATA CI_END="1.1022919460392846" CI_START="1.0317409404152822" EFFECT_SIZE="1.066433180756658" ESTIMABLE="YES" EVENTS_1="26426" EVENTS_2="43791" LOG_CI_END="0.042296634227129336" LOG_CI_START="0.013570664082116024" LOG_EFFECT_SIZE="0.027933649154622667" MODIFIED="2024-01-21 14:38:35 +0200" MODIFIED_BY="[Empty name]" ORDER="81" O_E="0.0" SE="0.016873777059026332" STUDY_ID="STD-Hansen-et-al-2015" TOTAL_1="33415" TOTAL_2="56142" VAR="2.8472435223772334E-4" WEIGHT="22.289751728606213"/>
<DICH_DATA CI_END="0.7878087131255248" CI_START="0.6941548416321807" EFFECT_SIZE="0.739500664297268" ESTIMABLE="YES" EVENTS_1="17504" EVENTS_2="43619" LOG_CI_END="-0.10357922022475757" LOG_CI_START="-0.1585436428511149" LOG_EFFECT_SIZE="-0.13106143153793626" MODIFIED="2024-01-21 14:38:37 +0200" MODIFIED_BY="[Empty name]" ORDER="83" O_E="0.0" SE="0.03228637392900237" STUDY_ID="STD-Schreiber-et-al-2015" TOTAL_1="19107" TOTAL_2="46573" VAR="0.0010424099414833637" WEIGHT="21.97633256419369"/>
</DICH_SUBGROUP>
</DICH_OUTCOME>
</COMPARISON>
<COMPARISON ID="CMP-012" MODIFIED="2023-10-15 21:39:14 +0300" MODIFIED_BY="[Empty name]" NO="12">
<NAME>No of children</NAME>
<DICH_OUTCOME CHI2="3.5830029592778785" CI_END="1.0030043128019637" CI_START="0.9431108483313294" CI_STUDY="95" CI_TOTAL="95" DF="4" EFFECT_MEASURE="OR" EFFECT_SIZE="0.9725966524344211" ESTIMABLE="YES" EVENTS_1="28162" EVENTS_2="53157" I2="0.0" I2_Q="0.0" ID="CMP-012.01" LOG_CI_END="0.0013028004402261555" LOG_CI_START="-0.02543725955386643" LOG_EFFECT_SIZE="-0.012067229556820136" METHOD="MH" MODIFIED="2023-10-15 21:39:14 +0300" MODIFIED_BY="[Empty name]" NO="1" P_CHI2="0.46537035177692854" P_Q="1.0" P_Z="0.07689696686953079" Q="0.0" RANDOM="NO" SCALE="100.0" SORT_BY="STUDY" STUDIES="5" SUBGROUPS="NO" SUBGROUP_TEST="YES" SWAP_EVENTS="NO" TAU2="0.0" TOTALS="YES" TOTAL_1="36217" TOTAL_2="67985" WEIGHT="100.0" Z="1.7689814704806028">
<NAME>&gt;2 vs. &lt;=2</NAME>
<GROUP_LABEL_1>&gt;2 children</GROUP_LABEL_1>
<GROUP_LABEL_2>&lt;=2 children</GROUP_LABEL_2>
<GRAPH_LABEL_1>&gt;2 children</GRAPH_LABEL_1>
<GRAPH_LABEL_2/>
<DICH_DATA CI_END="1.9336087665092787" CI_START="0.6589554709139374" EFFECT_SIZE="1.128787878787879" ESTIMABLE="YES" EVENTS_1="149" EVENTS_2="87" LOG_CI_END="0.2863686063890306" LOG_CI_START="-0.18114393197618214" LOG_EFFECT_SIZE="0.05261233720642421" MODIFIED="2023-10-15 21:38:11 +0300" MODIFIED_BY="[Empty name]" ORDER="84" O_E="0.0" SE="0.27461917926011425" STUDY_ID="STD-Brabin-et-al-2006" TOTAL_1="193" TOTAL_2="116" VAR="0.07541569361749875" WEIGHT="0.30212893465392027"/>
<DICH_DATA CI_END="1.0061864550010553" CI_START="0.8531820354708071" EFFECT_SIZE="0.9265312772599509" ESTIMABLE="YES" EVENTS_1="3583" EVENTS_2="6784" LOG_CI_END="0.0026784666789628248" LOG_CI_START="-0.06895829759442783" LOG_EFFECT_SIZE="-0.033139915457732504" MODIFIED="2023-10-15 21:38:27 +0300" MODIFIED_BY="[Empty name]" ORDER="85" O_E="0.0" SE="0.04207978994189182" STUDY_ID="STD-Dahlstrom-et-al-2009" TOTAL_1="4751" TOTAL_2="8833" VAR="0.0017707087215537403" WEIGHT="14.22590416749986"/>
<DICH_DATA CI_END="2.0912212299053015" CI_START="0.6380053346208309" EFFECT_SIZE="1.1550802139037433" ESTIMABLE="YES" EVENTS_1="108" EVENTS_2="275" LOG_CI_END="0.3203999791805792" LOG_CI_START="-0.1951756899517154" LOG_EFFECT_SIZE="0.06261214461443192" MODIFIED="2023-10-15 21:38:38 +0300" MODIFIED_BY="[Empty name]" ORDER="86" O_E="0.0" SE="0.30285170018903246" STUDY_ID="STD-Ganczak-et-al-2018" TOTAL_1="125" TOTAL_2="325" VAR="0.0917191523073876" WEIGHT="0.2533657876336276"/>
<DICH_DATA CI_END="1.013594252185476" CI_START="0.9481805519051806" EFFECT_SIZE="0.9803419594433074" ESTIMABLE="YES" EVENTS_1="24300" EVENTS_2="45886" LOG_CI_END="0.005864139117681152" LOG_CI_START="-0.023108956723118752" LOG_EFFECT_SIZE="-0.00862240880271881" MODIFIED="2023-10-15 21:38:57 +0300" MODIFIED_BY="[Empty name]" ORDER="87" O_E="0.0" SE="0.017018939916023317" STUDY_ID="STD-Hansen-et-al-2015" TOTAL_1="31094" TOTAL_2="58463" VAR="2.896443158652117E-4" WEIGHT="84.89557924688395"/>
<DICH_DATA CI_END="1.229188494164987" CI_START="0.372320642580447" EFFECT_SIZE="0.6765" ESTIMABLE="YES" EVENTS_1="22" EVENTS_2="125" LOG_CI_END="0.08961848638417577" LOG_CI_START="-0.4290828845168922" LOG_EFFECT_SIZE="-0.16973219906635822" MODIFIED="2023-10-15 21:39:10 +0300" MODIFIED_BY="[Empty name]" ORDER="88" O_E="0.0" SE="0.3046877528804833" STUDY_ID="STD-Sypien-_x0026_-Zielonka-2022" TOTAL_1="54" TOTAL_2="248" VAR="0.09283462675535846" WEIGHT="0.3230218633286324"/>
</DICH_OUTCOME>
</COMPARISON>
<COMPARISON ID="CMP-013" MODIFIED="2023-10-15 21:42:02 +0300" MODIFIED_BY="[Empty name]" NO="13">
<NAME>Family history of cancer</NAME>
<DICH_OUTCOME CHI2="3.8414034637815506" CI_END="1.131112086466515" CI_START="0.7044485101011544" CI_STUDY="95" CI_TOTAL="95" DF="3" EFFECT_MEASURE="OR" EFFECT_SIZE="0.8926422710519285" ESTIMABLE="YES" EVENTS_1="518" EVENTS_2="631" I2="21.90354311164329" I2_Q="0.0" ID="CMP-013.01" LOG_CI_END="0.05350564305272984" LOG_CI_START="-0.1521507450615965" LOG_EFFECT_SIZE="-0.049322551004433335" METHOD="MH" MODIFIED="2023-10-15 21:42:02 +0300" MODIFIED_BY="[Empty name]" NO="1" P_CHI2="0.2791068539181891" P_Q="1.0" P_Z="0.34715810826134996" Q="0.0" RANDOM="NO" SCALE="100.0" SORT_BY="STUDY" STUDIES="4" SUBGROUPS="NO" SUBGROUP_TEST="YES" SWAP_EVENTS="NO" TAU2="0.0" TOTALS="YES" TOTAL_1="732" TOTAL_2="844" WEIGHT="100.0" Z="0.9401159329958592">
<NAME>Family history of cancer</NAME>
<GROUP_LABEL_1>Positive family history</GROUP_LABEL_1>
<GROUP_LABEL_2>No family history</GROUP_LABEL_2>
<GRAPH_LABEL_1>Positive family history</GRAPH_LABEL_1>
<GRAPH_LABEL_2>No family history</GRAPH_LABEL_2>
<DICH_DATA CI_END="1.4975384366801017" CI_START="0.5297927835624112" EFFECT_SIZE="0.8907216494845361" ESTIMABLE="YES" EVENTS_1="189" EVENTS_2="194" LOG_CI_END="0.17537797805556937" LOG_CI_START="-0.2758939616302725" LOG_EFFECT_SIZE="-0.05025799178735154" MODIFIED="2023-10-15 21:41:29 +0300" MODIFIED_BY="[Empty name]" ORDER="89" O_E="0.0" SE="0.26507937120359176" STUDY_ID="STD-Ganczak-et-al-2018" TOTAL_1="224" TOTAL_2="226" VAR="0.07026707303769159" WEIGHT="20.837973671734595"/>
<DICH_DATA CI_END="1.0644281631027688" CI_START="0.4945936334118115" EFFECT_SIZE="0.7255752150500034" ESTIMABLE="YES" EVENTS_1="125" EVENTS_2="181" LOG_CI_END="0.027116356783444335" LOG_CI_START="-0.30575147833443567" LOG_EFFECT_SIZE="-0.13931756077549565" MODIFIED="2023-10-15 21:41:38 +0300" MODIFIED_BY="[Empty name]" ORDER="90" O_E="0.0" SE="0.19552821407060067" STUDY_ID="STD-Gefenaite-et-al-2012" TOTAL_1="204" TOTAL_2="264" VAR="0.038231282497638644" WEIGHT="42.19471302992707"/>
<DICH_DATA CI_END="1.455158173019035" CI_START="0.40151323970828945" EFFECT_SIZE="0.7643724696356275" ESTIMABLE="YES" EVENTS_1="118" EVENTS_2="195" LOG_CI_END="0.16291020289978164" LOG_CI_START="-0.39630012949501275" LOG_EFFECT_SIZE="-0.11669496329761556" MODIFIED="2023-10-15 21:41:49 +0300" MODIFIED_BY="[Empty name]" ORDER="91" O_E="0.0" SE="0.3284829173844915" STUDY_ID="STD-Lenselink-et-al-2007" TOTAL_1="137" TOTAL_2="219" VAR="0.10790102701342666" WEIGHT="14.372636396964928"/>
<DICH_DATA CI_END="2.0300081131715735" CI_START="0.8172084724307628" EFFECT_SIZE="1.2879983808945557" ESTIMABLE="YES" EVENTS_1="86" EVENTS_2="61" LOG_CI_END="0.30749777362681097" LOG_CI_START="-0.08766713945655685" LOG_EFFECT_SIZE="0.1099153170851271" MODIFIED="2023-10-15 21:41:58 +0300" MODIFIED_BY="[Empty name]" ORDER="92" O_E="0.0" SE="0.23212182604303758" STUDY_ID="STD-Sypien-_x0026_-Zielonka-2022" TOTAL_1="167" TOTAL_2="135" VAR="0.053880542125554196" WEIGHT="22.59467690137341"/>
</DICH_OUTCOME>
</COMPARISON>
<COMPARISON ID="CMP-014" MODIFIED="2024-01-21 14:49:19 +0200" MODIFIED_BY="[Empty name]" NO="14">
<NAME>Mother attending CCS</NAME>
<DICH_OUTCOME CHI2="395.67042284135266" CI_END="1.5237132729682585" CI_START="0.44896196958897716" CI_STUDY="95" CI_TOTAL="95" DF="6" EFFECT_MEASURE="OR" EFFECT_SIZE="0.8270969182149672" ESTIMABLE="YES" EVENTS_1="15000" EVENTS_2="145699" I2="98.4835864260681" I2_Q="0.0" ID="CMP-014.01" LOG_CI_END="0.1829032506760192" LOG_CI_START="-0.3477904454046116" LOG_EFFECT_SIZE="-0.08244359736429618" METHOD="MH" MODIFIED="2023-10-15 21:47:13 +0300" MODIFIED_BY="[Empty name]" NO="1" P_CHI2="-1.4594547792512458E-10" P_Q="1.0" P_Z="0.5425487950244854" Q="0.0" RANDOM="YES" SCALE="100.0" SORT_BY="STUDY" STUDIES="7" SUBGROUPS="NO" SUBGROUP_TEST="YES" SWAP_EVENTS="NO" TAU2="0.47201372673347525" TOTALS="YES" TOTAL_1="20442" TOTAL_2="183631" WEIGHT="99.99999999999999" Z="0.6089632599117639">
<NAME>attending CCS vs. not attending CCS</NAME>
<GROUP_LABEL_1>Mom does not attend CCS</GROUP_LABEL_1>
<GROUP_LABEL_2>Mom attends CCS</GROUP_LABEL_2>
<GRAPH_LABEL_1>Mom does not attend CCS</GRAPH_LABEL_1>
<GRAPH_LABEL_2>Mom attends CCS</GRAPH_LABEL_2>
<DICH_DATA CI_END="5.936027105331262" CI_START="0.4570064657773663" EFFECT_SIZE="1.6470588235294117" ESTIMABLE="YES" EVENTS_1="6" EVENTS_2="17" LOG_CI_END="0.7734958753688347" LOG_CI_START="-0.3400776554409441" LOG_EFFECT_SIZE="0.21670910996394527" MODIFIED="2023-10-15 21:45:03 +0300" MODIFIED_BY="[Empty name]" ORDER="93" O_E="0.0" SE="0.6541186042755425" STUDY_ID="STD-David-et-al-2022" TOTAL_1="12" TOTAL_2="45" VAR="0.42787114845938373" WEIGHT="10.798815201451289"/>
<DICH_DATA CI_END="2.663032610376679" CI_START="0.5730512869741923" EFFECT_SIZE="1.2353356890459364" ESTIMABLE="YES" EVENTS_1="23" EVENTS_2="283" LOG_CI_END="0.4253764846589675" LOG_CI_START="-0.24180650778281712" LOG_EFFECT_SIZE="0.09178498843807519" MODIFIED="2023-10-15 21:45:16 +0300" MODIFIED_BY="[Empty name]" ORDER="94" O_E="0.0" SE="0.3919065923693807" STUDY_ID="STD-Gefenaite-et-al-2012" TOTAL_1="33" TOTAL_2="435" VAR="0.1535907771425799" WEIGHT="15.533280866075751"/>
<DICH_DATA CI_END="4.908480559466844" CI_START="0.4894590028204081" EFFECT_SIZE="1.55" ESTIMABLE="YES" EVENTS_1="11" EVENTS_2="44" LOG_CI_END="0.6909470752668366" LOG_CI_START="-0.3102836789262536" LOG_EFFECT_SIZE="0.1903316981702915" MODIFIED="2023-10-15 21:45:27 +0300" MODIFIED_BY="[Empty name]" ORDER="95" O_E="0.0" SE="0.5881279011851865" STUDY_ID="STD-Haesebaert-et-al-2014" TOTAL_1="16" TOTAL_2="75" VAR="0.3458944281524926" WEIGHT="11.881151216964664"/>
<DICH_DATA CI_END="0.8510289134189396" CI_START="0.7886209863757538" EFFECT_SIZE="0.8192308961060552" ESTIMABLE="YES" EVENTS_1="13884" EVENTS_2="56996" LOG_CI_END="-0.07005568465690784" LOG_CI_START="-0.10313166988781228" LOG_EFFECT_SIZE="-0.08659367727236006" MODIFIED="2023-10-15 21:45:52 +0300" MODIFIED_BY="[Empty name]" ORDER="96" O_E="0.0" SE="0.019428997453400723" STUDY_ID="STD-Hansen-et-al-2015" TOTAL_1="18390" TOTAL_2="72150" VAR="3.774859420442518E-4" WEIGHT="20.571276960784022"/>
<DICH_DATA CI_END="14.271430587500877" CI_START="0.2321000673121759" EFFECT_SIZE="1.82" ESTIMABLE="YES" EVENTS_1="13" EVENTS_2="300" LOG_CI_END="1.1544675095629078" LOG_CI_START="-0.6343247335927582" LOG_EFFECT_SIZE="0.2600713879850748" MODIFIED="2023-10-15 21:46:03 +0300" MODIFIED_BY="[Empty name]" ORDER="97" O_E="0.0" SE="1.050745418294048" STUDY_ID="STD-Lenselink-et-al-2007" TOTAL_1="14" TOTAL_2="342" VAR="1.104065934065934" WEIGHT="6.1657355979454715"/>
<DICH_DATA CI_END="1.3633017589835918" CI_START="0.24076364955999074" EFFECT_SIZE="0.5729166666666666" ESTIMABLE="YES" EVENTS_1="10" EVENTS_2="24" LOG_CI_END="0.13459199505443675" LOG_CI_START="-0.6184090821450858" LOG_EFFECT_SIZE="-0.2419085435453246" MODIFIED="2023-10-15 21:46:14 +0300" MODIFIED_BY="[Empty name]" ORDER="98" O_E="0.0" SE="0.44231656016244675" STUDY_ID="STD-Rousset_x002d_Jablonski-et-al-2021" TOTAL_1="42" TOTAL_2="68" VAR="0.1956439393939394" WEIGHT="14.554899857817604"/>
<DICH_DATA CI_END="0.3338030183240908" CI_START="0.2784516699726861" EFFECT_SIZE="0.30487375730663707" ESTIMABLE="YES" EVENTS_1="1053" EVENTS_2="88035" LOG_CI_END="-0.47650974064787227" LOG_CI_START="-0.5552501731495222" LOG_EFFECT_SIZE="-0.5158799568986973" MODIFIED="2023-10-15 21:46:47 +0300" MODIFIED_BY="[Empty name]" ORDER="99" O_E="0.0" SE="0.04625251982289619" STUDY_ID="STD-Spencer-et-al-2007" TOTAL_1="1935" TOTAL_2="110516" VAR="0.0021392955899674046" WEIGHT="20.494840298961197"/>
</DICH_OUTCOME>
<DICH_OUTCOME CHI2="395.67042284135266" CI_END="1.523713272968258" CI_START="0.44896196958897716" CI_STUDY="95" CI_TOTAL="95" DF="6" EFFECT_MEASURE="OR" EFFECT_SIZE="0.8270969182149671" ESTIMABLE="YES" EVENTS_1="15000" EVENTS_2="145699" I2="98.4835864260681" I2_Q="0.0" ID="CMP-014.02" LOG_CI_END="0.1829032506760191" LOG_CI_START="-0.3477904454046116" LOG_EFFECT_SIZE="-0.08244359736429624" METHOD="MH" MODIFIED="2024-01-21 14:49:19 +0200" MODIFIED_BY="[Empty name]" NO="2" P_CHI2="-1.4594547792512458E-10" P_Q="0.3733025604062312" P_Z="0.5425487950244852" Q="0.7926417499509095" RANDOM="YES" SCALE="100.0" SORT_BY="STUDY" STUDIES="7" SUBGROUPS="YES" SUBGROUP_TEST="YES" SWAP_EVENTS="NO" TAU2="0.47201372673347497" TOTALS="YES" TOTAL_1="20442" TOTAL_2="183631" WEIGHT="100.0" Z="0.6089632599117643">
<NAME>SUBGROUP attending CCS vs. not attending CCS</NAME>
<GROUP_LABEL_1>Mom does not attend CCS</GROUP_LABEL_1>
<GROUP_LABEL_2>Mom attends CCS</GROUP_LABEL_2>
<GRAPH_LABEL_1>Mom does not attend CCS</GRAPH_LABEL_1>
<GRAPH_LABEL_2>Mom attends CCS</GRAPH_LABEL_2>
<DICH_SUBGROUP CHI2="3.046672176510172" CI_END="1.8343127119550355" CI_START="0.5626292659385028" DF="3" EFFECT_SIZE="1.0158927180706268" ESTIMABLE="YES" EVENTS_1="40" EVENTS_2="385" I2="1.5319067430363569" ID="CMP-014.02.01" LOG_CI_END="0.2634733757721351" LOG_CI_START="-0.24977768115583612" LOG_EFFECT_SIZE="0.006847847308149478" MODIFIED="2024-01-21 14:49:19 +0200" MODIFIED_BY="[Empty name]" NO="1" P_CHI2="0.3844853019921286" P_Z="0.9582895944573995" STUDIES="4" TAU2="0.006124905009684963" TOTAL_1="84" TOTAL_2="530" WEIGHT="43.400601874179024" Z="0.05230007387003236">
<NAME>Mediocre quality (NOS: 5-7)</NAME>
<DICH_DATA CI_END="5.936027105331262" CI_START="0.4570064657773663" EFFECT_SIZE="1.6470588235294117" ESTIMABLE="YES" EVENTS_1="6" EVENTS_2="17" LOG_CI_END="0.7734958753688347" LOG_CI_START="-0.3400776554409441" LOG_EFFECT_SIZE="0.21670910996394527" MODIFIED="2024-01-21 14:47:59 +0200" MODIFIED_BY="[Empty name]" ORDER="93" O_E="0.0" SE="0.6541186042755425" STUDY_ID="STD-David-et-al-2022" TOTAL_1="12" TOTAL_2="45" VAR="0.42787114845938373" WEIGHT="10.798815201451287"/>
<DICH_DATA CI_END="4.908480559466844" CI_START="0.4894590028204081" EFFECT_SIZE="1.55" ESTIMABLE="YES" EVENTS_1="11" EVENTS_2="44" LOG_CI_END="0.6909470752668366" LOG_CI_START="-0.3102836789262536" LOG_EFFECT_SIZE="0.1903316981702915" MODIFIED="2024-01-21 14:47:59 +0200" MODIFIED_BY="[Empty name]" ORDER="95" O_E="0.0" SE="0.5881279011851865" STUDY_ID="STD-Haesebaert-et-al-2014" TOTAL_1="16" TOTAL_2="75" VAR="0.3458944281524926" WEIGHT="11.881151216964664"/>
<DICH_DATA CI_END="14.271430587500877" CI_START="0.2321000673121759" EFFECT_SIZE="1.82" ESTIMABLE="YES" EVENTS_1="13" EVENTS_2="300" LOG_CI_END="1.1544675095629078" LOG_CI_START="-0.6343247335927582" LOG_EFFECT_SIZE="0.2600713879850748" MODIFIED="2024-01-21 14:47:59 +0200" MODIFIED_BY="[Empty name]" ORDER="97" O_E="0.0" SE="1.050745418294048" STUDY_ID="STD-Lenselink-et-al-2007" TOTAL_1="14" TOTAL_2="342" VAR="1.104065934065934" WEIGHT="6.16573559794547"/>
<DICH_DATA CI_END="1.3633017589835918" CI_START="0.24076364955999074" EFFECT_SIZE="0.5729166666666666" ESTIMABLE="YES" EVENTS_1="10" EVENTS_2="24" LOG_CI_END="0.13459199505443675" LOG_CI_START="-0.6184090821450858" LOG_EFFECT_SIZE="-0.2419085435453246" MODIFIED="2024-01-21 14:47:59 +0200" MODIFIED_BY="[Empty name]" ORDER="98" O_E="0.0" SE="0.44231656016244675" STUDY_ID="STD-Rousset_x002d_Jablonski-et-al-2021" TOTAL_1="42" TOTAL_2="68" VAR="0.1956439393939394" WEIGHT="14.554899857817603"/>
</DICH_SUBGROUP>
<DICH_SUBGROUP CHI2="391.17283135971934" CI_END="1.4580841269567657" CI_START="0.28241608452148215" DF="2" EFFECT_SIZE="0.6417058594387723" ESTIMABLE="YES" EVENTS_1="14960" EVENTS_2="145314" I2="99.48871704789723" ID="CMP-014.02.02" LOG_CI_END="0.16378258215690697" LOG_CI_START="-0.5491105724219381" LOG_EFFECT_SIZE="-0.19266399513251556" MODIFIED="2024-01-21 14:49:19 +0200" MODIFIED_BY="[Empty name]" NO="2" P_CHI2="-8.57767190609593E-11" P_Z="0.28942406689500944" STUDIES="3" TAU2="0.482842605135175" TOTAL_1="20358" TOTAL_2="183101" WEIGHT="56.599398125820976" Z="1.0593859378560413">
<NAME>High quality (NOS: 8-10)</NAME>
<DICH_DATA CI_END="2.663032610376679" CI_START="0.5730512869741923" EFFECT_SIZE="1.2353356890459364" ESTIMABLE="YES" EVENTS_1="23" EVENTS_2="283" LOG_CI_END="0.4253764846589675" LOG_CI_START="-0.24180650778281712" LOG_EFFECT_SIZE="0.09178498843807519" MODIFIED="2024-01-21 14:49:19 +0200" MODIFIED_BY="[Empty name]" ORDER="94" O_E="0.0" SE="0.3919065923693807" STUDY_ID="STD-Gefenaite-et-al-2012" TOTAL_1="33" TOTAL_2="435" VAR="0.1535907771425799" WEIGHT="15.53328086607575"/>
<DICH_DATA CI_END="0.8510289134189396" CI_START="0.7886209863757538" EFFECT_SIZE="0.8192308961060552" ESTIMABLE="YES" EVENTS_1="13884" EVENTS_2="56996" LOG_CI_END="-0.07005568465690784" LOG_CI_START="-0.10313166988781228" LOG_EFFECT_SIZE="-0.08659367727236006" MODIFIED="2024-01-21 14:49:18 +0200" MODIFIED_BY="[Empty name]" ORDER="96" O_E="0.0" SE="0.019428997453400723" STUDY_ID="STD-Hansen-et-al-2015" TOTAL_1="18390" TOTAL_2="72150" VAR="3.774859420442518E-4" WEIGHT="20.57127696078403"/>
<DICH_DATA CI_END="0.3338030183240908" CI_START="0.2784516699726861" EFFECT_SIZE="0.30487375730663707" ESTIMABLE="YES" EVENTS_1="1053" EVENTS_2="88035" LOG_CI_END="-0.47650974064787227" LOG_CI_START="-0.5552501731495222" LOG_EFFECT_SIZE="-0.5158799568986973" MODIFIED="2024-01-21 14:49:16 +0200" MODIFIED_BY="[Empty name]" ORDER="99" O_E="0.0" SE="0.04625251982289619" STUDY_ID="STD-Spencer-et-al-2007" TOTAL_1="1935" TOTAL_2="110516" VAR="0.0021392955899674046" WEIGHT="20.4948402989612"/>
</DICH_SUBGROUP>
</DICH_OUTCOME>
</COMPARISON>
<COMPARISON ID="CMP-015" MODIFIED="2024-01-21 15:09:14 +0200" MODIFIED_BY="[Empty name]" NO="15">
<NAME>Mother abnormal PAP</NAME>
<DICH_OUTCOME CHI2="59.87346872961483" CI_END="0.78907890384206" CI_START="0.3642293723967004" CI_STUDY="95" CI_TOTAL="95" DF="6" EFFECT_MEASURE="OR" EFFECT_SIZE="0.5361023353035033" ESTIMABLE="YES" EVENTS_1="89405" EVENTS_2="60361" I2="89.9788668882779" I2_Q="0.0" ID="CMP-015.01" LOG_CI_END="-0.10287956739911801" LOG_CI_START="-0.43862503450088963" LOG_EFFECT_SIZE="-0.2707523009500038" METHOD="MH" MODIFIED="2023-10-15 21:51:07 +0300" MODIFIED_BY="[Empty name]" NO="1" P_CHI2="-9.820055879572465E-11" P_Q="1.0" P_Z="0.0015716726207806906" Q="0.0" RANDOM="YES" SCALE="100.0" SORT_BY="STUDY" STUDIES="7" SUBGROUPS="NO" SUBGROUP_TEST="YES" SWAP_EVENTS="NO" TAU2="0.1207313763986207" TOTALS="YES" TOTAL_1="114225" TOTAL_2="74814" WEIGHT="100.0" Z="3.1611134659489033">
<NAME>Normal vs. abnormal mom PAP</NAME>
<GROUP_LABEL_1>Previous normal PAP</GROUP_LABEL_1>
<GROUP_LABEL_2>History of abnormal PAP</GROUP_LABEL_2>
<GRAPH_LABEL_1>Previous normal PAP</GRAPH_LABEL_1>
<GRAPH_LABEL_2>History of abnormal PAP</GRAPH_LABEL_2>
<DICH_DATA CI_END="13.834022551559736" CI_START="0.48586998655775293" EFFECT_SIZE="2.5925925925925926" ESTIMABLE="YES" EVENTS_1="20" EVENTS_2="2" LOG_CI_END="1.140948479309264" LOG_CI_START="-0.31347992759872495" LOG_EFFECT_SIZE="0.4137342758552695" MODIFIED="2023-10-15 21:49:51 +0300" MODIFIED_BY="[Empty name]" ORDER="100" O_E="0.0" SE="0.8543384457544796" STUDY_ID="STD-David-et-al-2022" TOTAL_1="47" TOTAL_2="9" VAR="0.7298941798941798" WEIGHT="4.5725355789040805"/>
<DICH_DATA CI_END="0.19109757233772656" CI_START="0.0616526589509649" EFFECT_SIZE="0.10854341736694678" ESTIMABLE="YES" EVENTS_1="341" EVENTS_2="84" LOG_CI_END="-0.7187448300932141" LOG_CI_START="-1.2100481884465142" LOG_EFFECT_SIZE="-0.9643965092698641" MODIFIED="2023-10-15 21:50:00 +0300" MODIFIED_BY="[Empty name]" ORDER="101" O_E="0.0" SE="0.28859402468757483" STUDY_ID="STD-Dib-et-al-2022" TOTAL_1="902" TOTAL_2="99" VAR="0.08328651108537256" WEIGHT="19.06458138764459"/>
<DICH_DATA CI_END="1.4046257969476603" CI_START="0.02005944961952964" EFFECT_SIZE="0.16785714285714284" ESTIMABLE="YES" EVENTS_1="47" EVENTS_2="8" LOG_CI_END="0.1475606402792843" LOG_CI_START="-1.697680987092288" LOG_EFFECT_SIZE="-0.7750601734065018" MODIFIED="2023-10-15 21:50:07 +0300" MODIFIED_BY="[Empty name]" ORDER="102" O_E="0.0" SE="1.0839040660114296" STUDY_ID="STD-Haesebaert-et-al-2014" TOTAL_1="82" TOTAL_2="9" VAR="1.1748480243161095" WEIGHT="3.002143765428953"/>
<DICH_DATA CI_END="0.8569738344865939" CI_START="0.6566106796555312" EFFECT_SIZE="0.7501321029720359" ESTIMABLE="YES" EVENTS_1="55675" EVENTS_2="1321" LOG_CI_END="-0.06703243795027325" LOG_CI_START="-0.1826920578269855" LOG_EFFECT_SIZE="-0.12486224788862939" MODIFIED="2023-10-15 21:50:26 +0300" MODIFIED_BY="[Empty name]" ORDER="103" O_E="0.0" SE="0.06793903323993272" STUDY_ID="STD-Hansen-et-al-2015" TOTAL_1="70564" TOTAL_2="1586" VAR="0.004615712237576684" WEIGHT="31.02996378131038"/>
<DICH_DATA CI_END="2.6671332231523053" CI_START="0.04561755027610743" EFFECT_SIZE="0.3488095238095238" ESTIMABLE="YES" EVENTS_1="293" EVENTS_2="20" LOG_CI_END="0.4260447092162653" LOG_CI_START="-1.3408680406318099" LOG_EFFECT_SIZE="-0.4574116657077722" MODIFIED="2023-10-15 21:50:37 +0300" MODIFIED_BY="[Empty name]" ORDER="104" O_E="0.0" SE="1.0378932956199305" STUDY_ID="STD-Lenselink-et-al-2007" TOTAL_1="335" TOTAL_2="21" VAR="1.0772224930928003" WEIGHT="3.2467991627466923"/>
<DICH_DATA CI_END="2.794934552253282" CI_START="0.20713275550848717" EFFECT_SIZE="0.7608695652173914" ESTIMABLE="YES" EVENTS_1="30" EVENTS_2="4" LOG_CI_END="0.4463716426596366" LOG_CI_START="-0.6837512173222334" LOG_EFFECT_SIZE="-0.11868978733129841" MODIFIED="2023-10-15 21:50:44 +0300" MODIFIED_BY="[Empty name]" ORDER="105" O_E="0.0" SE="0.6638397621517294" STUDY_ID="STD-Rousset_x002d_Jablonski-et-al-2021" TOTAL_1="99" TOTAL_2="11" VAR="0.4406832298136646" WEIGHT="6.928062749766043"/>
<DICH_DATA CI_END="0.887897643086101" CI_START="0.8370160522735851" EFFECT_SIZE="0.8620815390895161" ESTIMABLE="YES" EVENTS_1="32999" EVENTS_2="58922" LOG_CI_END="-0.051637096839718545" LOG_CI_START="-0.07726621303781434" LOG_EFFECT_SIZE="-0.06445165493876644" MODIFIED="2023-10-15 21:51:07 +0300" MODIFIED_BY="[Empty name]" ORDER="106" O_E="0.0" SE="0.01505466972093275" STUDY_ID="STD-Spencer-et-al-2007" TOTAL_1="42196" TOTAL_2="73079" VAR="2.266430804063694E-4" WEIGHT="32.15591357419927"/>
</DICH_OUTCOME>
<DICH_OUTCOME CHI2="8.721347000284023" CI_END="0.9359857045873647" CI_START="0.7047556941888408" CI_STUDY="95" CI_TOTAL="95" DF="5" EFFECT_MEASURE="OR" EFFECT_SIZE="0.8121830181598846" ESTIMABLE="YES" EVENTS_1="89064" EVENTS_2="60277" I2="42.66940645937872" I2_Q="0.0" ID="CMP-015.02" LOG_CI_END="-0.02873078423864126" LOG_CI_START="-0.1519614064889218" LOG_EFFECT_SIZE="-0.09034609536378155" METHOD="MH" MODIFIED="2024-01-21 15:09:14 +0200" MODIFIED_BY="[Empty name]" NO="2" P_CHI2="0.12070841892896245" P_Q="0.7280876342002469" P_Z="0.004054612630549633" Q="0.1208748498509635" RANDOM="YES" SCALE="100.0" SORT_BY="STUDY" STUDIES="6" SUBGROUPS="YES" SUBGROUP_TEST="YES" SWAP_EVENTS="NO" TAU2="0.008789852781436808" TOTALS="YES" TOTAL_1="113323" TOTAL_2="74715" WEIGHT="100.0" Z="2.8738813425318046">
<NAME>SUBGROUP Normal vs. abnormal mom PAP</NAME>
<GROUP_LABEL_1>Previous normal PAP</GROUP_LABEL_1>
<GROUP_LABEL_2>History of abnormal PAP</GROUP_LABEL_2>
<GRAPH_LABEL_1>Previous normal PAP</GRAPH_LABEL_1>
<GRAPH_LABEL_2>History of abnormal PAP</GRAPH_LABEL_2>
<DICH_SUBGROUP CHI2="4.606318355847942" CI_END="1.9741993065194416" CI_START="0.2302483885246197" DF="3" EFFECT_SIZE="0.6742078380978103" ESTIMABLE="YES" EVENTS_1="390" EVENTS_2="34" I2="34.87206553599674" ID="CMP-015.02.01" LOG_CI_END="0.29539099501660143" LOG_CI_START="-0.6378034006851394" LOG_EFFECT_SIZE="-0.171206202834269" MODIFIED="2024-01-21 15:09:14 +0200" MODIFIED_BY="[Empty name]" NO="1" P_CHI2="0.20300079338572863" P_Z="0.47204241249599765" STUDIES="4" TAU2="0.41947622470187423" TOTAL_1="563" TOTAL_2="50" WEIGHT="2.800259990828005" Z="0.7191598942955387">
<NAME>Mediocre quality (NOS: 5-7)</NAME>
<DICH_DATA CI_END="13.834022551559736" CI_START="0.48586998655775293" EFFECT_SIZE="2.5925925925925926" ESTIMABLE="YES" EVENTS_1="20" EVENTS_2="2" LOG_CI_END="1.140948479309264" LOG_CI_START="-0.31347992759872495" LOG_EFFECT_SIZE="0.4137342758552695" MODIFIED="2024-01-21 14:51:01 +0200" MODIFIED_BY="[Empty name]" ORDER="100" O_E="0.0" SE="0.8543384457544796" STUDY_ID="STD-David-et-al-2022" TOTAL_1="47" TOTAL_2="9" VAR="0.7298941798941798" WEIGHT="0.7093388973028203"/>
<DICH_DATA CI_END="0.19109757233772656" CI_START="0.0616526589509649" EFFECT_SIZE="0.10854341736694678" ESTIMABLE="YES" EVENTS_1="341" EVENTS_2="84" EXCLUDED="YES" LOG_CI_END="-0.7187448300932141" LOG_CI_START="-1.2100481884465142" LOG_EFFECT_SIZE="-0.9643965092698641" MODIFIED="2024-01-21 15:09:14 +0200" MODIFIED_BY="[Empty name]" ORDER="101" O_E="0.0" SE="0.28859402468757483" STUDY_ID="STD-Dib-et-al-2022" TOTAL_1="902" TOTAL_2="99" VAR="0.08328651108537256" WEIGHT="19.06458138764459"/>
<DICH_DATA CI_END="1.4046257969476603" CI_START="0.02005944961952964" EFFECT_SIZE="0.16785714285714284" ESTIMABLE="YES" EVENTS_1="47" EVENTS_2="8" LOG_CI_END="0.1475606402792843" LOG_CI_START="-1.697680987092288" LOG_EFFECT_SIZE="-0.7750601734065018" MODIFIED="2024-01-21 14:51:01 +0200" MODIFIED_BY="[Empty name]" ORDER="102" O_E="0.0" SE="1.0839040660114296" STUDY_ID="STD-Haesebaert-et-al-2014" TOTAL_1="82" TOTAL_2="9" VAR="1.1748480243161095" WEIGHT="0.4426838033252127"/>
<DICH_DATA CI_END="2.6671332231523053" CI_START="0.04561755027610743" EFFECT_SIZE="0.3488095238095238" ESTIMABLE="YES" EVENTS_1="293" EVENTS_2="20" LOG_CI_END="0.4260447092162653" LOG_CI_START="-1.3408680406318099" LOG_EFFECT_SIZE="-0.4574116657077722" MODIFIED="2024-01-21 14:51:01 +0200" MODIFIED_BY="[Empty name]" ORDER="104" O_E="0.0" SE="1.0378932956199305" STUDY_ID="STD-Lenselink-et-al-2007" TOTAL_1="335" TOTAL_2="21" VAR="1.0772224930928003" WEIGHT="0.48247823257618866"/>
<DICH_DATA CI_END="2.794934552253282" CI_START="0.20713275550848717" EFFECT_SIZE="0.7608695652173914" ESTIMABLE="YES" EVENTS_1="30" EVENTS_2="4" LOG_CI_END="0.4463716426596366" LOG_CI_START="-0.6837512173222334" LOG_EFFECT_SIZE="-0.11868978733129841" MODIFIED="2024-01-21 14:51:01 +0200" MODIFIED_BY="[Empty name]" ORDER="105" O_E="0.0" SE="0.6638397621517294" STUDY_ID="STD-Rousset_x002d_Jablonski-et-al-2021" TOTAL_1="99" TOTAL_2="11" VAR="0.4406832298136646" WEIGHT="1.1657590576237835"/>
</DICH_SUBGROUP>
<DICH_SUBGROUP CHI2="3.9976263597879282" CI_END="0.9329630639309557" CI_START="0.715350170644871" DF="1" EFFECT_SIZE="0.8169426460825576" ESTIMABLE="YES" EVENTS_1="88674" EVENTS_2="60243" I2="74.98515594006017" ID="CMP-015.02.02" LOG_CI_END="-0.030135549660252087" LOG_CI_START="-0.14548131491065153" LOG_EFFECT_SIZE="-0.08780843228545178" MODIFIED="2024-01-21 14:52:23 +0200" MODIFIED_BY="[Empty name]" NO="2" P_CHI2="0.0455644670478883" P_Z="0.002844183833027885" STUDIES="2" TAU2="0.007257785972322622" TOTAL_1="112760" TOTAL_2="74665" WEIGHT="97.19974000917199" Z="2.98409507180089">
<NAME>High quality (NOS: 8-10)</NAME>
<DICH_DATA CI_END="0.8569738344865939" CI_START="0.6566106796555312" EFFECT_SIZE="0.7501321029720359" ESTIMABLE="YES" EVENTS_1="55675" EVENTS_2="1321" LOG_CI_END="-0.06703243795027325" LOG_CI_START="-0.1826920578269855" LOG_EFFECT_SIZE="-0.12486224788862939" MODIFIED="2024-01-21 14:52:21 +0200" MODIFIED_BY="[Empty name]" ORDER="103" O_E="0.0" SE="0.06793903323993272" STUDY_ID="STD-Hansen-et-al-2015" TOTAL_1="70564" TOTAL_2="1586" VAR="0.004615712237576684" WEIGHT="39.08655222291269"/>
<DICH_DATA CI_END="0.887897643086101" CI_START="0.8370160522735851" EFFECT_SIZE="0.8620815390895161" ESTIMABLE="YES" EVENTS_1="32999" EVENTS_2="58922" LOG_CI_END="-0.051637096839718545" LOG_CI_START="-0.07726621303781434" LOG_EFFECT_SIZE="-0.06445165493876644" MODIFIED="2024-01-21 14:52:23 +0200" MODIFIED_BY="[Empty name]" ORDER="106" O_E="0.0" SE="0.01505466972093275" STUDY_ID="STD-Spencer-et-al-2007" TOTAL_1="42196" TOTAL_2="73079" VAR="2.266430804063694E-4" WEIGHT="58.113187786259296"/>
</DICH_SUBGROUP>
</DICH_OUTCOME>
</COMPARISON>
<COMPARISON ID="CMP-016" MODIFIED="2023-10-15 21:53:33 +0300" MODIFIED_BY="[Empty name]" NO="16">
<NAME>Child gender</NAME>
<DICH_OUTCOME CHI2="206.12273347251718" CI_END="0.755279208549579" CI_START="0.13434168252146697" CI_STUDY="95" CI_TOTAL="95" DF="4" EFFECT_MEASURE="OR" EFFECT_SIZE="0.31853646518104073" ESTIMABLE="YES" EVENTS_1="2493" EVENTS_2="10015" I2="98.0594086190239" I2_Q="0.0" ID="CMP-016.01" LOG_CI_END="-0.12189247046829231" LOG_CI_START="-0.8717892168143621" LOG_EFFECT_SIZE="-0.4968408436413272" METHOD="MH" MODIFIED="2023-10-15 21:53:33 +0300" MODIFIED_BY="[Empty name]" NO="1" P_CHI2="-1.2012435490760254E-10" P_Q="1.0" P_Z="0.009400597947206643" Q="0.0" RANDOM="YES" SCALE="100.0" SORT_BY="STUDY" STUDIES="5" SUBGROUPS="NO" SUBGROUP_TEST="YES" SWAP_EVENTS="NO" TAU2="0.9052113980315983" TOTALS="YES" TOTAL_1="3827" TOTAL_2="13029" WEIGHT="100.0" Z="2.5971313099579802">
<NAME>boys vs. girls</NAME>
<GROUP_LABEL_1>Boys</GROUP_LABEL_1>
<GROUP_LABEL_2>Girls</GROUP_LABEL_2>
<GRAPH_LABEL_1>Boys</GRAPH_LABEL_1>
<GRAPH_LABEL_2>Girls</GRAPH_LABEL_2>
<DICH_DATA CI_END="0.8560862066016873" CI_START="0.706445197381007" EFFECT_SIZE="0.7776747322614298" ESTIMABLE="YES" EVENTS_1="1935" EVENTS_2="8432" LOG_CI_END="-0.06748250031545787" LOG_CI_START="-0.15092152298479528" LOG_EFFECT_SIZE="-0.10920201165012658" MODIFIED="2023-10-15 21:52:48 +0300" MODIFIED_BY="[Empty name]" ORDER="107" O_E="0.0" SE="0.04901249494579227" STUDY_ID="STD-Dahlstrom-et-al-2009" TOTAL_1="2668" TOTAL_2="10916" VAR="0.0024022246608113125" WEIGHT="21.378495409043914"/>
<DICH_DATA CI_END="0.03272323662232301" CI_START="0.011858387696955623" EFFECT_SIZE="0.019698853432794584" ESTIMABLE="YES" EVENTS_1="62" EVENTS_2="285" LOG_CI_END="-1.4851437472471383" LOG_CI_START="-1.925974354978065" LOG_EFFECT_SIZE="-1.7055590511126015" MODIFIED="2023-10-15 21:53:00 +0300" MODIFIED_BY="[Empty name]" ORDER="108" O_E="0.0" SE="0.258946081127848" STUDY_ID="STD-Donders-et-al-2007" TOTAL_1="316" TOTAL_2="308" VAR="0.06705307293147005" WEIGHT="19.956929668216212"/>
<DICH_DATA CI_END="2.4794258908729865" CI_START="0.38856485084943526" EFFECT_SIZE="0.9815384615384616" ESTIMABLE="YES" EVENTS_1="58" EVENTS_2="65" LOG_CI_END="0.3943511319189547" LOG_CI_START="-0.4105364877623411" LOG_EFFECT_SIZE="-0.008092677921693232" MODIFIED="2023-10-15 21:53:10 +0300" MODIFIED_BY="[Empty name]" ORDER="109" O_E="0.0" SE="0.4727949720587679" STUDY_ID="STD-Lenselink-et-al-2007" TOTAL_1="68" TOTAL_2="76" VAR="0.22353508560405114" WEIGHT="17.190231772344255"/>
<DICH_DATA CI_END="0.6561601992753288" CI_START="0.443178011787924" EFFECT_SIZE="0.5392548307889399" ESTIMABLE="YES" EVENTS_1="336" EVENTS_2="1102" LOG_CI_END="-0.18299011616168298" LOG_CI_START="-0.35342179520215067" LOG_EFFECT_SIZE="-0.26820595568191685" MODIFIED="2023-10-15 21:53:24 +0300" MODIFIED_BY="[Empty name]" ORDER="110" O_E="0.0" SE="0.1001124119187882" STUDY_ID="STD-Pelucchi-et-al-2010" TOTAL_1="591" TOTAL_2="1553" VAR="0.010022495020197125" WEIGHT="21.20049728623556"/>
<DICH_DATA CI_END="0.6676675445174706" CI_START="0.2734606296316735" EFFECT_SIZE="0.4272947309625768" ESTIMABLE="YES" EVENTS_1="102" EVENTS_2="131" LOG_CI_END="-0.17543973441433966" LOG_CI_START="-0.5631051905900998" LOG_EFFECT_SIZE="-0.3692724625022197" MODIFIED="2023-10-15 21:53:33 +0300" MODIFIED_BY="[Empty name]" ORDER="111" O_E="0.0" SE="0.22771660793259837" STUDY_ID="STD-Sobierajski-et-al-2023" TOTAL_1="184" TOTAL_2="176" VAR="0.05185485352832873" WEIGHT="20.27384586416006"/>
</DICH_OUTCOME>
</COMPARISON>
</ANALYSES_AND_DATA>
<FIGURES MODIFIED="2024-01-21 15:09:15 +0200" MODIFIED_BY="[Empty name]">
<FIGURE FILENAME="Forest plot.png" FILE_TYPE="PNG" ID="FIG-01" MODIFIED="2023-10-15 16:30:50 +0300" MODIFIED_BY="[Empty name]" NO="1" REF_ID="CMP-001.01" SETTINGS="SHOW_WEIGHT_COLUMN:YES;SHOW_MORE_DECIMALS:NO;SHOW_ROB_TABLE:NO;SHOW_RAW_DATA_COLUMNS:YES;SHOW_EFFECT_SIZE_COLUMN:YES;" SHORT_VERSION_FIGURE="YES" TYPE="FOREST_PLOT">
<CAPTION>
<P>Forest plot of comparison: 1 Previous vaccinations for child, outcome: 1.1 Previous vaccinations for child.</P>
</CAPTION>
<FILE>iVBORw0KGgoAAAANSUhEUgAAA7YAAAEACAMAAACwKBrrAAADAFBMVEUAAADAAAAAwAAAAMDg4ADA
AMAAwMD/gADAwMD/gICA/4CAgP/g4OBAAAAAQAAAAECAgID///8AAAALCwsWFhYhISEsLCw3NzdC
QkJNTU1YWFhjY2Nubm55eXmEhISPj4+ampqlpaWwsLC7u7vGxsbR0dHc3Nzn5+cAAAAAADMAAGYA
AJkAAMwAAP8AMwAAMzMAM2YAM5kAM8wAM/8AZgAAZjMAZmYAZpkAZswAZv8AmQAAmTMAmWYAmZkA
mcwAmf8AzAAAzDMAzGYAzJkAzMwAzP8A/wAA/zMA/2YA/5kA/8wA//8zAAAzADMzAGYzAJkzAMwz
AP8zMwAzMzMzM2YzM5kzM8wzM/8zZgAzZjMzZmYzZpkzZswzZv8zmQAzmTMzmWYzmZkzmcwzmf8z
zAAzzDMzzGYzzJkzzMwzzP8z/wAz/zMz/2Yz/5kz/8wz//9mAABmADNmAGZmAJlmAMxmAP9mMwBm
MzNmM2ZmM5lmM8xmM/9mZgBmZjNmZmZmZplmZsxmZv9mmQBmmTNmmWZmmZlmmcxmmf9mzABmzDNm
zGZmzJlmzMxmzP9m/wBm/zNm/2Zm/5lm/8xm//+ZAACZADOZAGaZAJmZAMyZAP+ZMwCZMzOZM2aZ
M5mZM8yZM/+ZZgCZZjOZZmaZZpmZZsyZZv+ZmQCZmTOZmWaZmZmZmcyZmf+ZzACZzDOZzGaZzJmZ
zMyZzP+Z/wCZ/zOZ/2aZ/5mZ/8yZ///MAADMADPMAGbMAJnMAMzMAP/MMwDMMzPMM2bMM5nMM8zM
M//MZgDMZjPMZmbMZpnMZszMZv/MmQDMmTPMmWbMmZnMmczMmf/MzADMzDPMzGbMzJnMzMzMzP/M
/wDM/zPM/2bM/5nM/8zM////AAD/ADP/AGb/AJn/AMz/AP//MwD/MzP/M2b/M5n/M8z/M///ZgD/
ZjP/Zmb/Zpn/Zsz/Zv//mQD/mTP/mWb/mZn/mcz/mf//zAD/zDP/zGb/zJn/zMz/zP///wD//zP/
/2b//5n//8z///9BjlLGAAAuIElEQVR42u19e3RkR5nfp0f37YempWpJxzPA4BmPgBxgnTAzHo1G
Gsj2GBPjJZPDGvJg8Xr5AwhwcHLWhyxsNoZN9njNiZNdwnvPidfHyyZmvWA7GAPLaLGllj1iLMgm
kJgjjcYmHo3RqEvSqNXqbj1SVfd9+97u++rnfD97dB9Vt+qrx1ffV/fWr6uLAAKBaC90YxUgEKi2
CAQC1RaBQJjRE28laTKH1wrsz6KrqIu+MrA8NfXNsqukMocPv9ITz/fUTZAhKPtMyjemvtnVI232
GOUxSSDKfNvqpirh3najJQwTQ11dvdLAZrXSXu6R+jeb1x5tbG0LbiNOTvpJvuKp+0bdJjVZSpwg
9RPk5pN+k/KLpVt3r+Shr1y1zKnipibhWKMlDBPD13avbMBa1dIWUyfzzWuPdlbbsbQ43CtJKXkM
zBApnmOHZAxyqaiUGsr0sdt9mUwGgF/zKOLfVDIajc8yxc8kWYRk5ofsOjYEuT0pmhwWzybKPF4m
k05ID0E5LkXjaYk9KhJISdF+UMMccBFKLEYiIdJMqfnwp/m1JshwPBpNsu4xpER4KBGNJAqQu1fi
8inyCEEK8VgahoWcUU0QpUwirK7YP/6DdGRlfADKCYmPR7Px2AC3wUo9yrjKjE45GZXiUxFVQq1t
2gq/Gk+y0k4QVpoYL20ufjs/DCUivF9opd2xbw9U2+rI3pljf/vnEk8d75fv7CTGHmGHpy/D4ePJ
5PHScydYRzrxHLs1cDwZP67V6TtHr7w09g6A+MzoEpRH3/weqfTSqWtw6EwiP7rBn02dVOLuLIz/
S0jlivmxzSIbUvmt/uNPJY8NyGEfdZaui/1bWeNprh3fr+TDnz7zVFIVF+Da2FL/KLu6+twok3T0
uY+tlDZPEjg8l+TyKfII3NB3ahM2hJwlRRBRpn41rK6IwVu4d7MNvScTO3yEHPvOrqEeVV8xAv1P
lzbGHimrVWVomzbCR+AXvLRl6B1N8C72yNjzvNC3nHx130mtD01Br1N7oNpW7UvzN7G/W7CQgqJ8
59ICfIod3prmd+dhPAaD7D9JONQLF+EW9cldeM33HuM+dhweZBGOFbpTH4I9Fr4QmSzwZ5cnFQ98
8QCLXDiY2ge76sNFSC0IB52F7TmIljvEujDLNcLTLEBRyYfdOg5HF1gOCsbht7Yf4yonyZIWLtyb
YqP4FswfYBIo8gj8cJkLIsupTRJYmY6rYXXFHjBznmYHCRYusetROHrJWI/C17l5dg02fzOVgof1
qtLbpo3wsF7a+R+z6yflQp+D1+7opb3vfNKpPVBtq2ExOyb3qBOwI99Jp0UlCo/xzjvh3MJIsVwc
uaiGTalPfm361COv4X7PwswXZreyZ8nNuz+GCblzcl3SXU52NgEDN+/sYwcFO3AirYfZv0S6oTj7
shxjiguyq+QjBum0waGdyxbf9nv8+mKWSZq9+MP7vtIHp1UJ9gyCnOCZKXLq0sllOuEoSHjI8f+7
WD5C/D35oNUjn+39dHrnGpBf273IxNe1XWubtoJe2hN6afuyY287oJb2qemdF53aA9W2GtJxPpDf
Dbkc3CrfKeeEbyrw2ORkKf3N8YHxR+W+z2J1Q5bFYee/c+Wn54RfmZYm3jERS+fhZeYWwQxvLuZ8
ywcdm/DLF/WrHp5UV/WXSOXiRlqtNCGInI+4zvHUp9n8kB3o0lNn5/mrjXSMSRpL3yHnpEgwYxVE
kVPvXbkGNUqR+SXs/14uWU6WLGesRyFMYoxwCSWLhLe2ndJuwc8ARpi/pJRWOeSWfnp0XC1tPH7q
UPPao53VFi7OsD+PwpE5mJFvDB6Bz6uTsSNLmTgsR0enLyrXNzGfpwuWhthV4s6nFc1bnBqbXmQl
2zfHLqJwpMwekvizMUM+d8ObjujKFIW5IxBzK2MUbipnEko++tNnYJh35/idqx+TBbk6PZq9yhXk
iJB2hEuvyGNsASHntCyIKFO0ITV9JUvKK+npBK+bQ8IfnDtsqkeO1TdL5W54E5dwRJNQa5s2wpXs
O3Plwghl+jvCSxuBI3Jpu++H31Yjrc1sLTWtPdpabdO8Sy9eyN9xYU2RMP/8mOJAH83f+PwzEJmG
6KByfYzFotkP8Tnn2ltPv+b5fSKJeyCahkQ2+T0+Nb6QT86uwyX+7LPGV9bZm3m7JLKvExPoC3fk
L6y6lfHShWNJNueT8xHX9+dfWIPzXde4VVo/fyj5PH/dDZEi9EYgOXJoR5Rp49D5dVUeHYqcX5t+
nVam9YbU9IF9PckDXZPLsCKJ79Hbz93fbapHgW9MDMRn1t7LXZ3pg2BpmzYCK+3+vq5vR2D7+Y0/
5c7Tc5t8bFqbXU8+9yX91crEG5rWHl7Q1eJUggy07ZdCBOJ6VdsolLCREAgzeltcPlRaBKL157YI
BALVFoFAtUUgEKi2CATCv9rm+qTomeQsDJkpuJwG4YDZvTNRKVl2ETMMZARsg6YSYSU7lQT3xakm
UTKwJAl7STJlyEUz0RyUM7dXhCtn5vpgibJWVZMWB+0JdjcavX3YVhrndu+LRu8tMwGEvAORrwEk
lQWAU7dHz/TN1rsrOFdgGaYcCxqR4h4LWu6LSns5mJUL2i8NAOwpC5iH4qIOmlNQo9o+cmJf6Tuj
bxe8Snf49TN/UVod/XjDhJ2cdGBA3ncySKJGYiXn34Yi0WhgSZzK9Az8bAImfsaOU4YHq9fHu2Db
MddSqpj3qB4n1vrmBlmS53jx37/5SVjaPS1Clm599spPTvzD5pmhG+AfOxa0/MOxDW+pDZ44lzhD
4B/BWV7QYmoLynHZqA2v91xZmxtoAWv7KdYO8cktjVfJ/sncxHhmmI2sYumfzLXMZPqE8GV4M3vi
62psgP7b42WYTcQGBJ00kdB5rCAzTB8ykBt9YSrDDUkiU+A8yJzCSxXkSDNP1DsEZ1bwb2V+qdvn
VN4tuVeMzKyM8RgR6Zi5nO4h6kyUSXA/rZK8F34DsuzfeyGSU/NkMktENMFQ/Ha5PoyY2YHtrGN+
OqdW5fkqnFSNRzyQlAYGYpL6GwYliM9DEfaDiPRwZA/+nrJoef94Ip2b3Gya1kolKEmOoadhV+FZ
cx53kpVH4Rhr/Todl1JE0pjOW3B6Ad4NO/BZfrW7vAODygrYwkQsHZ/Mt4DadsNR3llVXiWHzE2M
snuPCKqcxrVcfoUH98DbzN177/mxL8MtJ78jD+0rv9R5rAruSZ4M9qX49JtPlmHp5HP7Off2EMi8
VEGONPNEveuK4MwK/q3ML3X7oMrv3Z3rS5zhEv2rvlMFkc7GyVdTJ/d5lkSuM1Gmjaull05Zl+3f
xdQmwv6V4OeH5/r+RuQJg6PKAPEHfcXNEljWlvWW4F9EHDPUObVKfaqcVI1HvLc6fnR33/g9ygN3
y+t1t6Egfg+gfHeuKDOyIAYvNnXON7UDO84DboH1cZlnzZUwzsqjcIy1fr29Pn58Z0NjUnTxgp6D
P4T3SaxCupe6cyWloGX4RYvMbddnYOy+pMleydzEK6yHfEKsp9Z4sAUxHj1jfeLSAjzJmi5F5Voa
1HmsaoR5kIJNQ4/BIDwIfyJzb8HASzXyRH3gFp0za+aX1pRI4d1uwfyCWB2yqEv02u3HtjxLYqiz
wkEj91NG9ufl3emXp3fLp6YPsDzfKq9IYfXxsgj+oB1PN3JqaD5iFNpUBMGp7VbKLOpT4aRqPOJF
9vDKslYnMRgZ4WJ1bfSN/i7Ek8dukg5LYnA28iObgchY+ZRzQe84v67zrBevsvIoHGOtX1+KiH9q
DUZg5Al2+P3slxInD0LsUPym6F9FW6GgBrWNXJ6bgVGTvZK5ifHs9tL2zDIYuJayzCcuv2B+QnAT
d+GEXHNpA49Vj9AVbG57dmYr94WZ9+0J7i0YeKlGnqifcVol9oKFX1pTIoV3KyRS6kaWyMjl9ABD
nVm5n7KC9o5H0tHxQTaQannKVQvgQBj+FXvqV0ahjUX4aZZzav+dUmZRnwondcqQKP+JALVOHpy9
Vsx2Qf5cZB6+Cqul921d5fM+0HgzTcPPYYD9cyjo56bZX41nnebl2dOoxnq/NtTgy2fzH2eTi41i
ZIH5FqvFi4VLn8y/XwyezS2o8QNQevXyT5ROoHBYp2VSYmTiDRNRxTsycS3Ta5fnmJpOg1IIQVrt
gZw2oVN4rFNqhNnAhU1HJ143EU13CcqrMcDEE/VTERrj1sovrSWRzLsVEplmsrmln5wb9y7Rrbok
Gxbup1BlZgsj0MuMQy/oeTJ3rsq8PjJTmolUmB9VzHgFp1Zpd4VHXJncRjm/16P6kQAjvZFTy6Lj
ROFNTVXbA9ly9oBTQU8nRj9t4VkrHOO7HTjE6XuKm3uK9eZD+pyUHo88LNvhN7aI2sYy6fSTrC+M
iB8BEBzWosxN/C4bg0VZHzVzLWOZQvp/sCfuhiExwYLDR1h5CjCnzV8VJmoPDMsRbh0J4iTLfvb0
yalLMn9W+1LFxz4zT9QzFEl5Sgq/1DVk3q1gAyfMEvXkdC6na2R1SXpsJIkwW7DM/htnZ3qerD5u
MSZhUbcHJh6wmh+9Y6/OSMPmMivtXslClh+KS8PpiRgkPjwkN2chDjNLoifFsv82l84kmtefIxOR
KgV97gtlhWetzXYFx/jRCg6x/FAiWn52QmLlHYrz3xSA90gwIo/M8ZGtnPwystlqe+18PvrZ2R8J
XqXCYVW4ibFpmDkgOqiZa/ns7G9Ebp1dhbHshswk7tmcmQT63IOEG2ChYzKPlc5c+66c3cb5lWBz
W0gXoZSW+bPPqAHJ6ddaeaKeRwOZM8v5twq/1L1EgnfL6ubQ+R+pATydtdn1AwYup3tJ7si/sCrK
lMiufc8avDwNUgQiEky/KOcp2mPlfIFA1lgfJtxn8xsA0/pbtYnNhKnMSrsrdWKeS/Dku9fyH2TD
0jfW33aOTQ2nepb5vE+8lF799P787I+ap7a9NuQY/R2VNDGg8KwV/FjmGNtwiEVdfr8ncf9PcvBM
z3r/0UWAoe5lOJYUBV3+1s7+fvcM7bDhhriXg9ec+rur7u1W4uL87523ezeO5Nm6QYotFj/wvBeP
fPia97dlsHRToe2qxpfMvmqntdRW2utOeJiTTt22A5HEsq0jijy8OiFd2O7uWYt4eCKRXPaeTd/T
p9uuanzJnIxfbXe1RSAQCASixfCb7SVuL1pbBAKgvfQAiXsIRNsB1RaBQLVFIBCotggEwgLjmhJq
NzWnxHgAxwsqP2p7aBAohJFdOKLLtRIsETeS6IFabGJpINcZ2WTJU3MOBXNUufrFDQr4qrNRaiu3
iaW+iftuyv7ZHhqGMLIKR3RqTKuOkuiBemxKvGqtTSJqlqRqqPFZRaHlG4Q2pzvzbT9S15vaitqn
2ogpGkC+JMaxldrYEmKnP40dccMZIEIRnYbRbZtQia6zJI4tUBdxXf9g0+NeIrfxUtve6sOvekmN
AcQ0+LYOaMt8fWuuGHVvFAcXuH75TtYtciepLVHtrtYQdtaDVG01uzlx/ZWFktC6fQjTMxJ0ggwu
KpGa5/aU/x9AdhftpjjKHpUaUW+1BVq7j1SL1REmjgQfA4L6I7VFkLXUeEZq61WdK5o00QdLXc9q
q0xva7SYJVbTjW3b+JhhCkQqzwJNrAO0G0Uj2zB0O7UbKG+nKgwrtbe3zddaGqaStIAnQV2oAw25
9MHbjaJONdraqk6W7npVemL6VyJTLCq/EFIiUO2VcwNfzxAazmdbY0GaKZG5LqvHMQgsnxMfGRHb
dqvIQr8BlovwWgFRHci3RfhzfKtb5HbzmDPt9f4ZFzci6uDzoqvcQCcZgbD4z76C0E1Ga4tAIFBt
EQhUWwQCgWqLQCCqw5Zva7c4rkU5tjZyhJSKv08YodSFK0n0ZSGWxgjAtzX2AOWGhW9bIVEFG1f5
ANzqL6U4xa9910La8m3biWMLoVFkzanQEBLxKZErSaihzcwPBeDbKoOFIUtzIYg5b7Dh6mqMBkSj
1Fa0jGpqqWkUbVGObYgglq5MAyRCnJL1NRJQ57vhD5AKy9rZvrc7lKL12I197au2hjYyjqKtyrFt
jBIH6COkPpKQCh81HPWSl63WcN6rDmm0xS0tMTjJbduTe/31Fvse0jzaD63w3pqjYxaOrD8GnZdl
vaYfiIEQ+LZuM6vmuCOaprYOjdGKLaNwGiwECD+9MoQBx5SIv+Q8uDTEWgn15NuSqsZcEaBdfLFU
p6tt63NsW3Ba3bRKCOaluhLbQTlJ1VBEmHDi2zrb2NbT2lA85HD8CNpgrQ2bb+smM0KI3QhZPRRR
P2tr/KFhjbPZ0hxbo4QBmZ6hpGKuC59peZAkZL6tyywMI5NTKKKuQL4twp/TjHzbVnKSEYjgUwd8
p9xAJxmBsHjIvoLQW0Zri0AgUG0RCFRbBKIm9rAKUG0R7aa1q1gHocL8Sqr6VqrEcuZxz9tQ9nyt
hpBT9km4NRcyhERq7W8L+u+xk3D2t9U3Orbd39aUfAUb12Z/273VwV1Utbqpbcj8HlveaP04RGFL
H+ApE/c0YCI1ikUMRwrh7G9rkNxmf1vzmjkrG9dmf1tma1cCtcv69bO5jw+1VdZBKQ2vLn+hYGDf
UsMobBpva/NxDUtl62NtW+GjQyistcpEiCuPIMzRsOo6C49s3FUI+CG3J7wPwaTz1NYwbBtsJFH/
N463xLqfeG0+rmE/oXaoO38KSOqQSNUKo+bftwhLfamPD7aOzjzp2wxsbfFDcFW1VZbDmp0v+YTa
3KzZ44hdj6jbyrdWWVIX1vpcWrPCrMNkXfm2NUcbBzk3ksFSRg+5ltoSncTidsLnkY/bHuNmsAHA
6pH41X1Ca1QYqeYsNVxrHZE/uIGqVl8n2djzXN10zcdtcV2rGIyCJxcsEeKv8CHMr0NvN9TacNFt
ce0sv6VZaUdrGuHO0NpQaKPBEqEhxWlU7aMyNcnaEvO2poZRu8rvvrjl44Y87bPrNy3D+Axzd9yq
adlQZYPwbe3y8si3RdptI4B8W4Q/Bwb5ti3iJCMQIbm+6DE30ElGICwesq8gdJPR2iIQCFRbBALV
FoFAoNoiEIjqqGAAeX5174VoG9qripB31qUBEqsiis5bdZ+IRll1vb8tsZQiCN+2gi5s4tvaMabt
2bjNWBTd3jvW+lfb0OCwQWu9mLyB97eljmkGE8U141bLjVSpPhuZTWLqvAPffNvKVEnVUHBi4+L+
ts1wkimVNyemVL+y3FRvULUxqXEvYxtzHOrSQ7srEkq6JLA4zr6IJ8elegqB9wfzIS11880H9/9p
mrWt4NpWEnDBO9G2ZVe9qWvvfXp2FEg4WmtfRW7ZyzqDwL/mkACh4Q8iCHdqa/VmbUd0PxvfqlFC
/sWbCs0JlL46HmmJeXks2Ipc9TFifA/gSWhDSqHwbWltYQMPUohw1FbrMdSumWjVpq3Z0erZpIH4
pZRYBytlNT51mbfNfNTfXJ0YVc+jfTSWIijftroA9fs1sGBIXa9qa2qYCjNZ1X1rNNHWwzTQjWWh
pC6jjE+BSKBShMC3JY0sLcI7ums7SbSKSfVAtKV109qAczozK5bWQVqPnikNXoq6eciota1rbSu4
trbTtiYSbc0ZmDeVDeAZGhJzLa3tY17L6juRkPm2dk3lFGrl21JApm3DgHxbhD8LinzbFnSSEYgA
kwVcbdEEJxmBUBxiX0HoLKO1RSAQqLYIBKotAoFAtUUgENVRybetCtOyOVqxUVXlRTAaqjeE+t3Q
Z2Kh7OVry751imlhw9aTb2tHRbYPpfhSqmFq6w6e2iMYDdVjZw9zrWywxcXB9vK1Zd86N4Zp06Z6
8m3t1l07hDaGb3v97nvb6zj46jvbmodYuWOY6ZUut7j1ZNjrO57UKcEKEl2AfF3WUbi72rrwhGp/
FPL6+yh+xQ207y3pMLWtyra1+MremLd11drwXW7S5C7hysW22bGrXnxblzXmueJ853r97nvb66Y2
Hekxdh2ENE9Fabi/e0NJs2SgZvatFxUIh29bPQH7UPMY3whcv/ve9tZyWhzZtsZ7Hre4rRfC7DCk
mTIQA/vWwwRVm+0GFoLU2E++yniN76KapLYVv9REHX5jiegvLiw+dnVjixSvMJ0CfbQMjW+LaHF0
13pLQF2a0eZvcdsKnZWGmIi3tBrHt8VBocWsrfwa0ZYm60D+JCrZ1hXztr57n4aaesAfhQojEQ+V
1hi+rYXejPvbNg/It0W4HA88zXSQb9sMJxmBCOIRoyPdQCcZgbD4z76C0E1Ga4tAIFBtEQhUWwQC
gWqLQCCqo9b+tlVf5DebYKtlHXR/W0titViu1Z83FNjnlr6uSLu0gigUAt/WzPT1xbdt2v6216va
VtlN1VunbRDB1j7PwHDNY3LUer3AJEB5qpN2qeUYCt/WzPSVC+CRb9ti+9vyvapTHa62liFUbX9q
bL0WItjWytP3GBBGugEHEVJjbXF9Fh5XZ/qSwFLXG5VZ99hbDNJJaku4olKwqmhlB+xIgq3VQ/X3
ezKEQk3/1oUMxOWHUSPLloZW2dSnb0+arBDE1tp2oL/eW630pEKlif2+tc1W0TCnUtbdt0NIy4el
tt2bzE2OAfm2NZi+1UrTQKItzm1dOhvVIjR/HhNihyGB3CizGCSgDAZFrJlfSHxbH0zflnY8U9eR
2tZ+NYUEW+fxLOxtm4mL/KAxfFu0pi2CbouLRRwtKBHkLGJrY2lTW5a2TmK2e+XWUSA9v1D4tjWY
vqi1rT23tdvf1hKhBQi2FmnCySzMxBpG2g2Lb2tX+IodbKvzbRGNAPJtEf68YuTbtoyTjECEMmdA
vm0TnGQEQvGQfQWht4zWFoFAoNoiEKi2CAQC1RaBQFSHiW/L/xgWC1RblWpHtTVHMHMzgy2trwUa
jClnktwv39bMf/VZXuNjOgWQ1M7PQPFtMt8W97dtsNpW6SMVcLMAwMDNDLTfq5tuBxCY1UuNRfMs
qpn/6rO8psfU8lAX+WmlbzrfNqz9bTl15zrem8uL2laMoLrWaT+cYB7PXfJu60vCDIeypqTik29r
LqHhyn8iWv1TN1Eh5D25/Y/YwQZNFT12N9GGV1HbCiOh7XRrZbS55d3Wt7ZJKP2WWMYsjwsETepk
2E/LTyKm8hAX+ZlL3yy+bTiNaLS2qKVu1LbKTx/pO+sRT52u/RAm39Z3Ir6dk3D2t63h3FdLHpcm
N2Vu663TtBjvNsRRPwy+rV/iKnX9W0zUdsfwoEMOqRnunHxY7y9wWut5bkt8NbAL3m190QrmnUI4
P4rhtjy08t0+7m/b+eiuZUZNFExaw+DS1tKhhrqnssKFyHptWH4eBcBBoTWtrT49Udw1mb9pw+J0
y7tto3lPy/FtvfoZ9ePb4v62LQPk2yL8zTuQb9uCTjICEcAjRke68U4yAqF6yL6C0E1Ga4tAIFBt
EQhUWwQCgWqLQCCqw/BKihLTH+WW05v8pnNsDbnzPx5Ih47pEHMhgmxNa9rm1mci5np0lBYslR+E
b6tTl9VEPfFtNaJya/FtO48E2GvtCwG6fkM5tgZUJ6Z6034byqmPKrBucxtCPdpLa6QC6Uwt33xb
fZNc9YZ7vq2JqIzrKxuqtkZDYR1RzdvdNplja9vzaLAkjBzZYFvTOjglQeWqvBvOVmF+ClbN/WoN
S6tXm4W7SzpKbU0b/NiNqNQ0nDaXY2vTZUhInZJWeoKeOgsB6za3dVAWUunfUi8UBE9jhDdXu1Uc
ZGJ2kjvqU3KvtfsTZxUgtW/Z9pj2cpgUNzCkrWmDWQrqpm/qDCBlOTKtn+YYf7jKQRTc5rZJTnJF
w1C3QXaN6Z482hoggXwFEoKRNRA4qKvsjKeB+LaunnKQKxhRua5IXS9qa34V4sz9dsGxbUAztt7o
HmybWxKo5gI6ujU2jAdcudgC6Abr5JbYOkLOV7V2pG7Pemkm7Za6FyHk2q0ht/7NCTqmoTvK2poc
IXvSbAdxbC0lD0AbDZOm6yYtm+1lg/Bt7UrhcX9b5Ns2Asi3RfibfiDftkWcZAQiJNcXPeamOMkI
hPCBfQWhm4zWFoFAoNoiEKi2CAQC1RaBQKDaIhCotggEAtUWgUCg2iIQqLYIBALVFoFAoNoiEKi2
CAQC1RaBQKDaIhCotggEAtUWgWgChvek3lQa1RaBaBeU+6RfrF5Zfmm1N0lyHV7Wnji2N6IDdPaL
f5tb3xCnhc11+sLK03/ygJfnDy+2q7XNCKhXQwlDgDikY2xAi0p7OZiVY/ZLAwB7BSV+PBq9t8zj
xtrrF0nKcmHKiWg0Oaxe5fqk6F65USLM9om6K98bjfbNMkmkaJLlTSQpPsSDExlL/L4Mf+aM4Rle
jr2o1JcDEmWN0lfwkLdIR7S4FP1kGYaSUSk5q3QIQ/pKvsOsnvrUmlHylM8lFqrUm6EfNaT+9qIb
d10x3vnOK8eGYv2z14O1XVw8DJPaoHPyddrpYeCnucv/t0hueeixUx/p+uv9Z7+yuAhdqc3tcrJL
nlWsR175g30rZRY3UfzVA21UA6U3zr7ICpPaeemP3vH6+dIbz11iV398+qp0arXYIBH+24n/NbS3
WiRduccvfrqrb+yhx49dLRfenotvbW+zoXIMTKZg6auj7MbXT3/mcdCeYbfJxErk+L2lvfzvvFCO
us9bSYed7e6mcqlcaa88ED32H8qi3SdBT1/Jd3f3pYeOrih6+2/iIk95VOehSr0tHoaGWa9yd/SP
k8vy+WBBPxY2Vv8LSS657Irta21V3CtJKWANz4bauBSNqzP8m+Z7YAtOL8C7YQc+y+/sLu/AYEwO
LUzE0vHJPD996tSRdqqBGyDCD/nigRvgR7Bf/vWyd8PFeSg1bOSA+DwU2WH+KMRhF05fhW0YzOaW
i6z7vavLEvsDu/xvHI4usCeUZ0QiCwtwGvYiD8Og5D5vJR2GreLyNXZWKC//grWwJpqavpLvVvHA
i6Ba2y/KeQrtKTa+3liuqchGz69gZZDrKlQcl651SakydB4q1bZ/LvHU8X5W9ZOQyhXzY5tqDcE8
dAHziM7BH8L7pEQOupe6c6WLaugv1ATeDMV2qoEd2Pww90kh9g9GXmHqUogmV1gZ02nYa5QId4Nw
NPd4pnexUaQwxapw57eTQq7ZNUvss6/wv3fJEirPqE+fg7vLkCtedJ/3XcaSHoEz/DAH2lChp6/k
ywdwrdeI0IPi9MtiUtXQehtORTdeYjrLTp3/XXlpI7o31PlqW4SFlKJ4hYOpT8CuprZp1qNGnmCn
v5/9UuLkQYgdit8U/Ss+lwIYB+29e5c+VrcFshtjo7/Ljpfn5l/PpN/oG70RJuRO2SDEYGSE5TbO
zx+Gl2fuuC+7DePz0tgoq9uNiCX2PaKm52UJlWdECwgcS8YPx26SG8UN5g0lHcrD87zZ7wDtxYae
vpIvwNQmxI2hfy4e/Z4YeRpab9/6sLuc9u75duerLRtBTyiKN3Dzv/+W3BJCGwFePpv/eJb1pGJk
gdml1eLFwqVP5t8v+j5o79wbaKbCQL4YOQtf4XJfZENT/lyEe3nTaokbggdnrxWzXawORfU/cupz
fzfOXfX5s1X8TUXCrKYnWfn+R0oXS1e3Xtpym7ehpEPXJj5DmWc5MP4TrTGzFXo4fGZijhpDBbY+
Y02t/jj9H8uxG4cVf9jp3w03xspfON35aguQy8Gt4mQTPviiQZ1zkL6nuLkXUa+ZNyWlxyNiLI7A
G7XHG9ff61QNXcxXzDWwGJGNcn6vhwnBMu2GT/G5rTJyOH9W7+GReYTcrByri9/gPu4Tm5FTB3Zd
v5OU02GYvQY/Ze1ePgyfo4aKUdNXW3e9+6lVvaKUPOHEfRn+NqSx9cZm5uvb+RuHZX94ECqOvYfe
UFrvxE+c3TYe25E5mGG9JsfmXG/U3y7xt5OJaPnZCQni0lBcOErvkWBEnvHHR7ZyhUySn+5rr60O
4tHzR0CCT0hDI6zsiQ+zg8TMyNwRiDZMBGk4PRFj+R05Av+ZNQmb20ZY/R4ZAWejGZGD2eFd8AD/
7saaYg6+y0I+tg3ZYdfLaJR0WAK3dl3iCjy4t3HaFKykr+BR2MdbXr6h5MkuJicn+duQxtabqrlb
B4eUuSwYjtFvb5XWrkJHorJ5Fy/k77iwBl+bfh2MZf9+ztCAI/D9nsT9zIF6pme9/+gi86q6l/lc
iocuf2tnf/8FMQxvwxfbqQb6Iqc3L1yCu3rWN46uQfIb6287dwkuzd6RP7fSKBGS3Wv5D+bg6tF8
fvYYrJ8fOHN+FdYusCvnvXR+OJvfOLoNK/yZMX7j6rmNO3j8qW6m8msxt3kr6fCXGqc+wL+3Fsff
Zfjsqqev4F+P/5oIzhrz1NDYelNxYGPnDX80bLwzeODxvq0PHYBOhfsd93IHYmuuIqZKl6+HZaGd
D2ZDHcOGr235fbReWHpDcUeMGMOR+KsRr2Wd7FC1hanb3K29ScRy2OU7AVFwfiWWjFdzP6Nde6Vm
SDz1xJ9C75fP+rAanau2CETneha4vy0CgUC1RSAQqLYIBKotAoFAtUUgEKi2CEQnwbAOUVnton4R
otqnIVrjIxFt/EckKsupH/iR6sI3VBJT5nJlmOVDIOqmtqQpCuhPV2RZqSoyMdxsMBTtVDOntvIh
EHV3kinl/VB0RkorboMewOLYxmyIruiHZmsGz99WFNRYRN2trdmUEau1MF5otoXYxWyWy9xErUVF
RTRZbat2Qqajhm7aRNuiSKH6yNqUsiXUl2gzXVRkRKPV1qwG1CnA2E+bAaLJQGhr1Kph0o1zW0SD
1VZ/x2K1psRGdRraQY3GtrkeKm2RGTbiOkKt77a0YhKpdVOoYn0bqrW0OTI4z3CbVSuI69jaqg4v
f9lkcDuNfrDFJxYxG2nsqPwWSjkomTfVUaem92KtIBGig4F8WwQC+bYIBALVFoFAoNoiEKi2CAQC
1RbRYaBtkOJft1epUW0RiLaD8bstNRBGzWduhwPLWj4Lg1e/SSqGEWIKtHwWVr8jK5nYpGCmuYJp
SYgNE1de/kUqhjJtwRMFmzzMchKng5VXYSuwlSmMFD+ET7UNDFJ5TW2XQVaqHDVy8cz93qIFxCYF
M81VD7WQYSv13Cw71YMI2D9CjQLaHpQBwMILcioy0YY71FpEQLVV1yARxSqITqUZCEI1A8YtiW5o
+BXV4lfYFrV7O68cogTsrb+cnmqUKlIwm0dqZBRQG5spxLcJcClXLZeDVjzmVOTrRFUpptgIta1k
3JpsCgUL49ZgPNROS5zMqWb9bO2zyZu10gRUH7wyBeJo9G2Vk+rjgEnb7R/xuEJR4yMRqF1k2jJc
/3oi9KLR6zNFB7Wl7ireaMwqZSOV/p4dLZc45UOJ01peUjsFe7NmTU8rAKlaRSSs6idOc3y9vKqf
gkB4tbYan4bW1mTqxSGg3vq3/9/KsOe3+kiPOOp8OPaHmqkZUPk+D4HwOLcltf0b4sENoo4vkVz3
U5seTV3mXHM4qWFVQ3vJa8yNOM+IEQh/agtVvwPRKi+QwPIS1fIMra7o1P5ncBwCfE8nqNdJVzhW
kFRIen2YV4Iphp1iL1SZC5p4tDqHVJxRB0fS9mcntGdsbQqhlkmtfsObl2qOSUllBuDit2scP8U4
yWnLrq3umFsfUSa4naq4FR+8fQ9Y1O6HvFvuBZJ5FUEIaViT8sW3paQhVRC2LXJtjElImeFc1VoX
+rdtErRWQx3lwh0yqfbZ338PMKVRkZTnxY2UgTRU2xrv1NHGDRHXrx63UgXXw9bWNQ3Pq6RICDGa
NDsgDcyY1Gd6g7PdunQO0mqlq5UGUgkQiLYDqi0CgWqLQCBQbREIhAXO+9uqd/28bq9YqEcrPksa
qQV2U3Bq+dBn3EMsTDYsov6o+OAdQkptU+ow0iDVv9tSp5VHHuupgi9PqvNdHdh1RiWjhvUcNBAb
lgDqLaLznGRlr1p9m1vjFrZUpaTb7XZbuc+tmogxUE2XVhktPA0S3gYUBKKDnGSL2dJJt/J6PwPD
FqrsdmvWDBNz18jPNdJRbbzlipX12o3w2LAIRAepbWUnd7xXsdst8aQ8ZgtI3BvTUNmwCETnOMnE
6u9W8Tz1mLZOslNgjQm1PDDYTWQJgxaOjDeEa+Q6I2c7tVWUghC3i3N1LaLaWUWQ9cJO+TUdpNrM
V3mCUocprHspES2JjGjgjJuYPhK33nhN1WQymYwUH6pPzq/1lYwHtZW9UFfKYLPbLa3q5NKKWzpP
l2hqzY/EGFO/4dKVR7QNCm7tkI9N8SoeOVU9mcnJYjxfn5zHfCXjXm2JzPFRDpqKERP1x3hlOCcW
epDpIT1hOV35tTIYjGylwhNakaLjCELVX5Q0FcBSHMApcYth3+vl42wiGp+VLVVaSjBdzgxIUE5G
+soQm4VyjBsrJU5GNmdTEcU2yuFT8UiMtetsXGJ/yzEpLSJlSCzKzoZiEruREf9BuS+aLLOg/tuj
UxXO7K54RokTK7P0+CO5uCyTknM0GpNzFuFTiWhsgOcZS6v5Z4T8UgFgOB415JyMyDnHIlOhqa1u
67QD0bgsyrVuG7UnDCGyVdRfTmlBxJiwFlG1scTWhBqeMdlU4uQugyUfmwPa5lbDcvez4nhLrBS7
Rb61shR7lB2eXILBl8vRQYiuwzOSJQ7DI33FH7yXn8jht+XKiU2AX5cuMWX5cvzSphxr93IfM6Ab
f1NcvZPZO2HxeiOlJ8TL2G+ce8SqtUSoxGXopaWnB0F6Bm6LirxixdjrtVhn+kp0g5/I4bd9vxQX
ee4bVfMXOS+tMmX+p8lSMq/mPPgELw/PYP1M+E5yCwPZsJ2GlfvLwnDNw0JMvrOdnn+MHd6ahn82
CLkivPpP4MmIJQ7DX5YLb/k6P5HDC3HIjQOcvHhgi6n8Av/LsZjmd7dOQ3xefTC2AClJBJ2et0xu
DxTX2XEhDbEIvL0IV56E7e/wkCcXYH5Uixe576GCSF4OL5wGyvL41MLy02r+HJfScXb3i1eFWDK2
jsLClsg5PhGgynribdfK8ZZIAhESDi/25GLFw4vwjo/CA9274tbL8MArO3D4owD9hw8f/uXOtVdf
+J/roMdhZ/xfPtb7nwi3qXJ47qtb8YOL4jFQ/8qX7FAefOAZHrioJPNnvTtqkEGWycWdco/88DtY
zi/vXPvnO91/piQjZJJz3sw+8eD/e5DnLMJnvxnpOSiStc25p9eY8wN2OXe8tUV0HHI7w+xvNgc5
pTuWtbPs5ORkEdJf65f9Tj0Of48Vyb+aEK6qHP7arsFn5TjaXx39u0fXtYtplsxeDaGmWc4lSEf6
P6Hl3GXI+Ur8QyJnEf72rui6c857V/u0i6yLnFFtEW2BX3Lli/wMjije5SCMKNNDaQVIgs2Mjskv
cCJxEWe6kOPTnFgh/eRd8syJh+/+n/lb2fnnR5aYH917ZOl2Yxa/tfIWPqfMCn+8OAJzxRoyxcrw
LMv58WP/VVx+Pg4jn2fPp3OH2NUnptJL58R9Eb4XmedTZZZnTM1fx/bVQlHT5q3/DUdiqLaITkCa
92T6LqmovLfojhZ/rMx7b4wWmPL8YPqt4nJyUMRZ69//5+xqH4me+aC4L8KTH9rPu/PHNg+zKH9b
OHTemMXYvgM8sFcYvu1i9Ox2rRn3QOT+JEBqWp79jg1Gt8ZYHvn9zImG//5OqX9N3BfhyeP7+Ryb
5ZlQ89extu99Iuf9Iufbo6WV4BXWhS9nEK2GzCTWAaotos0QLWEdoJOMaDOg1qLaIhCotggEAtUW
gUCg2iIQqLYIBALVFoFAoNoiEKi2CASitfH/Ab1q5GPhDfQTAAAAAElFTkSuQmCC
</FILE>
</FIGURE>
<FIGURE FILENAME="Forest plot.png" FILE_TYPE="PNG" ID="FIG-02" MODIFIED="2023-10-15 16:30:50 +0300" MODIFIED_BY="[Empty name]" NO="2" REF_ID="CMP-002.01" SETTINGS="SHOW_WEIGHT_COLUMN:YES;SHOW_MORE_DECIMALS:NO;SHOW_ROB_TABLE:NO;SHOW_RAW_DATA_COLUMNS:YES;SHOW_EFFECT_SIZE_COLUMN:YES;" SHORT_VERSION_FIGURE="YES" TYPE="FOREST_PLOT">
<CAPTION>
<P>Forest plot of comparison: 2 Perceived vaccine safety, outcome: 2.1 Perceived vaccine safety.</P>
</CAPTION>
<FILE>iVBORw0KGgoAAAANSUhEUgAAAzoAAADgCAMAAAD8IuNSAAADAFBMVEUAAADAAAAAwAAAAMDg4ADA
AMAAwMD/gADAwMD/gICA/4CAgP/g4OBAAAAAQAAAAECAgID///8AAAALCwsWFhYhISEsLCw3NzdC
QkJNTU1YWFhjY2Nubm55eXmEhISPj4+ampqlpaWwsLC7u7vGxsbR0dHc3Nzn5+cAAAAAADMAAGYA
AJkAAMwAAP8AMwAAMzMAM2YAM5kAM8wAM/8AZgAAZjMAZmYAZpkAZswAZv8AmQAAmTMAmWYAmZkA
mcwAmf8AzAAAzDMAzGYAzJkAzMwAzP8A/wAA/zMA/2YA/5kA/8wA//8zAAAzADMzAGYzAJkzAMwz
AP8zMwAzMzMzM2YzM5kzM8wzM/8zZgAzZjMzZmYzZpkzZswzZv8zmQAzmTMzmWYzmZkzmcwzmf8z
zAAzzDMzzGYzzJkzzMwzzP8z/wAz/zMz/2Yz/5kz/8wz//9mAABmADNmAGZmAJlmAMxmAP9mMwBm
MzNmM2ZmM5lmM8xmM/9mZgBmZjNmZmZmZplmZsxmZv9mmQBmmTNmmWZmmZlmmcxmmf9mzABmzDNm
zGZmzJlmzMxmzP9m/wBm/zNm/2Zm/5lm/8xm//+ZAACZADOZAGaZAJmZAMyZAP+ZMwCZMzOZM2aZ
M5mZM8yZM/+ZZgCZZjOZZmaZZpmZZsyZZv+ZmQCZmTOZmWaZmZmZmcyZmf+ZzACZzDOZzGaZzJmZ
zMyZzP+Z/wCZ/zOZ/2aZ/5mZ/8yZ///MAADMADPMAGbMAJnMAMzMAP/MMwDMMzPMM2bMM5nMM8zM
M//MZgDMZjPMZmbMZpnMZszMZv/MmQDMmTPMmWbMmZnMmczMmf/MzADMzDPMzGbMzJnMzMzMzP/M
/wDM/zPM/2bM/5nM/8zM////AAD/ADP/AGb/AJn/AMz/AP//MwD/MzP/M2b/M5n/M8z/M///ZgD/
ZjP/Zmb/Zpn/Zsz/Zv//mQD/mTP/mWb/mZn/mcz/mf//zAD/zDP/zGb/zJn/zMz/zP///wD//zP/
/2b//5n//8z///9BjlLGAAAoyklEQVR42u19e3RkxXnnJ7X63r7dGknVI5kRz9HMhPg4sWNrhpnR
Y4zRAA6Z5LDrwCYnCYT4D7BjvCTHHDZh1zsmTtYZO7NZ7/oBJCeEsF4HQhzsLBg7jGKQWjBikH2c
DbvYegHDaBhJtySNWq1W67F13+/b93bfbrU03w9G91VV31ePr+qre+vXVUcAgUCERz0WAQKBpoNA
oOkgELWNmFBjCiWPLC4BtB1+76jb076OiUD3XNFyw1t8oSpyCdQnClUorNa6uga+ZcmsjkWrvo6O
czG+eUkLDoXgpbUJaIO6WMI/O2fjHNGyM/DUpman5kYdDvLs7wUYcn3a3x/sniuW8ufPVkdutvv8
29VoahfXzy/CfJtPkP580+GsdvGBwyFKq/oozEP2/PrClF92Ci90LWoXxw9tanZqznSmoYf9/SWY
aUtxXKIVxA2eS7WB2MTxSdbJ9LH/00n+Mfl+kyj3RX0wwMIKw+qFEignJNLa/YLAc0Ka74Xb0lI6
SrRo5bYm41K44SQXT+Y4WdL9HL8hVrSsLvSk0vHZ3hwUUgnpTako3EIMXVTMwBrIeRrgmM5yAUll
UIOmQ3pn4+nv9+zS8lFI8tKhTeC4lJ6dI7Cu1aeeHZ5rRoeNKXRh18WlgRdOr20kFs++Orr29d7Z
uevHVx8+MCvsn17tgIkOeOenrz68yu7PfOQ/SCMFu/fNruFPD39+VbkAOdBC8sD4qnq/Uaxb/sh4
vgP6gaXDdT6Qj1zu9e2vPsrC/U+xPv+RGUVSnRjvdpMUHe4RB07Axacm1+qPzIp7YOLy7Jn1y2Fi
vevVv9h/QSuNgR+cK2zM1p999U9WJLXYrZb9sw37Z/M1Zzp1V//4BJx86ubX1HzUf3h2TcpO9+m/
7JwpqNnJXfuOuT7ZreYDDz/TSZdx1GGe0zT0Qhxy9U0fhw24Dsbi/TlYhrFpdpAx0c56HnY/B1r1
r8Plzz+dsyTzwjS7q97PXdV0LzuXwNIZlceXiOWegivWJEln7m9ivbwiaXQMVipaVI9DGtj/G8DD
6Kvs+gEYm5C1umL1abUp9fUdPz0vFYCUJxU5GBtn+ag5rCvZ+WstHzyMTbJDD/zW6tNLWnaOnV4w
1ydDHprGIIejDsC5T8env/zm2RPkg2cvXHY16+w/Id29XjnIvf8noOPqiXeufuopeHNNubd4oefH
v7dj2TzqPCgFUu+3fPCTj8hJTUBMivbiWuRym8e62+9rWn7h88+kLrvGkDS5Xsmiarj6tRMgPvX2
GtPyL5hMdjghdcOKLrKK/a9fqJsx8iQXTsPVLNjgWs2ZTlzJzltraj7Uw9z45e0jEzklO3/zx7Hl
mKk+2b+6ax480fF29bNTe6NOmu8hPXwasvDWT9jlEMjzhQyIdsWf7u/XOnXh/I9Odcsd0yDAsBFI
vb8Ed7yhOQXmaBHKFad+1NmzBMfgbYukyr5mW4Z/BdjHRspBEEVFWVHW5YenerTXUEKyazcsKnnS
wYLV4FeJOMsLy1Fey4d6oFPP3jqqveo4kjz0h+b6ZLhRClaHrwlkz+ko+8c02zEiX+0t9Als8N47
1ZewhNpT6Etqb5Zvi60qpVcPbTea3jgr9++Ca/eqd+R0hOjlJm+r/wL8tuQ+aJISUsxkRUvqfOYm
sZDbR1lr27dbbnt7dytaibIuMuaGlqdi8LMjcr8iqprtYRmrOdDB3Kz4ZOa8lg9eOQi3zf2uYRpz
L//3glqfGa13G9kLCTQdhtFBGBxlDSCTep5dTZ7JpoYXYLIze80rL5lCTZ7ZnxqeVy/mf36+8ZUd
chOuu2hqFOr9rswvaGOHnM6L0cudH15IvfxVmMvs1jyHiTPZ3ad/UNGSam+K7Wqs+4c4rL6y+GXp
1e3LS/WKLu1MFw2J3p9JZualPD0yeKWsWWd2/5n5Ghx1snXtux7b0a7lY5bPxthh4fTu1CuNeii+
t0Wtz2TmSqVGjmVfm9uEtxq4/BOB2CajDgKBpoNAoOkgEAg0HQQCTQeBQNNBILam6YiNPHc0NQyt
1i+G0tpUDwxvHOV4Y1GrT8gS0SfD9VFrssRUBpI+WfMROJAMLSnlLqlvGESujxNhWP/YajxXz0xx
lXRZvWhJywc9BrvLc8lWV208FRVTPNdUgIKiL+FaABpzWj7jfONwBSpT07bgkxOOuyVkToYbOe5+
PSct3CMAXx5Qc3ILd7RyOTGvYbt8ce7i6zf80erhqyzsIWmlkAf+15FvfHHxhl98rXjIEtEB/RMT
7okevjKwsIkJKR3t6k0jolNhH4FvBhAYTFLHl5Y/dyNc/dvxp9vvfV6LaAtpldYB8KXl77AWMaEH
0VNkEtfI/vFVt9Lz1Pirh/6ltXMuv3Lt8BtM9Eb2d14rcGqX9Jexc5+94fOr0VemlpO/+huu3Tsn
rROFUDn55kExDlJOTk2ynNyZObU29SuPyk+mOs++8+D+Py5UKCfmUecBWAWhfzmu0SDYP4UHIvS1
MauWO8j7eYnp0dfXKFtcAd7HYjyqhQZovkWQOCuJFpnfkkxqXAqdRfOYiUgSFK19Ug+c6mtlad0v
qrwZmXvSJvBcaipwQrIuSkSZv+IVbkBeP5PsyyncHoX7I8cz+Dn+kDg9IPNJCimOF+ySRGiHQfZP
hIdETQYLybfIhdjKpMlxzRgS4d8MecrTOTmtUhkLrNJUrote/iTJtbTwvKZJAYRRWIHLIC6rG38c
dqqLMJZ75tJCfwUXIg99DFb9clLQykzlXKlcJKVM2c0WVk4tCV7TcAVEaYH6LpADPR7fgPeqOdnV
I6TF/qVqOGz10ClVMmvaOvOu4VBSlJZtFeAJedFT80jy2QMSrWj6HXnIgg9Zm8XGK11fg+sO/2+l
C5x9G5oPPJva32IEuC91uCGsijMvH2LFeejlwoF/ahxhvRasjfV8ckXScqFrqvnQnqDpKLrIERdn
Vt7svtEr4JH3HS7A1OGhXQdSqQO72Y3LGruX5Hg3HTr/Ztf1xSUdfTZ1oDkvxWj+7spi1xO25wKr
6y+xf5+GWIcmg5V16iH56fRCdy5vqgQZuXug4N2eB6ABFnmWp4vs4vcau3PQcDi5pueZnayP9Xau
T/bcpFWUtPxrA9Zh6e7ULNxVAPHXx5UnvwEXKztFaLgTfsO7DbQyY9bLTCp3tQ1Ck1ymkupzPZ0b
F3vuUyPcpeRkFXIcywkU7hLzak4S8Ea15joLQ9B1PGXpUxUeyHlWy/dK3bXEXmmSySq5tPT4RXuM
yTH4DlO5iSrVvdPBpZgcDbnuUPJgedjJ/uPzkBgFaSm9zJtRcEXhTwN3kCZdrPwVh8D9TNxJ+LLO
7ZG5PxJceEFuOACdY6AQZpbqm5rgcevjTHdhdbBrcLXw+uC0wR9iZd0lP6ZxcK6gJ6NtPWmzkhaV
j59OaTwjVjyStirXRc8zKzOYNcqNg28L7GIj09R16CHYnxI6ntzDyV3cKKQrazrx11tH4545+cDw
PCz9qlpmLyg5kblI12llOsEiz8T1Mk2AsE/Kdt1i46FrQEjt38N38HJOeiqcE5PpxM+NDMEhS5/a
C+mDrJPMrE6tDk3LnRW7lupVUergudesMdJp1gGuw0GlaFigNTho0Z8FCLc8vJ9hPJMv5DPja/AH
t8ltIy0pJiGZ6eo8Eth0TLqQD6y/qqbhJvDWoWXxfwzdDnDbbXBKyqcmcH6w+4nLi6/6G5DyqUr6
z+vjdmpdHBp6uYNcbwNrwRuaDClfB7Vic6o2DRfYfyYlzSo/O7j2hpEnOX6vooKe57QsV0+YDt/T
NlgP2fz0rfAw3LMyvjKz/KZs7A6WRdT4HjMAz5z8aHDtIpD3q2V2UM3JQa1MN4ycaGV6crgpn6mD
7Km45IHOrdy+PJOXuUraOvGqvJxOz537odrhZWTHTeOBxHt/ppdTR0cRTI5Oev7cCDOVQVC1lIkT
MRD1+UxMuTWgBRguJTfpRE9LTyIdc1Bt6NRDwz2BaekmXoedv2IXyPVe2cOxOrILNPg5RQpV1PKZ
hbccw2wD60kbWNEk2D+DP1RnRHLrqzP8UNzRS2tqCd27NZ6RNrIpqcU8uCzxxZXFuphyLj3etxTv
bl9X7HpHZU3n4NBKxjMnYrKL2MpMzUm9Z04K2Y16U04a4t3Ta8rI+rPVMp1EXzr9HVan+0DScapV
Hu9lHshzzP5lv/FJ2Dti+s2YRF8u/Y8sxl3Qult5E7JXYijDiO7LcgqXIgZtSoAb95VCFJkZPJSZ
kdJq69Pf2Up9inDbv30LYkFTUXkdUreq8lc8MTl4eN+kwrgRTFVo4uf4gjMk1btIirOedJpNiHvY
mcEf4mHfE5YGY7O33pi9lzba3vzQ8pTKM9JdbZnrwjm4LEokgZ9K98yCwLX9H7lCcquQaZPbwk8z
LeJLFeUZnej9ondO5t7HF6xltqy0Qe+ctKV7BUje3ao0rRyFoSk5JwL3n8R0BXNiMp2Lp7Pc54Z/
AE8PXgU083GpZ1B5IIlBGGqX36GeyR4zMT1eGv7l+I3Dc9CVWVRebcaWhvqBvnySSAOR3AbPHMue
mQM6dPE5Rdzi6dnQcx2I56EhDpOnjs2f1nkZEvfkxdMLu043Bk1K5XWkBq8Alb/iKTCdgEfSEq/F
xO2R4hn8nCKSvpB9bV7mkySH5j/mcL4ywMchPgSZn5j4Q7OvZBNaselcFAP/FeIunYHeiUmcnJQp
T7P8UswofzNkEam63Us/FKAxPn/TGTYnGqiPgzAvd2rtL6xf9tCpsxU0nePwOcc9Pd/wjd4WwVJm
ahtUy9TqF0s5qZ/P3iFC6hsLHzol5STGuqPdcl80/Q/P78qy9lwpBOHriHB5949nAifJJcdH/+B0
1q1ZQu3+CNimg09M7Pjoy2HeCrddLOFnYFqzudrLe0k5mdqzuTkJYjr8Rn0yxBxl4OY1iCenXR2Z
FTQRzwnW8irEXjwYIkZKmAkvJjUj1F7eU67NpQgav3uk5k0HgUAgEFsVv1pj+jTgqIPYIqixpoqk
AwQCTQeBQNNBINB0EIjtCPPyb2qbi1FiPljOPGEJoiWgpOp6CA1bdBosESWYNVIxDfTnNJDa1BpY
CqcXqLuWdjV0ESRwvhy62rRWUnMRYcqF/amiNa3KrHxB+tO09U3Hp5bLAVVaguuhzMSUag7Usoy4
tqsiktTgRdWm5oPV1jy0tKthiKAkrOXYEzHJJK4ijFw4nqrmSwERzmGTi4xStV618pNvUPU/9TGV
HzuDgCkB2zhWCasMHUy9Cq8W8cmP1wjtY2vEPfnyQErOgWUgqtJ74D7T36096tg7MbWD0i6Ivcsn
ijtgDwIljynRNhSPYCSseVLd8zEOxRql2ZRIaN3LLztazqhRLctRlzT2byPTIW616+yxgjcL17oo
tW5LbhPENlEp6s5TaxYsvUlk1k9tBkdkZ6mMqYa/fo7hcXOMZpu9JvBunSTApJ6Gat6kRG+alOGF
28dCfytQJVESxNcpeybonHGW1Yq3igk0bTfTcU7AAzhgxDsBt6il1m312oTx2il8Q/Tv24s1+Ai8
LS+tgww6OPSU9prAeKEc3kei7uduVVF1by10SupzQki1zDWSJqsk4qU1umsVGnWoNoGxe0Waw6bW
i5v7ZgliSYAq72nVANZDqVODkqJbIxVLwjV0qWoXFSO/cjGKMORnFZdE/J5qB1I8LsITyNfZ5vAZ
SQK9T6gd9NXYmzhciLPtbWezPeNLwmFDbD+QEt+4oDeCow4CgaaDQKDpIBBoOgjEpQhXvo7bMpCK
E3HCgoYX5lA0SGQziSWwwECsokrydQzaTgi+jomvUCW+joatyNtx5euQ4I03MiJOaMsxaQCl6Bsw
mxYSS1CBgVhFleTrmPQMztcxVlAAIF8nnOnIxaYNOdTSU1EXaqXrWv6qv9QkYUMSl2E0SPIhOhWw
SaKuzZ2Gz0LIPIZ7CqEKJroOEED5zX0Km9SEIjIdUwFuIhEnQD9rYdGUWG0klMRojdtwkpwBNqmI
1UKt4nIcYnbYttinpIYS69u1jktbL1zmhIeW0P41f40Gm7eQsM1aX+oWwLKpbTFZuXwdCkGWeFL/
T6W4ELQM03EOqs6LzRx0yh7bSfCAoRuSaTpVNC6xRyqTr1N6zJKZ5+WjaXuaTmAiTjUHnZJYNOVo
SMNNkSLxRqPoXMKUAMXhJgTqPZuI11hTE5ZTGovGomEJHKSwuduEIZqWYTlqoeKrtRJGHfOXDv3F
flAijpULUqVZZihZVg0DxiW2byCBYoVg9xh0GWL6ClQyX8daGfan/nydkgr10gXydbY5kK9TNYcN
sd1sp6rRLlWHDbH9gHwdHHUQCDQdBAJNB4FA00EgEMFhfU0QlI1CfK5duTwBt7SBwMKVT1A05ITW
pgUNT70JzdfxIfmYc2KJVCZfxyIy/P46m8HX2fKmE+G6aFfGShTpW1amWzaSCRrXuQVN8IyE4+uY
ug2XSPY19pHwdZwiQ++vUxN8HWkpddPWMR11vYDeZ1G166FG/05tdJeAXB4aWUVo6+LD7DRXlhbu
GzwEi2TSjRTPCYmqy/JOr+b4Om5diYwYuPzseS07bKqK1v115P/t3VU4Lk902SY2LyNMPZMILCkc
G8CPe0B8nOQyWm8IukNx76+qIPZRp8Y9xga3YnPsr+O4EWTvAur5u9TRlHN57St8T05DsQHMlCDf
SBZ+c/l8nSIi/TfYMn6CASc6oU2HeG5+aZ4eUNc2SIM0J1qFff+KxLVunFNBwSRAJGIt/HL5OsVE
Eh8ekVowNWE1TVvPdIwm7mo5RH+35aRFBdhUJ3r/mJTevIKaT0lkijI3ltqcOToONWFQb/Oniu6v
Q/2cn6pZDi0/blDKTxmWQ0PlhFa+YKhvIBqhHpeaw6YN19b9dQjVKR7GA6LRdwJxeSKf65STUhVI
Pq5bCvlqEzFfxyLS66mdr1OxPYS2J5Cvs82BfJ1qOGyIbWk71XeJL0GHDbH9gHwdHHUQCDQdBAJN
B4FA00EgEMHhy9fx+LjgsUqkmqydkNvd2LIXSo1y+Dr+uwBViq9j2TyoNL4OAeTrhDId2xoz6r/V
RJAarRRrJ9x2N7bshVKjPL6O3y5AFeHrODcPCs3X0ZbDl1g1W3GXqbJNx8bXocrvRVqZO9oVdfRl
gVk7EfVm4a3Pd7ubIpHC/Tw8CdDVVIavE6hwoh5PHEybWqfaVMBh09wgnYbjYO4Y9mXvrarJ2oHo
t7upCPystEJ8HZ9UKwYH0+aScPYaghV58O0jSJBWEOEiD1qGwdFQkcKtA6VBN+WxO0/l7q/jTNW1
1Eh0hYpzHc0zBu/lvB70nE3bgce6TrV6cSMcGd3po2XsrxOok/Pl3pVXME2XqunYS97Rd9IigYKw
diIYdErbRomSEhy3MgYdauI5hVCPbu5vauCrtUDw4usEG1PcA1XBckob4ayvzytvORolyN91qr4b
S6MsVHTYNNsx03DAybfR+kPl7WW4HXisNyNy2MJTb8LFtW1JE0x3azDfSI7Nb5Cvs0WAfJ1tDuTr
VMNhQ2xL26lqtEvVYUNsPyBfB0cdBAJNB4FA00Eg0HQQCERwOFZOB198FYShQzVWTXQLpoMwYXw1
Dsn1KXN/nSB8HTtdpvz9dYwSt/J13Cq5Jvk6W4C60ODasMpo2W70lpDb4ARI358J49fCwnJ9yuHr
+Eey04ai3F/HVOJW+dT0FzwVKIevc0mOOvaOSKtBai7/UPvqBBy9QoAEuBOsqQWMW+6PupMifJ0I
B2RrOft+C61du1A1s7B+SO2bDpGMhYLdTJydZlCGTuSW46j9cNvdEGr1LUnlGwIpal60MvvrEO8S
qOVvNsTksNX2t6UGv1olDrNy8yRIpc3EpzWWszg/3FY5IX/NnFq4A35GalZD28Wz/P11SoqKi9ci
cdgCDathGlN03ZKpsZWzcQcJ2azklhWUy2JslWNcFRl9tLQj2V+nlMGf1tCeVNtpfx3vGgrA0Im+
QkraW4qW1DwoMeWYVLRTiG4uQkl0xYZwRb2tbyWeIwmRl6UT17GmejtShdwcx5qDUiJZt8qhobSE
MiKVVz6RlgAixFzHvr+OvbyDMnSi956j27An+q1yHGlv3v46Hk9dh1Pk65QG5OtscyBfpzoOG2Ib
2k5Vo13qDhti+wD5OjjqIBBoOggEmg4CgaaDQCCCw/SawPidSvNvIHu9o6zmbjougu3byASLamEP
BafemEIH/RgEJtaMF13JIE8Qq6Ty+TpmloELX6fG99fZGvuMNNhrs5xFu5XaTcfRKl22kQmuX9i9
eTx3pvGP4mC7uefE/JDo3VW5fB3L7xs7+DoV3V/nUhx1rBXh7Jes9J2gu+lEDGuq4VoYKSWe9cet
Q8fz/r1dIyfhfpM3oNgSC78KS/WK94wxa89S+6ZDbBu6OfqlTdxNxyvV0rzBUI20LBE+VuHkpJk8
p3L5OiRQz+MSmZgOmwGiO2w1/2GpwV7hxNsPIsVvuf88e+X6p9AE6/D76xArn7+CzUpfSbZJfB0b
JxwR3mFztCoa9JFbVVZkGxuNPhO6XVESUjHik0RlBtRN4+tsuremoWkrm47XTjr2qwBcnao4bqU4
U+XszVO+v+aXbuV+OwD5OtHBur8OMU15/DgnIbg6FfTWQu+GWIpi1rl8JV87IV9nWzhsFm/GnSMT
cDedyrA/SqKWlKSYRmdxy1uUdlNNvg7urxMFkK+zzYF8nWo4bIhtaTub6D5eig4bYrsA+To46iAQ
aDoIBJoOAoGmg0Ag0HQQCDQdBAJNB4FA00Eg0HQQCASaDgKBpoNAoOkgEGg6CAQCTQeBQNNBINB0
EJcY0ncn0mg6CEQ4iM3c2ImpMX4ATQeBCGM4l02+K52c//nES1vVdPpkaFetSdMDZVRNQKGR4zdE
GFZCNvMtABs5NbzAcfcXpLCJWuPmtqY4TihAW5Lnkq1Q2OD4RhGAJLhbouzoUnIpFY6yw2CS4xoL
0hXPrsRGntsoOAOr9zV9WOj7WbRhaIk/wgIEV81Iv8Dkptq0dJQqNaWvyi2wckhp+hhhC0qlDjce
VeqxryqG0/ieyQvaxdT7t9TIExP004mJDuif0K4OX6mfdoB0Kp77f3ly3WNPd99T9/e7bv36xATU
NS2tFlJ1cpi2hfg7n90xW2Bhk/kLJ2qreyg0/2T43bW6tR3iR8ZWSe9s/MD9K+kPzcyd/WYhKhmF
HYflUkq3s8M31998rHOWpZ0+xK4uX5zhu+fypsBt9ab7qj7sNqkTnxn/w7o7h06tTf23RwOLNtJv
Xn3zT65nOVTSkWuuH4z0VbmNXY89s39GzbkRduXa4TdYpT565MFnYC4/oVR6ZVFo7j+zJJ3sVPtf
/mTLYtwrdMdEbZmOi8N2P883Ace6LCgIPCdo87c9ozFYhiNj8EuwBp+T7qxPr8HOhPI015tIC/1Z
6fTZ7r21lcfFlelRiEE2P3MZ1MEKjI3BEcgP0PhKNjIZH1UOw7KF5PLtbzA5UJCvnofxUVgxB37/
qum+qo/UeGG0EwR4PL4B7+WDizbSX8y3r8o5lNNRYaSvyl2HIzOwqj/Vwl4GcqMVoHPMqm3FDEfg
335ZshuA2Z3a8fwy37pl5zrNI8lnDzSzwuuHJjGf7VrScgqjrFrYyH8K/ghu55Mi1E/Viyvj2tOf
aAm8D/K1lsvE8aF5drj7g0PvwAak0ywPv1mflPIQFYbflg/XaW7uXmmni6/JV1dJAjfMgU+fM91X
9WGQz+5kZXmXmB8PLtqcfuLYvnf0dBQY6aty45Ab0KvICLsGS3czP+5Oh7aVQU5YPDcLs+zM9u/8
TxO5LWo6eRhrUks2d1XTvayT0owjzUp937fZ6X/MfDV5+CpI7Bb2cH/HtUhPe0B/u1jHaqHGcO7X
uj/DDn860n0V01TGaM9s6vDV0Y1sO2WPSDPGgSwkofV5+WpUaaImZNOm+z36bfnscRBS+/fwHXxL
UNHm9M+NjF6tpWNO1Sz3raFjxzOrVpkSMotdhz7jom1l8LfeMtau2KKmw/qhg2rjb/nA578FvbpF
sFK/NfupjOQYxMfYkD+XH89N/vvsv5PLHfQevCqdVjikb4eHpcM40zqj93ujUIhYzpJaCG1He0dE
WH5QvhjUSs8G9b6uj3K2AXMrty/P5JuWgwo1p89yWNDSMadqxhPdD/24h1hlSnaVj98KX/fUNmr8
znLiClD9NMu/Xa+9K25R0wEQRbhRaQlwxxsmkxIhfV9+aSOuXQOM8Ome+OOKF3CtHr0aJR8adcYJ
y99RW/uKCIeO9UlzRHGh/tk5gIPH5aujIBbcikS9r+oj1wU7kypkX0O8ezrw0O1IX0/HnF8DD0hz
nRUj7LCpEdQzP1OsUssVlhoTrco8R/bV5ON7OqZu3CJfR52mk4C9IzDEeh8R7oJrjRk/x/4lucJL
vTwIfKsgzy1/hYd9Ss8t7FsWc30p6XRHrf2kqHB3217gIcFP7WO5YyqPwHPssOdfI5+U9ff3S3PE
J2GHYFxlYOQ9cunZoN5X9enrY+d798Kfy/MAGJoK/MVNTYclcC/fKuVQT0d5a6Wnr1c5m+vE1Rtx
2PtROCFdCNxpqZTYjX2wXJ2KiS9daPll2W5Amefs2vPu3JZZVuCsoIkz2WNn5uGRwSuhK/MLRg/E
5jnwvVjyCz8U4cXYQnPnBEBr/TTsT8nvZ6a/tbar+cycdLoKX6mtPKa+Md95ZgF2xHYvsozNnFo8
Nkxh4cz+o52rlRH4+z3vN30XmRw+lj016wyl3lf1YZjpzGaH97OJUmxamkcGlWakf2dsYbFzXk9H
gZG+ioXTLUdPz6mO3qwUtks6a4wfWTozCS8MZxcrVS5O7Kz782vatIv3PDNFt9B6nOA7HYjtiflA
AZtWzm29BUnbE33gvTtA28XlUqNGC3FPdo1Z/mXPdfo3m1rb6SDEJiEDNwd7aZhMiNhoawNc3Ybn
J5pkatovJmwUqqdny/J6aqxYf7uFTQeB2NQhFPfXQSC2A9B0EAg0HQQCTQeBQNNBINB0EAiECtOa
GfWLs/a22tj8u9g24FXaJlwWQ1UVqaZoJYRT4jyoAiluUItwmA6pmhGU1p51w6aKooYpVUSS9aAK
pDVeSIjNddgolRqn3EIpddwG4wEL4xqyYmOOfkYqL4lWblRDbLNRx9x0KCH2PtZ8oZ3LYUhVemN3
95ESWilJxCYXgShmOi7N1XSLElPbJUVCV2cYqiIIznUQQUzHOpOgXg82r0lV3XxwroMIZDqUmI2E
+I0wVWtSZp9Rf2OAQNTEawLPcUd+Nau3XfAZhapkQYQQ9J8QNTPqaM6X9AIAjGm42Sez+WdyyKq2
YVrtDyxqBnGug9CAfB3EFgHydRCIS2Kug0Ag0HQQCDQdBAJNB1HzoDWQAvx9LShB0XQQiDJh/q6j
fqAPzNNxmiSxLc5UDsRht8RhysRyZvtspH1nUoX4pWD+YEt0do8li9RbIXU1KXHpa1wVtKlrW6bj
p6n6hAKu7NkOplM2iPOaui7ZcVicyWwd67BtDZL4pWBbNuTG6HHVyHhEXIJ4KWhTVzE7c2QfTYne
16DlbCfToUqXTYnaScr1q/eXhOo0TaljNfpd6Yrq4R1drdbSvL/HExezUxqaahhFU3DYh3kUUJqy
ran6ttwwzdpEgDCYGh6abjVzqYnJTk0oUcR0nIwdSxdLwcbYMfWlWvsh7r02GBxP13HK0srt6001
f9A7BaP1mn0okztpGKER15OrHXLRjUbwoca6Oh9NTU7iFjCdsnWMIJe0JpTwMB0arOjM9DKnMsTp
grjReoiPzTgmTdYoxGsKVcxXNDQnnkGN6UkEBe2tqSJUWSRIcVnclnfYtHX8pnZIg419NKqBkpTE
n1bXqRqNnYRu3s7Liiz1VDUlLoMpYjvMdUjxkZqEGNApcZmth2viLo3LnAKxOEjFh+hA0iN7+eWi
qdsMCbENTAd831FT1wfUYCQQz3GH+hsbdad0ezxwxCPFfoyDesetkI/vIW2LDTOkBlKoOSUaPLwK
g7FjTH81xop8Rj18G7e2YcRx7WIJNfn+JlaMZhDFHSdrECMhS3v1EG8E9XxN7KWgK4nHn4Ntj6JO
eGreeBxftgJbP3X7ab9NmORbfk6vlDj2qCXxdSipZB4jTyd4LZOIhG27uYvjy1bgdxum4iiviyiz
g9HfP4WoHEscR9TQC3EoQ3UsZxP8ElpD9l77tlTVkolkzIk0TujVBCSCENVzTUMmFJUzvP3Nh1S7
Okn121KROLj8E4EoCWg6CASaDgKBpoNA1Di899fR7pbyYtGxtoQ6vl6Yl4O6TcmoJ4MnWlINItCM
2f5lq4SYNZSPUuIQ/+86bstdQn3/8jAdl2Va9ucOOzA+rVpfquvrp0sl1RBA20FUxmFT98oxttkx
b6FDtb2a3Hbbce6zoyVifqilS30s1mL2xQw1nFEjEBE7bLbu2yDtKEtUTAwd8Nltx9o6LcwfM7/H
zGpx8dzMtDHwHRhLJ9UgEBGbTpH+3ro4zbbbDgnVgK3WQPx9P/seJbjpGqLmTIeGnVFRb+cpwH4I
nhMsk0HZlm5WmFSDQJQ21yHS3hvyIeAsQo0gt3lCPB7ZL9ymWPpMiVKbnXlGDK4lolI4Kv9NDLg8
6gt4zxUDXJP9Fq+Iai1fVI7biN501Ll/IKNx7rZDofjAQ91GGEJ003Lsm0PLeY2AqDCGpJbcCkdc
HvUHvOdukqcW7LdiOcmk6mfKF9XcWBe56RBlbbR60FstsSyZNl+ZzoltWbUlkpGwkq7yug1Mg43T
6GzK+KxuVoM44jhSwClS1EhI7fmzArQmeD4N0CZwj7G/t/A5udvva07E2YBUaORSBW0oGOA4deTo
U/71tfBScPX+QJJLtEBf73EopOKNBfOok2B/ejkYEOIJVofDAs/+FhKJtJIKSXDsTEzyKVFLPc1z
Qk6+SHPxWwZk9ZiWfb0fNIUr33SMPl8/EH0psHptjBF6DNMTZbgwXhjoj4g5YT2gNta4/4YHsSvj
O8wYWljj2FJAo4kcY6siiA+MweI/5eduY67QPzZ/kv39TNN9yuONcwvMpWugK9/dqY8njSt00ZLG
+tRci37/5u+tsObez/7b+VaB22kWdQ8Tdc843CwWkksANyQmmVl8TdhxSHm8dq6RRX9yPj+jV/Ni
ckVULrLPFb71XwB+LbWSysqJW8JF5bDVMJBUU3NI838H32Y9+fIREEYBVjqnl+W/jyqPJ9NCLxua
4vDhvBYjfvyx3LIlDRaoR7+fOwK0R7796ztBzJtFNe2BPU1pyAkgshCHx9pZ8AfGpr+rpSIyUb8f
B+FGXVQhp4pqOJrLsXBfmZGjgi1caMSELVdRQk0kgTBhsX/1+3MxKOyMNVw1Add/Qrqn/O2YgI5P
yIfrOzo63lpT7y1lvn3y7En1whRIvT/8VDzGEmI3mlmst9dMon6aL9S/vgTiw8vCVUo0p6gPs0iD
mqjMY/zJ5Zh08e5XuD9LL2laWsJdGqMOovYQj6Xr4mzmvf68NK8flOcPg7ZZxGB/f/+KHiF7Xvi4
dmEKqN7/cB2nviDIsFjmUQem1wc2pgGuqNv5kvRYjpuxicqYRR1cmkp+Shmxls43smSbN2YaXcKh
6SA2A9zSd9jf35r9OWlewo20sck8t7dwt+VdQgFeSmoX9w6kp07JZ/ty4m4jkHp/Iz6qfnDkZ4Ek
rR7DTZLPsP5/RyVX64v7ppiohr3SXwNfLEBadyyEXLrur5WzdPoddlidyeVdwqHpIDblRQF0sr9d
O9ql9iScXJA+buQ+dYc5yGxL/Asp7eJvb+Kb5+WzO5pvN7VB9X7qwC51njR7DZezms7oDWw6BamP
y6J+d6mDifrn3G5LmK4WbulF7SL1sXhWEfX9Q1wz02B+hybREi40cAdrBAJHHQQCTQeBQNNBINB0
EAgEmg4CgaaDQKDpIBBoOggEmg4CgUDTQSAiwP8HfbQyJax1B+0AAAAASUVORK5CYII=
</FILE>
</FIGURE>
<FIGURE FILENAME="Forest plot.png" FILE_TYPE="PNG" ID="FIG-03" MODIFIED="2023-10-15 16:30:50 +0300" MODIFIED_BY="[Empty name]" NO="3" REF_ID="CMP-003.01" SETTINGS="SHOW_WEIGHT_COLUMN:YES;SHOW_MORE_DECIMALS:NO;SHOW_ROB_TABLE:NO;SHOW_RAW_DATA_COLUMNS:YES;SHOW_EFFECT_SIZE_COLUMN:YES;" SHORT_VERSION_FIGURE="YES" TYPE="FOREST_PLOT">
<CAPTION>
<P>Forest plot of comparison: 3 Perceived vaccine efficacy, outcome: 3.1 Perceived vaccine efficacy.</P>
</CAPTION>
<FILE>iVBORw0KGgoAAAANSUhEUgAAAxEAAADgCAMAAABLnxt1AAADAFBMVEUAAADAAAAAwAAAAMDg4ADA
AMAAwMD/gADAwMD/gICA/4CAgP/g4OBAAAAAQAAAAECAgID///8AAAALCwsWFhYhISEsLCw3NzdC
QkJNTU1YWFhjY2Nubm55eXmEhISPj4+ampqlpaWwsLC7u7vGxsbR0dHc3Nzn5+cAAAAAADMAAGYA
AJkAAMwAAP8AMwAAMzMAM2YAM5kAM8wAM/8AZgAAZjMAZmYAZpkAZswAZv8AmQAAmTMAmWYAmZkA
mcwAmf8AzAAAzDMAzGYAzJkAzMwAzP8A/wAA/zMA/2YA/5kA/8wA//8zAAAzADMzAGYzAJkzAMwz
AP8zMwAzMzMzM2YzM5kzM8wzM/8zZgAzZjMzZmYzZpkzZswzZv8zmQAzmTMzmWYzmZkzmcwzmf8z
zAAzzDMzzGYzzJkzzMwzzP8z/wAz/zMz/2Yz/5kz/8wz//9mAABmADNmAGZmAJlmAMxmAP9mMwBm
MzNmM2ZmM5lmM8xmM/9mZgBmZjNmZmZmZplmZsxmZv9mmQBmmTNmmWZmmZlmmcxmmf9mzABmzDNm
zGZmzJlmzMxmzP9m/wBm/zNm/2Zm/5lm/8xm//+ZAACZADOZAGaZAJmZAMyZAP+ZMwCZMzOZM2aZ
M5mZM8yZM/+ZZgCZZjOZZmaZZpmZZsyZZv+ZmQCZmTOZmWaZmZmZmcyZmf+ZzACZzDOZzGaZzJmZ
zMyZzP+Z/wCZ/zOZ/2aZ/5mZ/8yZ///MAADMADPMAGbMAJnMAMzMAP/MMwDMMzPMM2bMM5nMM8zM
M//MZgDMZjPMZmbMZpnMZszMZv/MmQDMmTPMmWbMmZnMmczMmf/MzADMzDPMzGbMzJnMzMzMzP/M
/wDM/zPM/2bM/5nM/8zM////AAD/ADP/AGb/AJn/AMz/AP//MwD/MzP/M2b/M5n/M8z/M///ZgD/
ZjP/Zmb/Zpn/Zsz/Zv//mQD/mTP/mWb/mZn/mcz/mf//zAD/zDP/zGb/zJn/zMz/zP///wD//zP/
/2b//5n//8z///9BjlLGAAAlxUlEQVR42u19fXAcx3Xnw8fO7uyCC/QCsEnZlEkCp1TZZ55NUgLx
QTteynZkJqekovifnH1K/rCSs0u6VCkq3yUpOda5ZCdWykolduQkpfh0yZ1t2RV/yF8REUvAUiLM
QClfOXfSAQQlmQRjANsgiMVisfi4nu+ez+3Znf0i308CZ3a6+/Xrnve6X8+8N91BAIFAmOjELkAg
UCMQCNQIBEIAXXLr8ZQ9fK3I/lnQfw7sbXOJmb1OKc3+3mWmWzl1TH2lLFaNggUCHXIPdCZO+RMc
gHJDO2AQOroSfRs8MzaeGOc/jUlkg2uvi+cWwtRXOrriG11Bzbnc9b7VDe5+N7E5rTlHFPkfR0f5
X+tjhcvrY1cvT04aV6wzHQ+PCFYzyQCFsX99vTB29fUAgkdPNrT15WtQuLq7thjEefnZ0XW+vS6e
WweLd+5eLUBP0KAyuZUubfD3u4nNaU2NGM2oh7QUT0OMDSLKj/yDUnwvL03A+/dPwD2ZbBbyLD3J
hsesnsbOnpQTJK4XEAMjeI9JcC8hpRZVgum49KBCMJOMPymFIlg7yMRKLPOD8f2Ql+9SHgWWk3Hl
MChLUsqUq1OwC2U5LskZtb2MZ2A897bgzdw//oNMbGW8z2jHjJzoU2aOlCTJM0amZTYNl1NSXJ6K
Gc15MM7uPmqEhtxGnv3bdyIln0gzGVAHjMOzPcnTh7aUAUW/cuhEKn1yn572D6cPsZP/3DNWLOnJ
YrARPC0XRo5opJ/pmT3MTnbmx39rKxTBCOYIZY58G9wHT42+uMt+d59M7rDD9dHF3pFeaxrthHS+
VBjdMNrbe+KZ1PG+1ruZCdYWxu620Y7s6LeVVr135Oqro++2DNMY9H53a330KeN+984mnznRixqh
d+LYEfWmz1+E241rmzA3r8ivhRLML01u6mn/Vk1bWILdEAuWbNY2+N8O87HJoqYn6TlQSC8cgL1G
t34X2BSZgb+Bh2BeMafjMH+JHcbhP2w/vWFwfub8GhQPpj9mtbcE6Xm7vdka2NOas2e0YwSOXVJb
ecv3ni4azTk6cw02fjWdhi9xdzfN/kGNULEwvKktozMwZXXsPffADp9rHDLONHZhQrwadR3hvHcq
duDj92gchCIY1T1hM2Rea6DC0IR2mM2V3vlxncHJP5xWJtGjj3zdYm8H7si05kpCbU6H0Y497fDE
9NhTt+jvhyf/eXrnOpC3715kbbZuxh32+30za0Tmq2NaV+YtBjvg6clJ2/Isp4qNd1pVOGcS7FII
lprU+hgMA/yEjY85pQPAONDFZ+6eKxjLiOTIf4EN+NDLVrE7lWwdrXczSyAD+7/baMc57fAbV//5
7JixnM4nRwkU4LW4TZHyrE2oERrmz6kG6NARNtUOa3LKfi1mk3YDlV2R3WmWpoSEBENljaAEs4PZ
lHF9ulqC1YFOF1fyX85dZaoxdEi1mtSDfM/qf7IkfvWFPy3fC7cNWe3NwewQ64mWw9UcKa9kppNG
O4qgrtCS93yXU+DVt8bLnfBzs+zUut+zcK7x7Lbi+4jDsPCZngOwsDg3ffLCGizMPa4M/4sPFR9f
/OFfskTQ/1j65648p1xR06516dfTFz9XFqpGfR/BE3yoKF1VySze95XNxVWD4F99/nONfCHRtZn4
48/+OPUITD+yJbF+WH/by3F2KK78SexKakPrIICekZX7vnDHT45o7VW5/+9bS9da73Y+Rna6Hut6
9s9Ab8f20qtX2WHjlz/6J1d6zOb8v5GVxMLm126BBeV+azfj73621nh2O9DTD4FofasJgUCNQCBQ
IxAI1AgEAjUCgUCNQCDaWyPyPXHpdGoGBuyvKLL+fp8ze6eluOWOmY3EQzSbdbobmRhICpaaSnqz
Xx1tRzGuf+zEy5CXsvE8lLMJV7p+Zu9bRrQMUwZp9WCWYFdjcXnQkxtfRss9qg/wjMZvb7wPYK9o
cC1JD5YjukdePRTUEkmSp0O2ZE86vTcDea0lfRJrSU/GaElc2qtbS/g3dLesr17/l/d8cvvkQVu0
hvr+xBt/d+pv/2j9Pb/wT5VzhsBhmFxY8CZ08s2+FSwsKOWMX69aGW1MVUfbQZzrHzvx9eJf3w63
/v7G4P5XOoyCjpz2vj0MsF78+wOgpalZTIqsxt0fzl3c9uogX07J7U8+PXZfx9f23/0FVnVHemO7
nNJYGVyLXf6DfSvlaO6RB0/wcsy/JTvr2U+Fa0nn6dXHL3+69MUD519ROvHSY9vl2HVdV2KX73q1
bi3h54iHYBvkyU3TP539lVMJAiBnB41xT/NZz2Z7VEUqw1tZiS8auQF675LLMJNM9GUVEsmk4bOv
Z8hmn1QCGgQwoLpQpLKDrjiFQTZCpAZ9C6r1aRlTkpQYCKA94E07IFDHiteYSUqxpNPPdIv9N63+
S8z4CiXGoU/tm2IqXnRFWsRZ7rhvfVYMBKNEWHkjtsC8Dxk5nibxhOHhtwmn5uEDsAOfUH7tLu1A
vz5dFScSGXmyUD9j4xyTEX+fC5m1RO8zrb+N2A+tT7WW9PbF7zJaEoflY6wjd5V7CbBzYBe69bG7
j7XkVB1b0smfHpOnFDG3ogG6R5J5xcmnDE+BcuNMn/Wly+oEA++Up3hqey+Ofh5uP/ltbTxYed3l
s/9A6mS3CFvLL4yUoTzyQskVp/Aro+u9I+t+5bT61Izr8a1Xx64H0C6f+AeT9m+rRdaUCIQjvkxx
8RrvXtnaOOl83b/DhpQS+9uBJTO+QolxoGpqIjn+gCvSYmoHdqZ8K7RiIBT5lscfMGILzPuwvTZ+
YmfddJjrUFyCzsIn4dfi7MZ1Lnbmty7qVgi8Ul/z+zOs9Z/xTZ1ismL2mdLfSr/sGH2qt+T47nrJ
1pIPs84sSEpLyp1leV5L2a5zSziNWDsHow+nZmxDGMz9COAqU9aPqcq6afisF1Vdfs5Z4tI8fBMS
kNZkoNjv8tm/NAdxoZVEHPrZf3F3nMI8pMuf9o0C4OordqZ/0x3bwNEuQcKkbQQZvCmANh+vUbzw
YNrpqpwbndmeprnt/GguZvLN+mNeGx/okuX7byI2Wh6L8czZWNVjIPap7C0ss/J6bIF5Hy7F1D+D
/RgMf4Mdfi/358mTByFxSD4ifVVSByTLc75OSI8OjqV9W/Lwi89Zfab29ze1YAm1T0+wk2dj6p/R
p90wLCv9lZtOsZbIqcRg/Ij0RCNawmlE7MrsORh5N586ofiog5zbXtw+twScz7rG1B1X/sleQo1n
2IU7tJuccfvsswyV/ZWVsIWLuVK5lLvojlOYPTd67JSv1HL1kaO7P3LHNjhp7/G0k7kg2sDFazz7
8Bd6mFFjQzdkJ7oz3RO3sjOTb5Y/Y/bGuIvgv0Af++OY41nVYyB29qnsqeX3zBAD6z5wIRyv3V34
aI4tTkqxeTaWrpYuFi/dX/igqq71dt99CH6f/fm1ZAqGrT5TGdZbYvbpHdqf0aevny9kWEsKpTvU
lmxd3Fz4YOH+RrSEf/qaWb3ykq6kOdV6UtyglepjE/9mQrXn7nX4rGeuXZllGjANOpeqg34X5M21
Qpd2acrIMCPamkxivG88kXHHKdArH5oZ9w027LJiBArw2iuVaduC8ujiHwbQBi5e4wy8/rIzUWJT
aZwN09vsz+K7Q+tCHxzIlXMHXGOqsYzQYiD4mvTYgnt9YgcyD5Q29vQ5R9H12XhmPPYlbfa4rb4a
sZR7KLfk25Kek4ccfZYz+oWPgeFaUigV9zgDe0jKzMX2tIHntkZpRCKbyXxTma7UgKfFAdUIGT7E
Dt9h2qs25st2n/VEtpj5FitxLwwc0h4eDLGuL8JstyUlqs9+FwxqGe4cFrCaNGs/NyIte8QpyPf8
7mvQ5VdKr08ZRzph36wf7emRnDftXwmgbY/XKA25tXECfgb/B8bgWxztz2lBATqGnQNcbCLmHFMt
kdJiIH5uiDfc1NXJl12xA1qhpFR+fiIOcnxAVsJ04JcYt9roJA9v5otWa+uA2HhAS+gLxbK9z2Iw
dNjoU8mjJR8pEzYKy/FFWY35KL0MOdYXSsp0fVvCacT18wXpEzM/hKenDwLN/abSvu0X1x9X2J6G
cwfUp4kXCmcuWC74z8/8YuzOmVUYza1rjeraODfJWv8YAf3x86ULZwoXVoGeu/4drbr18ytC6wiI
bcJUDC6dPXPt/KqR8MT0m+G582tvPN/jV1SvLzX9JmYCpb7nR7sE3T609/vThoVjheOs9Ur/rOYO
7bj1DM7F4MA5mH4bR/v4i8VOMB/GK2Udpla3xzLUXMdN9I3mjnJK9KMXHu103wd9Vgf4flfy0Zfy
8FzXWu+xBYCBziU4nlKf0Sx9fWd/74XVOmqEV0uslxDSqb7UMN9nky9sdBh9uuYu9P3XU8VZCmtd
h3ovKC2BAyAnj6stObt9oPds/VoiEh+Rh1vGfrwsTFJKXpz7+Hmvx2NZaN2vCtULcfnivvefD/Ow
cPFIFZ8PGLy+2XptHyi0YUtENCK+15kMsZqZet8OxJJLnjbN1k2nEUWyt+fdG37o+e6p8NWk5OXW
a3tquYoIzWRqqeU1AoFAIBCNwa+2GD/dOEcgmosWk0D0BkcgUCMQCNQIBAI1AoEIvbLmzqljnUMJ
f7Cd+cKWxSCgUfU8CEGspFabcC1aktVmV2v9qdovBjLLXyBCPehBy0ZV54AdvFJJYFmicdEAqK+h
0+2uEVq/Rd5jVJMEz0P1BLykRzivldEQM724cQikar8YyKztAiVhFcJJhJN47yoshnxSCcVZIKTV
pHYZpfpNN/pPvUD1//Rkqia7swBHwDHrVA9i0iGBkxOB0PUGiamdKnEVIF6M1gEkkNXgnmnG080s
9287zxHOsUkfWcAcXxxDpTYJu7JAqBlAzHoggjITpojNLNIGT+oYQ0lgVWFNkNq7hLbc43tvTHL/
3ggaQbzkwT0QEd8BiIiIAg0jSdRmv5OKcqcVIYESRMNLM3Wss7wbRjwqYqwQWosZbxhNlAiy57mg
Q1SlEa6uIwJjEw0lbJqAhLMZ7Ca0SJGAucrOgM+y2oNsoMkUVBEJ0KEqOyKYvVp6vGakbyyNsFaP
3K2odCuJPwGvotUIhpA0iYoccQ6fOtNBY3BVXHKP6mqQSEpqTUV/nepW1p4TrOCdpN7n/k+GqhEK
Go1CODSeqI+d9EOVVXszEM24HMxALamIgDnCmNxdE6xhNemDjZcNZctiI0C19aCewX4QtTu0Vwc8
HV9B96gsgKio+nhU7U3BnpVfy2jnYUZqi4gXA36ptpvkUxbhC4yPaE8ETIW12FdNQLbFnkihF0e7
qkRDi92sVhOibUCqSkK7CecIBAI1AoFAjUAgUCMQiPqurM1YAS9ng7oEPoREUFiCI6fWFCqymKRB
4RHeVQcyQh2OqhHHRxhdz8dHeDFkK2uyTXFtHUIjzDdstcQtRO326hRzsQrsGipClf9RqepARqjz
GGF8BFel7YcHQ/wPXjMa+Pi1PaOGXE9fiTFBUNvwRD2GIeISQqjn4z3dLShk2IOYEPo4gzuSPX8F
Zo0KRIR7n4yNeyfnaHmX1xhD2k4juH5sQOBDdFJRrUJQ0zE1oAoizggJ0Ix69VyFgA3Tv4Y29g6t
tYUGCGtENYEPoYblWoaiNuvmKOIjREr6OJuTFvTdaEON8JkLW8ELgER4g+slKpR3yIsiPkI8KMTn
auOVIn2jaoRw4EODpohoVxG0TgxTd+g3bW7YP8WpQgR+8RH+M0OzFSJaqfKNiIiMLm12o2l9W3pD
W03cGtNy5RcNfKDmQ6n6Lqea6OcvEh/hGl8iiY/wivewhUO4LngEaCBEgPER7QmMj2iY1YRoE5Vo
BZvzhreaEG0DjI/AOQKBQI1AIFAjEAjUCASiNVfWgk+uvfdYsP8IseOCKCj/8UqxvJUrtG/MQCu7
mfIMBHz2tT77R3AvUD3iI2z0vfeewPiIUBoRoWdriB0XQpIUeoIoHKxh35ihYn5bMIU3I86mRrp/
BL8HgSs+wuVP4LH3RGMdSRTv13Qba4T+VtocKqk+olArGo06HMcEYyci8egh1eUlIhlDiapIfETE
IzEJrLly95LmeNd0+VwnbaIRts7jhzYlPsJj5xzx2IlIeyCUeolaCWL2nC2YwpsREsLajGpQIBV6
htY73NePtzVovzcg3V6S4do/wnVB5Gvf1PfbsDXZYqFUQcD9moJtYwYaoebyw2cj4iP8GdFjhdH3
NbxGaPYR9bvBznDkcLETkaxTBAkQ0YhxYmxHBxX3WPD09a1Iv2HxETRwCmmGMqRvAI2wJNdTIYjx
VMa97ZvIphGRKEM9/fwrP5iyP80RcbhrXHwERkBEgE6HUVNx/wgatKJqhEII+fnTEEIEUPFTHEYH
2aoOZsT6KEa9lq0V2Ku6S9Bqctv5duOBUDPswUogRriEUOxEJOuIMJEXwrtUVL+rhRCzEcdH+KR6
DhyBsRUIX2B8RHsC4yMaYTUh2kklGlrsZrWaEG0DjI/AOQKBQI1AIFAjEAjUCASiNVfWjkfW1He7
c1rpG9R1iZIIUdz4hlTFxaQnhxVZqLx/RDPiI3z2j7A8cHD/iJAa4fA7oqTW5xXRRkmEKK5nqhxN
4clhRRaCGGlefITv/hHUutCA+Ih2DIrw0QhHfATV9qSxR0oYvyhxDmDCURJVe3+GKF5ZrYM4FGNE
kMtIxuRa4yOgXs9dPSr2CYogbagRJudW2IMrUsJSG+cAVvcoCVKdGkVZhT0+IjSJesdHVKPB0XPU
jkERARrhYxuLOxQTESmoUTREitPQmxFFM0J6MEB1t6Ka4iMicL/ANUQ1GuGMj6D+EkArXW4qwkUi
VAiM8BTKCmUItw2cEapBSRP8iji39IZUnr6xNMI50LtiZGiFTCJREg2YIsSz6q6ionMCrX6FUJP1
QmtxGsawCXH4xUeIzQDemVpAIWhIamL57QEIVIyBaObMGvpM5xp9/KqYI7j4CMfmES47QXuOF26H
CfvF6kc8geLCwQCeHApbWv5lPEIbaomP8Gq06P4RYbvkJgfGR7QnMD6iEVYTop1UoqHFblarCdE2
wPgInCMQCNQIBAI1AoFAjUAgWnFl7XDapH7BEa7EukdG8KUrOcDaagqqkG+JQdQ3vxfVRsZHODve
Hh/hxZB3arN8mxT3v/bw7+h2PogQ/qxqZRmOLDLCVrpCzAP1qt4/o37Qifrm96LayPgI91cHiWcV
XvERtlSCj1/DaIRreLEE2hzl7INdQ/aPcJUOfD1FQxG18lMixIH1eWUixkADxmRSsabmPXTVe6OL
OydtpxGuwY/bR8Luv9mYyAghB/OwNTmlKHD45r57T0IyK8p4WAUOJ5XNE0LCWU1t8TKk26nPFb+4
TqIQ3AYNTlX48tAKZow90JoIUaJRxEeIyDz1W9ig72v164iKUuEvPy1kour+hmEXLpXCJJy+dv7E
3ZRqio+gFbakJMZOcyJb3TQD6fbUiPBd2Nj9I0IQJtURJZGxQNy5a1lNUbN/cbivLzorDf62Zxy0
wjTRCIWo3fapuZhATEXEPaHHOPjsEEFrajSi4hxhi3xQf5iRwj45G7J/RJjSVe6ZUCG/EXMgEFPh
EdpQS3xEcKq9tbh/RE3A+Ij2BMZHNNpqQrS6SjS02E1uNSFaHxgfgXMEAoEagUCgRiAQqBEIRAuu
rCmx/aNf8nWmrvtuERx5J8GAoAd9+SgQH2Fvt2B+M5rCf7eJ+sRHOKh6xUfYI0dcZfW3I1Gurdsn
6qEqjdD6rCb/zCh3i3DRNZ8cVvJSpULxETYdEs1v92em/lmijo9wdaZHfIQtcsRV1vJ9RITQCKsz
3eFYxg1tSEyEU8qBc4gWGfMr605ATeIVeCXWQ+ZEqXrv/RQ5RwbB9ol6qEojiGN7IVc4VkN3i/An
SCMNQgglL4ZSGm4ZITcOqX6urMUDkUSvGYS3mm6wVxzdzh4l1DcIQsDROCAks7YxidjqjPbr4L41
BQhEJbI2LyLdXKljfASirlaTS4qpaJK3aNQ+NvEL/GhFioqHPDhdxmml6cB0uTN3Jmpm7E49Kk7f
PBrht1OE85dATARp6o2vvOoIIyv2zIJFSX2XGMKNxdgKIdj3jyDcciJgYggTExGBENDqCVYUgRBb
Qjh3YvAJVqhDB0Rj+4uxi1aTgK3jHeTQkJiIgPpFighvVREqhoCIb2AR1f4RXjV7VMGNAsGxFQhf
YHxEewLjIxphNSHaSSUaWgytJkSLA+MjcI5AIFAjEAjUCAQCNQKBQI1AIFAjEAjUCAQCNQKBQI1A
IFAjEAjUCAQCNQKBQI1AIFAjEAjUCAQCgRqBqCsWZbncpqxjVCkicpR7N1cA+rZjIpkxqhRxo+vD
3s9fZgoBq/KzbW41ZVUYvwaSXIJ6yCSg3CPF9/Iwo+XsjfcB7BX1/LIkPVhW8iaaMe1MpSQpNQOD
ybiUHFAu9DCmZ9jFnhpnb4UOkIR015SzDhKPywP2zKmsIhBSvIf1Uc9ppT8Y8j1xaa8MfVIvo5YJ
IVgqHattrD3xrHGnOPp6vTZ+9DoVMklWeNC4udwNrhPy6YOr39ZOl45LA+2nEV2yebqwcBgmF4xf
J99snh4G5TR/5f+WyO1PPj12X8fX9t/9hYUF6EhvbJdTHWqewbXY5T/Yt1JmeZOln32m4e34X9uF
xfOfKnfs7Mv//Pw2LP7FCGP6f5z83284tlKLSmh0Mu9cXv3p/yzb6yi+Ky9vbm/zMrzvJMtMJlZi
Jx7c+uKp//r3sFpil29ZX46PsbNLn92Z+evrwlXrdKy2AXxlRL0T7IZMgkVfr9fGz6dPaXUCpHde
/dS7b51bWFi4tv98eUG7l/VD339bXAbo14fJxE/7N7oqlDi80Foa4WE1PRiPp0FiIxGU5bgkG6Pa
kbku2IRT8/AB2IFPKFd2l3agP6GlFicSGXmyoJw+MzbU+HYUt2JxKEOhtPxGYDr667vKxR2Ql2Gr
FrIandI0jW0VHHX05/JLpSKf+f3qv1swPw+nQIZj81rd34OLc+xs58Ae3CmLV63TsdoG5RKXbNHX
67Xx8wGtToZC6cAb4YfKiDYyvVrvu0CkhWXoB1jpVxhSjpcT6Xy7P2vqnU0+c6KX9eYkpPOlwuiG
MQLCHJMD1ryz8En4tXgyD52Lnfmti0bqKwaBt0KpKU2ZhXvZvx95x7nLAHdfVq78MUwN1KYRGp1f
70jGH1dv7BGrjp3/mPpIyjb/zLyu/LsHmQzrow8rhz3lwkHtrHOws7w1L161TkcfjpR6u3/AJVv0
9Xpt/Jy1UiHxjmGlFUdKcqy+N2DgIxf/lR1WbH/Lr76h2OYaUYL5tC7TxYPpj8GuqREZiMHwN9jp
7+X+PHnyICQOyUekr0p9Suo4mBZyBxubm7GS+ACMKvbC7NhBgAdUbkbPPXy0Y7sWohqdufGV1DcO
KnVsWHWMz8VHR/r4zOv9Wk+omNOk2jqTryUG40ekJ0SrHufbptQ7KL+Lu2TRN+rl+ZmwUuHK7Nyt
bIrYzNXbPNn5kvf1A22uEWxsukOX6b6jj3xd61xV0AFeu7vw0Ry7BaXYPGwzK/Zi8dL9hQ8qqTkw
J0dzcGqsQtw58dJvKLVfBFMH3jP2zI/3IvkiVXFOoeqoY+5urwkopx2mjT4zzla3Lm4ufLBwv2iV
OWfbCj18skXfUhKLHz6VccumjuGxzUydbwEtHf5F1Vji//rfUlxtc41gw0ke7lRPNuBDL3OakofM
A6WNvZjxmxkq8cx4TB0ZYnCbWdxxoxrzyO+98GPX9+rKyjpCqp14Tmtv+b17XB3TPt3XofTfaehS
DipOQ76sdsmQlJmLCY8WOh21bWq9J49mlcWd8UjEpO/Fz2kl1XYbVuBv6n8XVr/1lgFlDaEaTOrx
ltJaDNpcIxIwNAvnWAfnme16m7VIViQrKZWfn4iDHB+QQVkk/lIchjXTVR7ezBezKeV0XzM+FNj/
4fVlhfn44jAkLKkpDkAENyQOR37CDMn+D/dydcgwNAybXpmHZ+E7rFo1OZtl+jT7BrX3Si9Drnyv
eKUqHUZAr3dyclJZ3Omw6JtLbe4Cq3OI1cl+fCw+oPaIDP++Abchs7bZt2LqILxxqNhm+uClEQsX
CmcuXIMnpt8Mo7l/Z41DbA0B3+9KPvpSHp7rWus9xqzSgc4lOJ5Sn58sfX1nf+8FdX7chj9rfDtK
c+9XnrVf7zq0zpjX8dxM79rMtdqJr104fvrYNqvj7Uod+7Q6rl0oFGY8PqO6fHb9DLv+7Exh/Zhq
v12aOVM4y8RjgBnUcuq4aKU6HbVtb3e/R7Do6zD4mebrZCvwrrX1Y9eUKa6/ITci1tHzJr2m/kNX
89B2EPfiyB9IiAlXeutKBhB1RBb8PR8GCsVqi0b30KlwhelD4qdCYtBqXhwh/Jqm3if2GC2ZyKPQ
1hUSdPg+4E4tB73ziO/V9jRaWCeuw7OnBNW7fTUCgajHhIeefghEW62sEQjUCAQCgRqBQKBGIBCo
EQiEODiHC2PjcuOn+Vy20oavddwQViNt7KBtMFdjhV5Ejf2vATcvRI0w0IL7gVNTgtkfNRik0RPV
DxFQR9yAVhOlVBEMqp85LoOVwPJ45ox2hqgPUWKfERsx4SHabI7gZYISwo/K3KBqO1fzuHJGBuIj
0jR6oqgQCF+NCBQeJv6c0BBxUYvQiop6kUKUZuH6AVFZI+wSSANEsxESxepQqol6FCdQtzkOcaNp
BCW87JOg+aAREkVMbYykKi8iqBW4sg5lp1DVbKowf9TZZCKEQHQKgU+WEBXnCMMCUtbMYK1iecPI
YSSpOetnNenEo62Daq8g6kIb0cbA+AhEc4HxEQhEO68jEAjUCAQCNQKBQKBG3OSgLUABvtYKTFDU
CATCG/z7CP2dlXBchFvTiL2MI+LCukhcGkpsZ47XHcb7Eb0SDwqWn3gQIeMtvC9DuhMh8RhCPOk6
anH4gnhy6iyJ7iMtrBE1g7h/U09/D7cwU16k7JLlkDPiQUG/UIGQn57baiLgXcSLrqMWTZv4wr5t
tQ42z0lEq2qEOoJR9Ybpcm2eKsOafvu1BD4EjVBj1LPfZmpqh0qHVFAp4pqzCOVHVD8KxFc3dS5U
vh0SGCiQYaSV81K3XOhb+014SywkWoKJChrhjpCwD2vgiJCwBlFiiAXxHmPBdNSj/pLrJdaEM8o8
KIjETOhKzYXhEbtJRH2NuTAzJKGW35VIW5s5RdRcdQTM05ZgwkcjqFjX8dLnZoa47QDiPw/4NM9z
bCWVKVBwjs7Uk3Pia9tRiCia25tTux+V5jhG0aWqVa0m0xuUVlYSGmbeouFFKZQ8UuIqp57ZXBXF
xkniFN6I7RT70oN4PI9AtOA6glSeV0mI6Zd6rIV9LAkqbls4LB/PkiRQRUlFXYlGVINqqzFGFtGw
Z00BD2GpZ4I1TnuG4jgnCxJkMxG7FeYtmcQluy6ePVYGrrKBQh/N2N2qMwBphZa1GhOeGmGLkLBW
jJzp6zApuF9esmiV8RwQifkoyh60YHw1Q9h6scrZzXWNkE/1Fnnf56B+dD2DK4IDVJ1FdNOuiQ+b
7C9ahGdF6vVlryasi20f36qmjLNoVfERtDHfs4jMuha+y1HF5rXLusD1okV4lc+1sjaFrnE4oOYL
JPE+t5VxFQ3txUEZbtQPvERh0rf3IrkK7ltghoi0TOh31iSCHI02v0kDayStvHCoRweQZt5jEn0Z
9PRDIFAjEAjUCAQCNQKBCAv//SPsK/NwD8lcjgnU9dSd9/yDgIgJ9xuOaIMYbmq4XrRUUbKF2lFN
GRL8PsLLVyLUexsfjfBw3XGmuxKtbwfaff9MD9hqgxgIoEogQllN+l4Q1jYS/BYR1NiRxGs3Cfc+
EgYRPtGgSwMUMYzO03C6ikCIWU2OwdYKktD8GyjxesfJn3u8AbRFWvDxFHwUgZf5RB2BnqZDXHRB
DAiEmEZUGKcdXnj23SRIKLm0j9sVzCyn8kQWxIBACFlNRHwjLS6np9Xkl+hvyFRwYiXKB8J1naTo
Td0yyNctc02Fap4jrMgvwRHY4fjpOxsQgeWAh+u5TtSbGXxy1ERkX1JumvUt4zfxicXe+x/pLZ02
El1fPLZlzqr/TkKmsLnZe/+sb6FbmjJH6HIopAvu3SRo4MKXui5ZcRXEGvr52UC1xoI2jUCFaBo2
7WP2KP8jfe2zvT0dpki7PgFuywyTCgAKqx2snH+hsWZoBNG8W/WDKb3E5vTK/+LOicMx1lbIIqzR
1ZbMqjct9WTBL5jCRzmNMvYGOJoDuPyIED23aseZpCTPsIFeHerLqVhPGbKnzmQn3qFcGZSlJ9VZ
IJ+Mp5gKZfvi8aKR2THpjJ9h5ZSUciKeUQuVe6RUmZ313iVNeReqp0YQc1w2D8R05tR/c4O38ZNL
0Yd0y/QykghP2MxozAxeU4PJjmsm8Pk2jVnG1gDHAWeUKLHU+bx6vD2xlbidjejqmN7/WnmpX/mh
/y5+q/e31VxfvlZaVrp/d3G1z8hsh1Xo8/KlDc2up1vf7VdO/vbsU96FGmI1tTAwiKGVsPJoWTkk
5mA+YVwr9YNc4vJsHVvaVE9+Jwbynex4KSOPu2YHBdzvb84f0AolYvAuhdpC5tRcI1rU3X43oSVi
exEaYuf719hhPAOZmHFNkfZpLs9EhlsETLG/DHjNDnbsZRzUMg1qEXr6IWpCfmeQ/ZvLQ94UpRxb
I29xWabzPglByBmFpkMUQo1ANB+vrytThQxDm4bsx1eAJLkc0uygZlH9URkysltRvI2XocW7NKup
DM9b1HJl1AhEayOjSPtkf7zE1nex/era4i3SZorLIT+2pq39RvukjefMy7+1P2gd8Y/FQ+e1lUpf
7FGLWndPvduDe5UiEDhHIBCoEQgEagQCgRqBQKBGIBCoEQgEagQCgRqBQKBGIBCoEQhEK+D/A+JI
hZiLd5LMAAAAAElFTkSuQmCC
</FILE>
</FIGURE>
<FIGURE FILENAME="Forest plot.png" FILE_TYPE="PNG" ID="FIG-04" MODIFIED="2023-10-15 16:30:50 +0300" MODIFIED_BY="[Empty name]" NO="4" REF_ID="CMP-004.01" SETTINGS="SHOW_WEIGHT_COLUMN:YES;SHOW_MORE_DECIMALS:NO;SHOW_ROB_TABLE:NO;SHOW_RAW_DATA_COLUMNS:YES;SHOW_EFFECT_SIZE_COLUMN:YES;" SHORT_VERSION_FIGURE="YES" TYPE="FOREST_PLOT">
<CAPTION>
<P>Forest plot of comparison: 4 Vaccination encourages at-risk behaviours, outcome: 4.1 Vaccination encourages at-risk behaviours.</P>
</CAPTION>
<FILE>iVBORw0KGgoAAAANSUhEUgAAA9kAAADwCAMAAAAjIVe7AAADAFBMVEUAAADAAAAAwAAAAMDg4ADA
AMAAwMD/gADAwMD/gICA/4CAgP/g4OBAAAAAQAAAAECAgID///8AAAALCwsWFhYhISEsLCw3NzdC
QkJNTU1YWFhjY2Nubm55eXmEhISPj4+ampqlpaWwsLC7u7vGxsbR0dHc3Nzn5+cAAAAAADMAAGYA
AJkAAMwAAP8AMwAAMzMAM2YAM5kAM8wAM/8AZgAAZjMAZmYAZpkAZswAZv8AmQAAmTMAmWYAmZkA
mcwAmf8AzAAAzDMAzGYAzJkAzMwAzP8A/wAA/zMA/2YA/5kA/8wA//8zAAAzADMzAGYzAJkzAMwz
AP8zMwAzMzMzM2YzM5kzM8wzM/8zZgAzZjMzZmYzZpkzZswzZv8zmQAzmTMzmWYzmZkzmcwzmf8z
zAAzzDMzzGYzzJkzzMwzzP8z/wAz/zMz/2Yz/5kz/8wz//9mAABmADNmAGZmAJlmAMxmAP9mMwBm
MzNmM2ZmM5lmM8xmM/9mZgBmZjNmZmZmZplmZsxmZv9mmQBmmTNmmWZmmZlmmcxmmf9mzABmzDNm
zGZmzJlmzMxmzP9m/wBm/zNm/2Zm/5lm/8xm//+ZAACZADOZAGaZAJmZAMyZAP+ZMwCZMzOZM2aZ
M5mZM8yZM/+ZZgCZZjOZZmaZZpmZZsyZZv+ZmQCZmTOZmWaZmZmZmcyZmf+ZzACZzDOZzGaZzJmZ
zMyZzP+Z/wCZ/zOZ/2aZ/5mZ/8yZ///MAADMADPMAGbMAJnMAMzMAP/MMwDMMzPMM2bMM5nMM8zM
M//MZgDMZjPMZmbMZpnMZszMZv/MmQDMmTPMmWbMmZnMmczMmf/MzADMzDPMzGbMzJnMzMzMzP/M
/wDM/zPM/2bM/5nM/8zM////AAD/ADP/AGb/AJn/AMz/AP//MwD/MzP/M2b/M5n/M8z/M///ZgD/
ZjP/Zmb/Zpn/Zsz/Zv//mQD/mTP/mWb/mZn/mcz/mf//zAD/zDP/zGb/zJn/zMz/zP///wD//zP/
/2b//5n//8z///9BjlLGAAAteUlEQVR42u19fXQkV3XnlVpd1dWtaem1pGAZG+ZDcXYhYdczw0ga
aeCgGeM43sTZxCSczQKGP/CGkHj34PUhJ5s1DksIJmbNWSDBm3N8wMckOIYDBoMBjzZGatnTjMc5
BNi1kabH2B6NLamfpFGr1d362Fff393V1dXd1T33N9Pqrqr37rvv4753X9X71esigEAgOg7dWAQI
BFo2AoFAy0YgEC1CRAibRlMHRGQDkpWt8Mt+5H7OVdeL0WTBY+iZR8ohbw2DXV09fP+msRRMhSHm
N8L3barBoVxDYYUWM490RfjNSKVcvxJ556qW673tdsh1GMfsaYagJDU61vRi5N/OeAx792jIG8PQ
5d1LG7A2VCm/xeRYXj14y5jfIg4TFk/tXspDb6Ved7qULG5quR5vi1yH1hufmnpQiBHIJTk+zgo9
yXN94knpMzXVK8BQguNig5ATbupnp8RwyRwMCRyXKMvxWRh2YUjguYTUVjN8TK69/piQgdwez7EI
AIUEX4BMnIvG+6bi7Dg+JaZiT88FqSfg1wHu5PkkqDIH41FJZzFuKs4/CCCeB54diydzTPadOfWa
GEfUT9TfkGBCkHUqQDnBSxlU9W0gXptIpKIrk2KaMfGZCStb8UvPj4hl2JHLfoYTMyQVlqR7u+Kq
ie+zXE/0QznOi9nNCLF+cSRneWTtRMt1mZUKxwszUTXXcp2jZdeO/9x7vAAHjiaSY0noO/p44ki/
fm3pFdjgSy8evwwPjT9D2QkWLnF0P1weX+wb7dPCMPz78Y2+0Q32o/y2rmxUurD7/fEp2H8yvnb0
ADuKxSfugLevlDbHim8aK8Pi2Bw76ZCeG94M29B3Lv740T5V5sbYq8mxffLVnYWJ/wR9Jx9PHO0r
sq4eJFV/0HvugHztD8U4eaZf/9GEcLRPl/rEy7JOBHpGE/ewE5q+DcTt8ALr6Vgb7hmNi50IK9td
9mXMD2vx0AMby6zsT5WUDEm6t69px1gVslxvQ89YfEfsjse/Leb6htFLL46/XZunQBT6vlvaGH+o
rORaqXO07JqGa7FLhOwS7MIWLCxNF6AIyQUwzGcLKSh0Jz8Ae/AYLGyzEyzcPEywf/9x+9FNLQzD
AiTLfyXG3Hc8NixfuBCDUXgrLIhiAegSfAkKZ+9Mws4RGID74LPspEN6roM2U4KlnmRxFJm78Prt
R7fkq9lhdvkoHF6ALTVCEWLz0hG7tivGibIMFmDhPAun9xcDik5sqJ9n7p+ubwPxJZYZKT8szR+x
47tgQZxOGvMzNXX3mTUoXCuVvVo4ou5vbVvL3tNzvXCBHY/C4QtSrq9+4tGCmuu3ZNZg83eTSVZG
WjVKdR5adIVupcqU3CWKX+yjHEVPsKN00XiSXJ+JvQWmuUnpFDfJQs2Wnrx5AkYezali2B9SOA7p
VWEK0u97OK8JnikrERSJT/7lmfivwaNX714a7rp4K0w7pOema+7WdFFSQpOZyk9AOk71TEiXZWlS
XowpKyf5CXZkPinrZMlgQ4uen3g0JeXHoAb7mPJT6Iu8klLKXrmu6N6uls1NOub6wdsnYU5Qcp3a
kHP98z8w53omvPdEw/7UKw3S3DICuRx0MU8QtKlmHn7xgtg1iVfEr0enp0twavHxM/MbRgH04nsy
E6LTtPrI6KB8ikXoZv+kCApuhpeeZx03N3nNBJdyTs8N1zHv9DYx+ClVZm7xudMTm6ZCzhnEREwp
z6kpSFql2azBrJOaQbO+jcEW/BRghPmds3KaafnLlB8hPr4fNuSy1yDp3q4ogsCyxWpRye6c/PX+
S/98+ria61x8nIgtjrfk+hR6476HETi0OBUDDs4dYhOiCAzt1zXfd4593Q+H9qvhBBBuXX0JIkYB
wq3/9RfSGWFpVrmpu/8nrA1zcLAs3TFT6/eQ6KfPjo1ckPpxe3ouyG2xVvFVOHSOtQhFZvzWSA7e
ZxwVZGlKL8WOhqYS+rVDZaZ4DA4dZL+7YHHQohMPIw9J4cz6NgKX0jfkyoURyhr7iJjvqFy25vys
zm0tRuBXxLKflTMk6c63rWVfSpPySmo2Lrah/dLkQroLEr/1u2Lnrub6TXy5W871iJZrsc5Di/A9
zz4A0vPsA5BlP7OL87P3X3zqfy/e9eXSa2twebn0vf8D0jU2EY4OLEL27v9Rjg7P7ijh5j7xmb++
mNiUxGSlP3OfKHz6UmKT/YrExr78oHju1QdfnmMSjy5eWo0oyWws3d99NWQ/lbj6H++VkrWn56Lr
HXsrK7B4V+Err62DInMzt3nfK7MRRQlJ2vn5pTVInr9fHJAXb39ka1FLmUXlLq1FmP5jZ9fh8tKP
L71OSbBv8v2iThvLxd/8KcugLLuhRX9faudevnthC7aXtz7/Y8jOfrzEDUPWnB/oHf1obGFLLPu/
+8L9ZbmORN3bFfeRnch9kSc/Bxtvfp5n2d1eevGSmOvf/qPPXOzVmtLPR1di2a2vsQrJzn+2LFec
WOc4z27YoC6c33fjmTx0LPhYdt+NTxcAgbiiLLtA9vai8aXOraHU1jZEnjqGTRVxZVk2AoFwADJC
EAi0bAQCgZaNQCDQshEIREMsO9fLcycTGRg0P+KW1nA7I7N3kuMTZQ8hA8fUlLK63I5BIXD5M3Hw
mskKis0k6tQi4azFVAZy3BSXg8xUzHZd+WVOmwll9ayKlr60GOwsz8UHHbVxVTSX4LlkGcqyvoTr
B+gtqGUX5XszTW0cjgVZhhnXDHOcMFtbhst73Mk9Vu5yhvulDKfU9sdze+UWZ9i0UuXqjdXLP3vH
X2yPXWtal+G6TAPgKycevnfjHb/+bPWQgeMATGezzslZ9PeHbFZMQT168ZoseMxkBcUMUgLV4sCn
tz52Ct7wvuijwx9+Qo1oCWlO+wDAp7cemwH5mrqoR8vADjlyftspa676f370XwYPrxZL12WeZ0nv
5d//bJlT2vnfRS7++Ts+vt3MxuGkOjwf/cawa4Y3pj5RW4a7T65+9pW/Kj4wfOYFsawv3Lddjl5W
bD76yk0vrpRbm2HTmH0XbIMwvaXxT9lH5ukKU0OsN5aGA5mTqvKVy/AmFuMBNTRA301CGTLxWL/E
MY7HbTznBw1E3/oxONXL/vZODcrc5akpkuALkv46T7tOSPpLRGSFD+4JBWn1aGKK3MnxezmFay7x
s81cZ6/Q+d0yR9g6YsIwzLJPDu5ReOpS3Um8bnEMiaVUbriGuRz8tvvSSI2DPajy5BXuslafJM71
9/O8qkkZhHkowetA4snuRb8EA8py062J1ZQw3fqFNnOsDbtnWIBdlQ+v8uZlbrrGm08JfF8/f5PK
+eNh+TDL8C5IHdjO8C70KGNk/2QsdWK69Uunuo0/D4ttRuWfipB5uhw795C0MFjjpMp85Qhcb25l
e8+MfwHeOvZtuf9becnGc74jMdYTnPLLTx9jHuCxp0sqd3k3PnGHpL+Rp10PZP0lIrLCB/cE4enR
RSiPvmn3XO8PTu4HmWsu8bPfOvbqvrFaucwGfrfMEba1yxJ8mn3+GCIKT12qO4nXzepqXUnb1Pfc
DmV3c5M42Gp+JZ68wl3W6nN3YfLw7oWJG9SKF9dS77GGvvnBxArcVobcu8/LV/4DXIYw4FM7sP2p
ChmOqHx4hTf/0PgzYoY13vz2+sSR3Q3tzSpdYobfy8bCPMdMpLvcXRYW5Cvb8ELY5tnrczB+dyJj
vCrzdC+xRvNhqXPaUjmpMl/5KWuMCwvwGMQgSeXWM2DjOV+YD4w6IE5wYjDA/vEadzm7pPBnjTzt
emDQX+GDe1XsPqbYw1sw/6tQAoVrLuI0vH7n0VpHMAO/e7PbyBGWkT5e3p4dn90u/2x2SeGpy3U3
Ll2mUdixiSTzQxMpo8qmDNx9JqHnV9Jd4S5r5ZFlnu3KsJIpsfP/pjjs7aWT46P3wJGEcOCrBzmp
R5+HVCgaenJ86HjSPcPPPKXy4RXe/GNyhjXe/JNR6aOWZA+MCGI9pGcTY9eCkIgN8Qe5L8pNLxU2
y45ePDcHo283Xp2E1DE2JKS3F7fnlqSumR2LmZOVP3bxWXOMVIr1frtwTH53CQu0A8dM+WQBugLS
XHxb2sJIsVwcOT8Dt94qNbIUyK0a/jRdvP6jAZSwQX/ylt0fwaRXxeb+V2YrvbAnKqaUlxy1Nz1+
/XCt6/5mxHJTtPjvu+eVPOoVBz2T3DFusocZmJTiaaWwj6nVYFd7CV5j/wwqGzPw+OzO83p+pfiT
sgpaeaSkdDXBNHP70Gw35ItLt8Dfwu2l86XlrRelvigNuVA09Lvgv7GPS4bvmYERePLuv+mFE2qG
99Qyl9o0a+vy54QS5aUz+VQaWIaPLbBRerV0fiv7e/k/CVOGjU+9UqsXn1M6JYUnrPB0o5O/PCnN
J26zcFJTaxfPMZOaVWnMEqk5AjltImnlOWeCzXXqkYn+iUdSdu6ynaft8wajrL+IvIWTXFkxfuLt
bL4lscZNs+rc4j8fntisuZI0freVIyyPHzz7RCTWaZdWFF0mUrgV0TQ/F7UNXqp3Lxzfb8mvwl02
lIdZ3EZpoyuiOqoAI5vR48O7crezLxQNfSl9V3rJLcMnesf2q3x4c4bduOepfLGwZ5hYHuJS89E9
uTauC5tlx6ZSqcdENwNyKk9Y4el+h/VWUqa/auakxqYKqW9JLx4Y3C/fTDzEarIA57QsW3nOp0aC
JfIupEfTCxbusqi/naftDwZmtcIH93pXe2R8NityeBd1xUQp8Vu7P2nibtesxa/YtIiyIWYJltlQ
HlV56qDxug1pm7uDyYh18NLb/Nrc1qI5vwp3WdHE5MlKfQG/mJpYAYEb+olUwYVtSA9Jbevn6f7c
DxtNLPeC6ETUPcP06UJZ4cNrhXpIekuezJu3ZTj+wTJhox3LtyCVR/F5SJdvk67MbuUKU4kwWfbl
M3nuY5l/gkdnrwWa/oBYDtvPbIhvBYvNwpz0DrHs2fzNZ9e0GD/M/LvoqcwqjKc35MxHNuemWSnd
R0B5PHjh7M35s6tA5y5/R05u48xKgPNsGNiC6ABL5Ugio6kl6v/Umf1XPRNA6Sr6J2ZfD/F04gnv
iqWSwKXE8tp/RlMsnr4G1jLriac/X7MWn8w/uybFj8+t/Y59OAI+CtE5SL8AFw7n38jmjOL9y2fy
MZg1pm3CZ+Tb2OYJu95nT/6yOb8r8gu5lfIwQkoi0bV/8zkBeqNrN5xl09OZ7igIa1IfPvzk7uvu
Of1y6y27B+z3bvWH2NyJ/sTIfsP9iOmnN0XnI3s4f8TCPZcife+lROEchfXI/r6zWfEFiMMgxI9I
tXF6e7jv9GrL8+uF65WDq4//eNn7CBM/P/9RR8a06/vEEMGjdl730OWt2pMZzLcvddyX7r5KKaSW
ze91x2uYH8+8cwecGdMclNDimoXaed0JYbn2ZBLLQtsWkS/d44mljrFsBAKBQCA6Cb/bpnr34JiN
QFRCm1oIsjgRiE4EWjYCgZaNQCDQshEIRKtgXJcjMbQM9wsoMX6ZfrnCFEQVIEt1/AoEcjpWwZQE
IVX59qV1XRk3ZUo/Eg+dRdjkaydIzYXhIEQtVfZtOHBSSEvLGJe23Z0oeeVZshMsW66GwCuAyg3L
8SuYBBySUc/WK1X59qV1XRk3ZUpThhhPVkrNdIKSWg3bQYiapPFAKWezQtRRI0IB0VJvXKoBSpWG
pTVv8RdV/imXqXTZHgQMAixeQENgb7UkcKn1SCR+dNPMyNl7chBDmlPaVUvfdqI9nxqpbJEpmGpP
y+6p1GUrHS5o3a65A6eyj2ULAoGOyDVajuJ9iuNUIFJpawYb5+5A882B1Gd+Ie9WQwCV4TA9Nd1B
lk2cKsk+JhDXeiReWhZtWFtrSEMWhZJa7w5QsBtijWZJzSVu6nGdg1rcDSr+r2OaS+sPRHE9VDgs
21ZPXlo0rak1yO2tcaNdYHN44jz/9KSJmkdiMU+/yhFfwyKpp7vzVE+Nq0xEA7xxa+uo1jKIuwCn
qA2ffQdk3aocP8KCn+97Cep0c82/3ZEabgd01pCdbG/L7nZrHn4cZ+r8m5KmueJ6gyQkEMNS5fhp
nBT8F6Vj2VF/hl1nx1Z3IPTFWz5mU3XybPWuVG9cedbh5JubgpgEUPnGjxLA/BWkLTdKsD0PvjTy
pR81PSquKIKqz42p4vATw7NwUts8W4lKiWOS+lW3E2CMS4F2zH21NgLysxFBzQ4qj83tOnK3671x
XF2KaIB/3vzpF6KSN45AVHXUfV1CdxzHbAQCgZaNQCDQshEItGwEAtHGcORnO61FbAnx2hfMxOZg
xfqUSolvxSyRKmlhWaqik6fr4WdbkzTxsx3r3HZVWZKI99BaZtnaSpMamIYNJV77s0CjbgGL9SmV
+lfMEqmSFtYlbzp5ug5+tj1JUpG97cDtVrqYMD72El+ukLwSLFuuAaI2ImPPSx1GHEemYat7ZhpW
bgIltPbyccwNqRTUFKPRXSxpjxpxTT9S6SLpMMs2NIpWE68b19ia22HIcUkAuamkhUPPahpHW9ZT
kvC2iXXo3AftPbWVRmXidUM4CaHqNoKYvQcx46Q1rV6vj5/tWxOC68XDaNkuvswVukjQ0GfV3G9Z
I/jnZ1Pf475vfnY9vXT4HbzklW3ZnonXnTxk10P3poGVSW1kcRrEG5+qKI8MzbaxbEocqsx4cEUa
dj2jjzluPcVD6ngLRGMyjobdHpZtvNGjMXq9Eq/N/OCOmBE3QqovEcTywJjW9BqTevjZTgroVy0t
gJiv4jy7lUB+NiKoiTfys8MEXF2KqHni3cRoiMDm2QhElYm3j0voluOYjUAg0LIRCARaNgKBlo1A
INoY5jtoHh9AUlLh2JG73SjStKPyNEiauI187kOsMfM+CF8mEaoMUjkZk+oN2z/bOU/WDdfbdP/s
TrLsABf6WrftDFq+a4r1Mamr5cPfexeMkvxt7W3aP9tFC2sZN2H/bMc8UUeN2mXjr46hbPdY+3yi
GCKRlxsTvZsGc29t7I6rcbebQdElHs7UK5X6e6GK65hWo4iK63d98b9rKYOKm7MZx2naxFqv1x+z
wUbZ/lpwjamF3riSBfP+2dJ/a9ddG3e7mcWitqeGuH++loZWmcvUIKLSC6lIDdOn2rLsYctuQwKk
JbUe0GDgQNnulP2z5XXA1pzbTnjZXZO67v3VOKM2/Q5wYgGG14qROm2kvqaovM2q0iJPQzVB3fxs
83uw/OQJl4+HwrJlv5u6NXDru7Zq4243g7BLG/LWJoUJQ+q0S1qvAC9ZIzo1Q3uZi/9+rkqaHuSG
n6ZtRLJTLVuvC0fD1m7MOmyc7GHT7GYYNQ361YYk2I6ieeVCmnabA8mc4UO3xW2qun82rXQbIgSG
HdTG2bbuwpNXUuPtGn8iqLdkmnD7CmkebTJmqw6nef9sQjXatX6BqHRtT9ztZsy4HLeaDkpqAJtz
B8ftrijJgR7duP2zLbxx55d14Dy7JUB+NiIoxxv52WH1xhGIhnng6Li30htHIKo66r4uoT+OYzYC
gUDLRiAQaNkIBFo2AoFoY1TkZ7s8BHVZqhgOlrYlrQClVmBGe9LIzB+vWYgxU25sL3PpNoGfbeaN
2xuRTpVHfnYrLZt6286C1NQcm8vStqQVHPwvR7dSnKnfnqXKIrQW8LOtvHFr9Rqo8iFhdHbyjtnu
lm3hZ1N5FwgzU1s9orY3a3hmaTe27yamtILsL/yOtkEuOafueWtM6RJvCoWybXuiXwdfS6H0xpUs
6rRrG1NbN39rvx4uljYJvpUE9A4mX32OaQvu2ku3UaZHnGdxdWW1sW2gk3fMrmzZLnVEPJuLp/cM
NLaTp415r0h1ZnRFjZq2fDpYfrYn5asVCy5Aa71lW/nZ1L2GaLXTHYQASN+V3l8QaF8VLD8bPNwb
IRW1NvOLWozkFWvZ1qqy7aNLqwTywtJuvyE7QI188cd9RQqGn11HcVLN0UE0HW78bG8jsnOgDjTs
uvjZJo188cdriBQ0P9tLcdKKWqMr3vox28DPtmyeDVa/Sn6MUdsO2+aTDZtlNkJ6Pfxsx0Jo3Lwh
WH62k/Juu2tb98+2tCpEU4H8bERQYzjys8PqjSMQvl3vBkVDBOKNIxBVHXVfl9AfxzEbgUCgZSMQ
CLRsRHhwJxYBWjai87D3Z1gGjUUN+2dbt0V2e780tJKd7S0r9cglfuPoFO96RFTlpbRg/2ywrFdw
ump+oJ58EU2vmZYdMHO6BezsRmXF2Gx9xyH+FaNOBVol483bP9ukkMtV0wLXPTTsplq2gaDpwMw2
DbjU2kfXtId2M5ZihaeI7SRmv/tne4nbmE1uSR2RHOKuVu0jI7DTyW2i6d64mn8nZjYF68baxj66
BnZ2O783xw+3wkpipnVswe2z7MK2/ot89r1VMrKOD8ADtmxlfbTDltnG5b+e+XwOTSq4ja3brTnX
x+T0XnZ6p6usda+Pn11Pn0Jd+rI7rn2pcsQkmmbAlk00L4l6nWbWyM5u5764ns6CBJB/UmtwlURJ
A9i7278Ah7gbX74Dja/J3rjRyfZ0MlR7aDc4bdoGzAa7gi17a1GFskLDbjBc+dngwsWuOpR3smHX
szk3bXbGg0ywHmI6ckFaP2abptK2PbSp84tvwrSHtrEpho0VHNwW3BVFKBlv6v7ZLvzs5hLTEWYg
PxsRlC+E/OyweuMIRMNmFeiTt9IbRyCqOuq+LqE/jmM2AoFAy0YgEGjZCARaNgKBaGMY7qBRYvqj
nKKVt3YxHbSSj63roikRZLr17NhnjlujCCditusGeWDKeBD8bHV/T02qZf9sfeNgh92ZjVWB+2e3
zrLlSqlns5cW8rGtSgTcnXhhRnuLW6MI6l2EdS/rQPjZxGDdqnjbDtmWFcaOVUHa6LGXuGFn23NS
etzq1f6WDLV91M7HbiaIg0sRmGRSp1Y1dziOhUgqBaXEX0pezLyyX2FTuXFVEbiXZ0bEePZrQZdn
8y3b2LE7viUjvLtlV/InA5NHWhCX1B7UKeP1GFfFOZXanbj2762Yj9VdyOvGs+26Bq3HWovE3ZUl
1U8579DXbJtWchDkYKHecfBjpNSyjLuedk6rdhXWPjkYfnbl4nS9ShtQFQjf3rjNGqnXS06V3vTd
k2U7alC/TnzvdmuYdfpt51pZVhBBHM/Uy8+uskN2UH5HSJDsYMt22ynbdrekOh8be+sG+o1eHOn6
bnlUmWFXDoBDdetg5mcTw3S7wkBdCx+72bfRaCOTpa0V4SVvjaHH+9shG/nZ4RuzTT60M8E6XHxs
a3oBJ1uPVHPcRouw0aPr42c71WLl/bMNNxeQn91CID8bEZR3jvzssHrjCETDphPok4fDG0cgXBx1
X5fQH8cxG4FAoGUjEAi0bAQCLRuBQLQxKvOzwXTVfNp6ojphm2pMX2jQ/h3+adAVhGpbIpFW8LO9
i7BdDHL/bEOVWvbPBuK2f7ap0NqDn90R/E2bZcvVFzCNwk4r1hi/QRt2PTRoV5jtqfn8bO8ibBeD
3D/bUGXm9O2MPxu322H/bETTLVuvG0uj1jts+5DhkbDtMrwHhYYNCZTUpzQJLH8teqxUdW2K38Ur
YYLc8RiY2aRzLNuBn23o9nUH3DpkeCVst2F1B2HYQTU8Un8e6kjZhVRSZWrRRjVNdG+8Mx69u/Cz
7RnXX3VV08jR1BclmRdVN8D987kEun7FTPRwVy1sha2+gawOfnZl/qfJa682ICJa7Y17c1xcjltY
iUaPojG0cJ+z9/oVIw6SPHRDWn/sn59d0WPxJLL5DH3/SF7Rlm3bRLtGwnZzhvEg3wIWqNKNy71V
R8P7Reu2LF9EbE8vZkA0Bu787ErjNK10uUUbaNOw+n/BKUZrMuwgi8Bl43DqpZ7RFQ/TmG0jBNv3
0rZNPqsRthvM0w2ABt2YeXaT+Nnmwg54/+zKV/U9u6EatxvRLCA/G1GXy+95moX87NZ54whEvVMC
9MlD7o0jEC6Ouq9L6I/jmI1AINCyEQgEWjYCgZaNQCDQshEIBFo2AoFAy0YgEGjZCAQCLRuBQMtG
IBBo2QgEAi0bgUCgZSMQCLRsBAItG4FAoGUjEB2DcixWQMtGIDoLQ4mN0uJWrIyWjUB0DnK9uZdh
BWBxI1HuQMuekqAeDcYNF6SvVAzKvRy/l4OMHLKP7wfYU1yYQYHj7iyLYWOd8GKcmQTHJTIA/Tdx
woyhaOJTzdIgwVIqK+mSGHfTjHqUM9WTHjjXy3N7ZSjvcXxvTvIv7+S43gz0R7/IAszU0MwlOQxK
PcODMS42qDQRg/xBVkZCGXIJnkuqBqGkqTenTK/SLqbCa9d3Dr20rPx+OSbnrf0REbSf2ewBmM6q
R2PXaD8PgPgzd/H/FclbH3z0+O1dX7vqlr/JZqErubldTnTJ3sx69JU/37dSZmHjxdc+1fbl8g/b
+cUznyiTw8/Snq+Us9nsz657hlnNvjHINmfWJ6VUui7zPCvo1PXLqy//fbl03ekL7OiB4TMvZE1a
DHWPssBXbyzzx1eLZHIlevTOEjtNunLfOP+nXe+dO72zeP8DnpNW5LBfSj2nXvvxq/fvlKWWMA26
/O5y3wuZV3eu3viXwcNrRTmykqbUnKQy+/tjuSisFrMHmlRwtaPvL78lKMPTQAE2159dXzS23wPZ
9mzBDt74nTyfBI51ulAWeE5IKacPzkdgC04swG/ADnxMPLO7tAMDMflqYTKWEqbz4s/Hjx9q/x6v
UIrywEx5NhctbYr9Gpn5J4Abm5a+nNLrICp+FWdptJSHq+TXBO6KlWPCr22Lf5+A8/NQYv8WFuCE
eKIE84dBgC9F9+Bf8d6TVuQwKPW8NSsMFzfVy7r8jdLSPETgLhDmoahdldKUx0KxzEqQW5ClhROp
nstLsDIgmjXI309feF1/B4zbdsvuOxd//Ggfq4tpSOaK+XG1SsswD13Asnwa/gLexcdz0L3YnSud
V6++oAp4k1bN7Y1zcBuUugQuIVbzwePxY8w9fblZiWdeko1484OJFfiDrjj/2RxsQ4Fj88BtyPMJ
U9M7c1H8ey2kUrDH/rGv0+IJ6dd7Wd3cliue9560IodBqecdiHMf0eafunyA2N1za+xEDuTwhjRB
LbPbjFfDN+niF5bY/BrMn9eyVxU60LKLsJBUbLNwbfLDrHWptptiI8jIN9nPP0t/Pj52LcT2Cwe5
f+T6xasToI7tzPx3OsGwZ34DxmFy4gu9o9ey4acwJzplG6lmpb4xINlJOjk+eg/MT6wkvsm06Nro
Hf0IQHo2LuqkIy+pNS9b1oR2Wvr1JRASRw7yB/h+r0krcvR6npiM9T73EZNUBRd///hHmAfxTUFr
JUqa0pAtlVkMhJHwWvZv7Tqf3xvuQMtmve4xxTb73/Lxr8OkZrAAv7gl/0dp1uyK0QU2dKwWzxcu
/En+98SradBGkVR4K7IWwz41+dz72fct8yynMDJRSLVAiXxx6Rb4W7GPFbXIn47Os6N88ZhY+jbM
yrWU1k6k5epcLb1ra7mY3PKa6Kxa22o9M2Ofl7TQpapV/S52nmZuH5ztNqcpQi6z+zLJYrorrLVM
y/t/SXbEjZ/BN7662oGWzTrbHJySfmzCe543WHwOUncUN/ei6jFzWPnURFTqoaNwnRYdutrfsMs3
wI+p3lBXYKtlqnQZzaVC2Z6EXJld7hLr76Rct+yXWMEjPdHjS54dKUWOXu+zFnVU+cphdKOU74po
7SmXURrVB6Qyi26U83shfra69uonBmUnfEBxxv/1tUvrKehAy47BoXMwx6ozx+ZI1+k3w8TbNnGu
/MNJHgR+UJBuk/wmDyPyBEwY2coVphLiz32dsPHIwHs3xAchPJz7KSsR+OPW5Enghn7CdODh4E/Z
BCn+wcEREEt/UfyyIQ3nfonVEquSc/Ad8fEjB4cOwf8UR3wB5hY9W5cihwlQ6lmAQ4J+106XL3xw
6JCsT2piRXk2GoVDN8KnpIMtqcwEfig1KYS4plN/vfRlaeqzotxmeGmjA+zaybKzZ/M3n12DL85e
A+Ppf6PfqWFzbPheJP7J53LwVGS97zCbQw12L8GRhFRtS1/fuarvrOTDbMPn2r9civM3io9g18/e
fPI0q/IHINoKLXqjazecvcC0OHLy8DbEH16//vQF6I3s32AnbbiQuTnPdF0+vXFzRtpFa/lwPp85
wiYWkSXxnojXRBU5DEo9rz2b78to+9bp8hMPrx0+uw6Jrv2bzwmKF78ipjkuBZTLLNG9ln9PuG81
M0/0GvX3cO9GFDoC3vfizA3H1jwFTJYupgDRiZgC940phy5v+Y0aAgxdLrHObDhrv3PWrntx1rDL
7sw7vT0KiMdyaAOdCa5rz/XRdDyxVCkm7IV83WaB7Kw7+TVXgGUjEFein4L7ZyMQCLRsBAKBlo1A
INCyEQi0bCwCBAItG4FAtAUMiyap/KU+BqPa8zBa5ckYbfWTM0kBqihP1b96Vlqkkfola2T4AnzU
iGiiZZMQ2Kg/M9J6JCpngX2I3lW1TCPlS9GIquWLZo1okTdOqWghkplQajsN+gUWxjFkS8ZHwy/S
YlfCNGIbLbltO09EO4/ZxnZJCTEOM4ahx/RbCmML2WRYDZvKZ1poQgTAaTJAjU45AtFsy3awGcMp
SgwmQ6qEbtGAGbZxUTFpWTEctxEtt2zzTJW6XZAMPjSWHUKr0UwaZ9mIUFg2JUYbJpXMJwQjkTl9
HBcRVzSqPc+m1iPNGadQYQxHVChCBKIlY7bqWYv3xqQDu8Ntcb6lkCHxM0no7lApGpm/EIjGAvnZ
CEQlID8bgUCgZSMQCLRsBAKBlo1AINCyEc0HbSOpX2sjXY1i0bIRiE6E8Xk2tTApal7GZV2ybWF8
6yeJraexssKNcrTn68oVdwlVBKmr6oh76s68bj2IjWttTNbCi/GgKcVl5IjGW3bdIPZj6rgO1dYh
6Dwtu7NisRfiLqGKIOf+yhiJmPoQhyDmhCzJyr0CJR7yqn+ZGDYIRGMtWxpRqNTwFPvUforDDNVf
XUKM1ETxiGrhbQOV2pzd12BRQp19CEKNI5xNgo02aRakaSHp7WBJFRSqxWOhtmhueb3SjZmi1JZY
tp2hbR5mwMLQNrwvRG3eBNxGXWpkmjhbqIMfa6BBVpTgKEifK+h9hCEUdXlVQ43rQNXuRXmjC3jT
9Mr0xRuSZ3rFSzX2Fz3e+hEzEZtWqiJi9y9JxfG15ubgJEF93UJluZrmxPXugN6lBFD4dk31ZeNU
XkSuujkIROPGbPV9fAYTp968CRqo6+HDpoj6jjFKahVEXI4awt2w3TQI5asiEJ06zybV3SZSg3dF
7XeSqnioNqN0aPvUS8ou1u0lbnC3rZ1S0+/dI68T0TTLhooPv6jjBapTPInrqE099QUmkyJu71gj
trRptZvztNZ5XjBjKcHZdROm2SjVJLbHbTqqMbT1O0Mqv1j6RV0cVycj0+M4DlCEOo+P6rs/q3vF
Zu6ziyCX5HXxrs+fdLmOXGuzgpVf9qiKMjykJ1fiPNu2QqCuvo46vSY/wPlTQ0TWP9lzep29Bl/8
bEqaUhaBlalXQYEkSHHtSS2FpC8GIEEUeeC9ZAO6Xe2Fl3W2E5Mcm7iaV5dShuYYdgucRNq8XgTR
iGJrnxG74XJqXoNGAgjR7LkIaWKKpIGzKJx5N336SkKb1WpykBGCQHQi0LIRCLRsBAKBlo1AIFoF
9/2z1bN+nibYFkxS21NbI0MEKjC27Y876yFR453rcMC2QiAgae1XBEHJIZWfZzut4fSzjIDa129T
5x7DOd1Kjzs1xpcvEjWaNuLK9caVvbD1bbSNW2RTdb93p9207ftoq0KMF1W51LVDsa1bR4NEIPx6
45bBTydpy+suDYxsqLCbtuVFR0amt5HPbWQxV3LLbaZue6UD1OTU4BtMEFesZTsalPM5227aHs3G
kfbkxLd2meFrJOqazBRJVQj0xkWrpV5NwRDS0Rt3u1jB0yb6SxIc1nwShppvNOBojWgacqEcs/U3
gXg0BgvRyXV0rsqlrnUUriUO2nXYMSX9DWKDPH2XPe2XeeM9h234quzMJyqXXhW8anB1WL1xr3eR
if3lv7TimGy/1U6J3fQ8vxnZu7niiB1+TLdS0HT164X+hNex+HjLd/DsdvRb5Xd0UcPLAPVj+5Hh
t9XnNUXSBcty5RvlEnuMOqpAralCBT6WLY7jFxp4G4zd/TxfAMgIPKusnMDHc/KQyT5TfTEYEjg+
BVBO8P3sTC4uXS9w0Ztm5NgkJoYsRHlhUG4YSelrKC6GKyeivWXxJB9lwWfiXKwfYmWWFuiyDGmZ
ISTyTEIvlyg7p8ulVH2nZAdECTvVdxPHAjHFH9TPKYn08zAjRGMsp5m4lCHlesCWTdRZrP5FtDtV
yrE+1dViGK4QotxII8ZgxCgBVLlqXIdZsy5RvUaqjtS2OI5fiPBjd3G1H+Ad/AVm3w/FirE36Jci
F+H3EyXRwgaii59kJ766VlxhFdv/nfLXb1DCXBT/3NFb/P7vSPVeWpfOvvZynMkZ+EWZG5CSWD8J
8M7vlYQCcE/BjZwY5A18MfaQKS3r7HmCebnR0jd7nNLdvdibV/Wdll2AAVr6rpgaPHyayS18q+8P
tfgqHluEd+bK8U2AU9ziruhFq3EacAct3KiLRI1DdqgHaxHs+0JKYCY0dn54i7X8BZgf1YPMp+Bz
y5KFFc+njrAT/yUKwilmD08UCltykIWU+Pcr5Zk3PyA2l62X5NPbqWUm590DkCuyo2xKmGS2dgLo
BLz6GJS/LQYZZWk9ZkrLAbEFSMac0s2mRLVM+haj8DY5tRPzAKXDS1tafBW/moKCoGZoRZSvxKkX
XdjUEWEx7Gn9m33kQ/EvVzKeKw+Vd8engS/KZ1iY2RLkrtnZ61syxC6TYve+ZZjKnHgsapQj3ggr
qoEyN+zsjE/nhot8UZVuTsuqnCGQS7oGGaAGqpKh3IFVgc3Lo2Vjhq7AMRtxhSCdU/7mumRXWDnf
t7fcKx+LZ9LT09PMDlKbi19cN8aObrwa32DfG08rru2gJEcMro+Ib+viWKRUtI8H57QsSKWZ1VVO
V5chWqgcSD3KKX8V6Woir+8a+KHo/OegbIuDlo3oONw7ssi81nsFGLmXGUwqt185v71cEG2TPwhk
FuD+MqQEACGVevc7TE5zIfXYjvhjtSTfjyrAdcwX5leAxLVAe9F5ccr7jSPyxFdMiw3wnJ6WxbDz
q8xpFuBc0T1dVV8p0WIZfqinxp0bimnxRwpaIrv/d/6UePkgDLAMxUxx0LIRHTTPlvGhzQMUYHyA
2xoHSOSviijn1/a9S2y1K2VOnEcf6ec2nwL4/ijXlzHK2kc4xZ3+QZ/0Fb9p80cs1hu5gm43iaNX
iTKSs/PSoZgWi5PR0zIrlxefZ28PRm/Zdk9X0bdHciu2+7lPJrRLwn3rVIv/nr53qbaX+MBV4s8L
pZNSvvqjhjg4z0ZcgSClfGdl6MEPFQKThWM2oj3Ry3PFeCdlKMlzH3oqOHE4ZiMQnQgcsxEItGwE
AoGWjUAg0LIRCARaNgKBQMtGINCyEQgEWjYCgQgj/j9RTQ6vkVD3dgAAAABJRU5ErkJggg==
</FILE>
</FIGURE>
<FIGURE FILENAME="Forest plot.png" FILE_TYPE="PNG" ID="FIG-05" MODIFIED="2023-10-15 16:30:50 +0300" MODIFIED_BY="[Empty name]" NO="5" REF_ID="CMP-005.01" SETTINGS="SHOW_WEIGHT_COLUMN:YES;SHOW_MORE_DECIMALS:NO;SHOW_ROB_TABLE:NO;SHOW_RAW_DATA_COLUMNS:YES;SHOW_EFFECT_SIZE_COLUMN:YES;" SHORT_VERSION_FIGURE="YES" TYPE="FOREST_PLOT">
<CAPTION>
<P>Forest plot of comparison: 5 Immigrant status of responders, outcome: 5.1 Immigrant status of responders.</P>
</CAPTION>
<FILE>iVBORw0KGgoAAAANSUhEUgAAAxkAAADwCAMAAABbnlkaAAADAFBMVEUAAADAAAAAwAAAAMDg4ADA
AMAAwMD/gADAwMD/gICA/4CAgP/g4OBAAAAAQAAAAECAgID///8AAAALCwsWFhYhISEsLCw3NzdC
QkJNTU1YWFhjY2Nubm55eXmEhISPj4+ampqlpaWwsLC7u7vGxsbR0dHc3Nzn5+cAAAAAADMAAGYA
AJkAAMwAAP8AMwAAMzMAM2YAM5kAM8wAM/8AZgAAZjMAZmYAZpkAZswAZv8AmQAAmTMAmWYAmZkA
mcwAmf8AzAAAzDMAzGYAzJkAzMwAzP8A/wAA/zMA/2YA/5kA/8wA//8zAAAzADMzAGYzAJkzAMwz
AP8zMwAzMzMzM2YzM5kzM8wzM/8zZgAzZjMzZmYzZpkzZswzZv8zmQAzmTMzmWYzmZkzmcwzmf8z
zAAzzDMzzGYzzJkzzMwzzP8z/wAz/zMz/2Yz/5kz/8wz//9mAABmADNmAGZmAJlmAMxmAP9mMwBm
MzNmM2ZmM5lmM8xmM/9mZgBmZjNmZmZmZplmZsxmZv9mmQBmmTNmmWZmmZlmmcxmmf9mzABmzDNm
zGZmzJlmzMxmzP9m/wBm/zNm/2Zm/5lm/8xm//+ZAACZADOZAGaZAJmZAMyZAP+ZMwCZMzOZM2aZ
M5mZM8yZM/+ZZgCZZjOZZmaZZpmZZsyZZv+ZmQCZmTOZmWaZmZmZmcyZmf+ZzACZzDOZzGaZzJmZ
zMyZzP+Z/wCZ/zOZ/2aZ/5mZ/8yZ///MAADMADPMAGbMAJnMAMzMAP/MMwDMMzPMM2bMM5nMM8zM
M//MZgDMZjPMZmbMZpnMZszMZv/MmQDMmTPMmWbMmZnMmczMmf/MzADMzDPMzGbMzJnMzMzMzP/M
/wDM/zPM/2bM/5nM/8zM////AAD/ADP/AGb/AJn/AMz/AP//MwD/MzP/M2b/M5n/M8z/M///ZgD/
ZjP/Zmb/Zpn/Zsz/Zv//mQD/mTP/mWb/mZn/mcz/mf//zAD/zDP/zGb/zJn/zMz/zP///wD//zP/
/2b//5n//8z///9BjlLGAAAn8UlEQVR42u19e3Bc13nfh8fu3bsLAjhLwCIU0eEDVaayqtQkRRIE
MK6XSlSZSTltaP8VedT8YaeNa/0R1XWbZORHW8tpNbWSJq48zSgejZLxWPI4D/mRiBjLwIIiTMEe
TetWCkDQUiSwArkHALFYLBbA9tz369y75+7u3b1LfT8J3Ps45zvP75zv3Ht+9+sigEAgPOjGKkAg
UDMQCNQMBOJ21IxcLuwNBUNynYll7YKH0jWSaRGG08lkZthRbEe2crlcQpKHjdPpTDyy7YfpTDKZ
rgQWJ5l8aMjelm0sTufNGVNTATfvG6tTaskh5XSNZFqDyhoUr++tLwdVRuWlsQ3j5PFTsci2H5Yf
2LtehL5KUHG2+8ub9rZsY3HirBm53GBGGhxMSSVlUJelgUHpoawyjBTkhwbZTy6XTkNFlpKycpVk
pFKSRaovrbGsOkizUS01rUrJJXJsCIZMjjyWlKqFdpSfTNxMZP9m/IBSXuURYiUtKT/DMptJzP41
CXt6HUhqtln5+6XkQAyb88D432QTN8cHjXLMyalBfSaR54xAN6AClUxSkqcTRnEek6R+1AwXqqvj
x/b2jT/KDnfWx4/vbWgjyvvHXqHq/Ztr0F8oF8eUq3vy+KPbbJSpL6X8BaXzb9zY/tmZBzQpk7On
lqFy6p69+b702UNtmTOUmewD8El4duyVPXbeezq9y35ujS0PnBqwJrtuvQ7KeuEHTryYOT4Yv8ZM
sbKw7O4Y5ciN/bVSql86df1nYx8yTShIwMB3tzfGnq0YxZlPv3hiADXDiSU2cNxcga+zw5cS6p9S
pXAKFne0bpGA0sH+faDU8NINNVy9zbZwRJF3sP83oKpfkuFJ2A/Ht2BhEbbbUfo9YBNZFv4UPgOL
S+xcgsVr7Gccfn3n+U1jWj13eV3J9qfUOlBRhv5Fp3UYk2FOK07VKMcpOHZNLeWd33u+ZBTnvrk1
2Py1/n6rLcuw2M/+Qc1wQDFxEkpfADip/U2qSznIJoz7g/ft7oMJ7Xi8AR3MKysUct/ej1RhChZn
/2BuK3++ChcuaArZ+rZh81hB1YWsUhMT2s98vvzBz2Z1w/zzM6DUwRe/ZWab5fVkNp7NqRanyyhH
Vft5eubMs3fq75unfjKzewvIP9q7arUlC3ayHfXfkU9tu6BgGv6b8NbrzdBBWRmWNuDNN6xL0sSH
JlLZLnh+aqrSjmImYBTgf7PxMq+VV/+hyy+eXygay4z0qX/P6uBhWx08oATril+rldkszP7vNcox
q/38y+s/uXjGWHYX0mMEivCm5FCoAisTaoYIfh+Omob/I/ALR607o1DvWvnqLPunB35hnv3MaFKW
psdmlph5fHQ5l25HMelM6WbhG/nrTEXU8kraj3xh9V9bPX/10h9UHoG7j2qaoy6ZYP4oy3XscD1P
KjezM2mjHCWYP8x+0he+a1Pk1XukSrfWCnpbsvqfh1nUDLEHSa+UumFGP87fZ1OG52cO1j1pKK2U
X/ueOsHfpV56FJJZWLpSPHT5B22ZM4pdIwee2TcCU5c2lXa6KRV72M/65UOZV/rMUNLE4Fj+Fwtq
7tVsX7tyrvjqavxabWRfT2aka2rFKMfOpS8ppVq7d/LOV/aZoZ6bGJRn1/6F1Zas/s9dWWuDYdKJ
Owol+eq+By8XAYFAzbCjRKrVRHoFWw+BmoFA4DoDgUDNQCBQMxAI1AwE4rbRjEKflDybmXNzHAK2
yM9VzyYla9tnczbT51Rwbw2lRaPZyuCmAPgJn06HzJpvGhUoJHNSASq5lOe+fuSsYya0AtM5O2fB
jOHiYIg1TKVP3R88p+V3QBoEqJaMXCeTj1WiIj7UKEkyKc+ELEk1ebY6BwWtJINJVpK+rFESKVmN
rCTQYzXRnRurt3764S/snD64ZA9xGJb8Iv/Z5HO/v/Hhf/pq7ZAhcBimlpb4gk7f5Z/A0pIS0Qxp
lcGRqwDhP7urZu4F09go/cn98P7f3Rw+8EaXEdEV0lnHhwE2St8eAe2eGsSUyFLc+8HC1R1eRflm
mNz/zPNnPtn1woHzX2VJd/Vv7lQyWlaG1xNv/96+m5XmtBUnT/B6wr8kuxu5/xSuJN1nV596+4ny
10Yuv6FU4rUndyqJW7rOJN5+6GeRlcQ+Z3wGdkCe2jL3xbO/SiZFAOTcsDH+aXvlc7k+VaEqcA+L
8TUjNMDAQ3IF5tIpkz2hcwX0ALncM1JaaAvSkE6OGGbxHyso9Iy09IzKmxhmI0Vm2D9mf5LlUA05
l04m0rw9p9PqZo90rqSEVYSX5FRWjeLkCgSnkfBNY5v9N6P+SwpG/g1OCUCJxyORWGjJNz2Lg6Hz
UAxug9keWVnqJ1LK2Em4BZOL8BHYhc8pZ3sru7Bfn75KE6msPBXhS9JZ1lf893LIrCR6nWltanBP
tDq183D0ioEbx1hF7ilNCrA7sge9+lg+yEoyGWFJuu2Hx+RppbtbHIfeU+kCsExV4FlQGs7cK7/y
tjrhwAeVGBaqr4z9Mdx/+q+1ceHmWx6uwKOZ070i2bpx6VQFKqculU+82KfurtldHP9NlTfxz8c2
Bk5t+EYcPJGRTwyoIT90c3vzNO91zeQ9pyuwfHr2wIlM5sQhduGOvjObahQnVyAwjf6Kbxq7bIgp
s79dWDlk5F/hWGicklSawyOZ3oXdad8ELQ4GaDwUg9tgtsfO+viJ3Q1zY16XsuXoInwBPiqxBuxe
7i5sX9WtE3gjWvP8y6z0X/a9O836jFlnrE3/lVIvu2a7gZOHY5Tk46wyi0mlJJXuiryo3dmJuCQ2
zVifhbHHM44RU4KFHwFcZ0r7KVVpt4y98iVVp192x7i2CH8JKejX+kBpv4crcG0BJCFzXoL97D82
lPYvsFTZ7Dyi8yYWob/yRCmgEy1ehRPa4ZXH+r3blxXhx5noJ+EpVpoFdbfzSys6u8HOFYDgNO73
TSM/NrczQ/M7hbF8wsw/qxedU0JXODySxFjlTMKeR0eOdQ6GjYeicxvM9riWUP8MjkYCRv+C/fxO
/o/Spw9C6pB8JPnNpDpAjUPEO9T7x4bP9PuW5PFXXrbqjLXpnlIv1+ztZufhKGMzjMpKfeVnMqwk
ciY1LB1JPt2Kktg0I/HO/CyccoyYE8reeJDzO8s7s8pmDHOvvJapk++86oyRzbJRYQ9OmuwJN1eA
Bai9P3qK4Wq+XCnnr+7CZy8YsjQCwvzs2LHJoM6r5kHBS49/tU/jc7iFn5/dKvzh7EdBYV5cBJX3
oQlfs3EFoN40eiE30ZvtnXg/OzLz7+CUeHkkP4VB9mfLoz3HOgfDzkOpmhQHqz3MKgJ483zxt/Js
8VJOLLKxdbV8tXTt08WPqWoLERN3PwO/y/78SjINo1adqRnWS2LWqZ2Hw/DW5WKWlaRYPqmWZPvq
1tLHip9uRUnsT22zq+/8WFfWvGpVKduxleQTE/9gQrXzHnHtlc+uvTPPNGEG9FyqxIAeKJhriR7t
0rQRYE60NNnU+OB4KtujkCMchC76zsNz40HkR5agVqhzvsyNbHLirvEkaxAm3MHWk+1cgXrTSLIp
VmLD9g77s/Jv55R4MZKv5Ec8Y6xh/WkcDHtKOrfhER/uQvbR8mZVn4OUqXZeyo4nvq7NJndHqxkr
+c/kV3xL0nf6kKvO8ka9mHXqLEmxXKraDPCjyexCoqoNQHe3SjNSuWz2L5XpSyVeLStfNynDqGKH
f4dpsVqYbzj3yqdypexfsRiPwNAh7SHDUVb1JZjvtXqJyhXogWEtwAOjAtaUttLIn0reUOIPq4tx
FQpvQr7wb9+EHt9oKTh6hMXS9vaXj/qEujZzevSaxryQbU0E6Qs9O7UnNTUNyTeNHjYSvgv/B87A
X9ny/xUbp4TDI0lMJNxjrNW1NA6GnYeicxu+4eEuaJHSycoPJySQpSFZoQvBr7LcaqOVPLpVKFk1
GgES4wEloZdKFWedJeDoYavdvCX5RIWwUVmWlmWVc1J+HfKsLpQ7M9GWxKYZty4Xk5+b+4G6L57m
f0Mp384rG08p2Z6B2RH16aNzr/wP534l8cDcKozlN7RC9WzOTrHSP0kM9oTCFbiyCnT21ne05DYu
3xRaZ0BiC6YTcO3iubXLJtdA4U28fHn9jst9/g9WjxWPX1lXy5AZPbTrIzybgqezStifZ3avjszM
z8HavWt9Nq5AUBprahqreW8aN1htJWBkFmY+YMv/cRunhMMj6YVeznLVXO8pHAw7D+VHGreBw13I
K/98vyf9pR8X4OWe9YFjSwBD3StwPKOOASvf2j0wcCVK9gavJNZLjOTkoLNdpi5tdlnt5on0/bcy
pXkK6z2HBq4oJYERkNPH1ZJc3BkZuBhdSUT22hbgzjOv3RAWmUxfXfgslz2Rg/h+DSlqhOeULB+p
4zMHw7e24lf2oWIHlkREM6RqdzrEamf6l3eBz55ItucbHLFAeE5J33cnwyeTkW/Er+yZG3V8OjKd
WYm9ZiAQCASiPfi1mOWnF+cMRDwQs56Iu9ARCNQMBAI1A4FAzUAgmr4Ctx3TBtdBlHhPqCZR/9Gv
0rDJOKLVii0aWLtlFNoKHyTdKdUUTkmtfNgTIj4RaiZrCrFaimpnxGpB4i60lRa1cktjsuBVXnv3
x14ztNZuao1RrRfoP1qLmmdhOoZXVqOB9Vt6DzcDEvHimHFozXwA2BKihJJ6ahHcaqmria2MxFu/
1JUjXa0ozgohNMM1mhrtr41LxHaD2n7MCJQzIxBXC9P61CvEbGZLIzgC8QyqtRWWiAj2z0dTRh3q
P03p1wg/H/oRjYNSmFsMv22d5CBWm4d6A4co45RqQxMlvGHTuEYoqTEj1NkxSF2Bhe0F0+4TMdVq
KEFgPihpgoYEKAY396QetY4cU96TXMz21PW6DQDiqTvLxiAidUyCVh/eKT6cuU3C9CDFVgrs6ZS4
w9ecN6hl3tcQ7pRrVQ9V/o/IzLfMO3yBG8k6gwbb8DWu1+z1Wueoq+HFR1sScklDxAZUYqxG3POm
8IRHQCBWg5NrNOKjQH9naIbdmoIwN4h/IF4TxaTVKGmO8U/FhNiMKdpgnjum43cwugMnASpuBlH+
MXehWHcHjEAxQqXBrRZCSEx0nUZTUWhNmesMzdrxGj1+ZpBhcGuGhj0Q1RaFTouc0LqmDT2aWOza
ganzIZqQcGcokZwQ6lm7aMsfEr7kfs81zLvOfPFeLyGEgfyMzgYl9dyKo6rE7dkU7g7pdNWIh2l6
m1tTiI4DqesW4FNdnDMQCNQMBAI1A4FAzUAg2roCd+9o9bxvFXjSV5ujIciy4GShVkxrRzgR52d4
o/Ej8HJinYHvzlcOeaIBfoaHgVGbn+G4a1ZJu3dWqZ8j7O8UzYiAn2H0EA+pQWxDk+Olbq2Y1CpD
CH6GM1rAe0FvTsxHn8Q/Bo880QA/w8vAqMXPsE4cVYL8jNDWlFpllOrtau7tV46o/p9+m6q3vUHA
JiCgrwn2CI+ykpqzFQ2z39oZza/LcnMSvCFcaM9xnTUSfLf2k9y2P7N1da/Yzxme4ZRDwHDRNCAs
RyMMQrWjh9MJpI5oPtYXNyfEY68EKrDNrCGNdClS713HFvr2gqzHQkFDawbhta63c/iTQ6PiaFDx
nmVpdU1xrpzXlu7aMBUUxxbU3NvUCD+DQFCxgvkZohvnEb6a4al2kb1zkXM0wkUhteJwb4kyau26
QMSCEudirr7OSQKrogY/I06kvv7O1AwvD0NgKI2eoyFGFhVblYCXo946I7vx5S+O+a1fgVPCGfQF
WzJajgatow/TkLfq6bK0qcHEzMl67iLqnzOMB/OeydpBwODbVqIcjVAsC14KVOhVSO1kAksRZp0R
GMdDnmiMn8ErVjA/IzguwhfIz+hsID+jZdYUosNUo6XR3qvWFKLjgPwMnDMQCNQMBAI1A4FAzUAg
OnMFLvgVWN4m0+icZ7jFUtGPkQsG5tE6QgkPrjUvPSI6fgav0BwHHhD2hcp7XjOatEXWJa5B5xmO
/iEuQDgwj9YRSnhgHB49Ijp+BqfQHt8b5svctmI99lunet0DITGazuErw9rA7N3IHN55Rp2KEUaA
8N4ku3+JOnICQl+Jbupg4y+V52iERDj08YYLQfR4wr/Qqjqsy5oyhxa3rwxNU7zEDajDeUa9E3ko
ASS8VBI+J2IdhgT07zq6nz/HQshuhKh2h4QSuu4JH2v/GWa1EQ5Hw77fhojWDqcPNEwPCCMg0k1C
JNhPHz+3zeFn1KqDoG/akjhsDem8XejE2tIqOmOGI2Y03lFJOC2K0HwQEd5c/xmk8UrElXe91pS9
2YUuhiRmxBSUtCxu9J7y+FMGMvnCoNtlHTgc9PGmhppTSWcqRruUKpJVbqB/ANxLWMec4VhKODga
vi41WuU8o86lQ9jU6hEeSBhpKT/DWe/Geps62a/IzxAD8jNu2/kK+RlNs6YQnagaLY2GK3BEhwD5
GThnIBCoGQgEagYCgZqBQHQKujz+MsI+zgtDzAASTqpzY5IvHSJUYDfHgZtXXhRunABOB8d/RlP4
GcRelx7/GZ5CxNN/hhNx9KYRybMpLjEj1PMQF9GAcqTWGdjMCN+fh99HcIHrlSNof7GbK9EUfoYz
ZS1n3rs0KC76z2jEmrI7yDCdYTgvgrDHDFpzP2rwPOSS6renm/8Ff1HhxpxQ+8UZ4X3sn4QqQlOG
nnrvIhqYMzzcDC9hA8ITM0LsSvBYS7RZgf0zQu177327m8MKCSJL+KXQnK4bWJeoGE3XDLfZwx0T
6/aY0YQN4TTQM4rzur8l7fBBYdv2JeaG0LYaEyBLEIc/mcb9Z9iWPAE+0IKNVHwBHlozzO7C/9xz
YCvU9pjRNNvBryMSRx8lNeYwffOjMdmFdOzEH0CClgh2a7B+fgat8RHrgAkzYFdou6EsvuPO6bOa
0zPGkqBuEikxgxpraxIiMDRVVWkTvW00ws8gjd9FY6uBFbizlwdMDNF6zDBalBCbjwIanGM9cG3H
GbShvt0mo0TIfwaaUpHNGR5uBtfvQvTEDOL6cBJHql/gAGcRXEceoRxncD2CBMdopf8Mh/qi/4w6
gfyMzgbyM1ptTSE6RTVaGu29bk0hOgbIz8A5A4FAzUAgUDMQCNQMBKITV+Bh9g3xwtdmalDTgUNd
S8BI/GfwaRpCcZxUEL+Qtl03Wunb5D/DcRf9Z4TRDDGE3lTh2a7L3YQl1j+g6f4z+DQNoVI5qSD+
teX20NEm/xmOuzHwnxHzrz73+o5QlucM52CqNa1zQ7WgC41Q0xMnTojJRtjZRj1DZ/h+XX+pw9Qb
r9CkvvprKJMCYXo84V5oWvNEphmB7AyXURWOqdGQYoSrpIa9dYRUv1CK0QT/GXUUumWdTCShdU+4
jthr6y6g7y5bKtAAzd+GEKazC+z3rkd36te3pvjPqLH3yVVoGn2ThEbn+c/wzIa+7Az7tZAuNBoe
k2h4l0rNEeeIU78LjEb9Z9SYl3FxHZFmcF30kKA+FZKpcbsQlUWoIFxjqqXL3zhOGR2A7lqLKCo4
GbTMhQZtvzgnFaTFuoiK0YY5Q3t2IUx0AM0TrDhToynUgCb7z2iAphEiQy6zP1r/GY4LHv8ZFJCg
IQLkZ3S4QYf8jNZaU4gOWuvEwCZ9j6zAEZ0D5GfgnIFAoGYgEKgZCARqBgLRiStwnv8Mf6frAQSM
iJ6Yh6VQBPi28EoNRf4QKm1U/jM0RkaQ/wxnhqjzk9taXORnhNEMngMJkVdYnh25lETy8juccMGN
v06fE6H4GcEZisR/hl4s20Y24uchw5kP666une19bBtHVzJBmuEao5QWtM8MtQkYkX45NZRwGtIh
Qai9TGKUwijYEMFcD+Kfj/oqp5nTvQM93osvxOxRsvNb6KouOBga9uEmBAGj/Qhp0JGI9Lgxta1l
+9WXjzY0HuHNGR3Izwj+/H3wDrU6PCyF6BbiwkOoL8+3mUgcYmNj1840mP46GudniCSGiMiaCrjQ
NhOVNDRUCkULY4FTc5dfUBxifXqZGI4nG+VnNKOG2or+DtUM70pcmIAR5ZQRkTXgEEeii0OCTP8W
VgHuQhdCt2vIJL7zghABI1pbKkTL0vo6Cm12HNrcmZY2qdCIOtcZbvtAlIBBzYdYUaxpHWmIBa7N
nXCKE+NntN1/RvBdD2EDRMjjCCeQn9HZQH5Ga6wpROepRkujvdetKUTHAPkZOGcgEKgZCARqBgKB
moFAdOQKnILjTa07bI09DbXZGzYP84I7ZsGkFBC7MP6uUsftAO5EgFTf/bEevxXu78P71Ufz+RnO
lHn8DId8ftzWb7DqgI3nvppBCTT5c6kuwgANLYjrNIIEpeUMzN8X7C/V37WHMzD1nvF0qen8DG+x
OPwMzx4FTlyCj23rsaYotX7U971UPzTvUeueceY44apA6K0j3Ag0+EGl80u7REgqqenkIvx7MUqa
Mrb4CwjtByAOD2o7SB97+Z3Ll7XmcKoR0n0G8czvglaEi73pO2sIkmHdJh7H4AuwZ7RAjl1kvAGY
+OUPmvL+mQZ7CYhrDySdqRnEsuCJ37BLahVU4PvC4na29R12vxHeuwwiLkI715iyBXRHqzEbhexz
ts1KWkIN8jMMPfZZ8gXLpQJ0EgRvzvBdZwTzNUKyN+pbZdSOTgSlu6QKRSNmPyc0jHnnXBHYK5nW
TV3y89lg3qWBd0mbSOD9HawZlAh3Zv/OKuA+o0UmbV0b4qmQrU7dT39CpRK5sUPR70xEK/AAegYV
mDZq+ZUJu16jYaLTmorRgFSu44xWutEQ4mf4ZIh23CI4dusMD3vAZixr9/gOJGqxN7zSxIx0MRcX
LnKCP1MklFRunBAFiYaf4eM/w5khk2QbEBfhC+RndDaQn9FiawrRMarR0mjvUWsK0XlAfgbOGQgE
agYCgZqBQKBmIBCoGQgEagYCgZqBQKBmIBCoGQgEAjUDgUDNQCBQMxAI1AwEAjUDgUDNQCBQMxDv
UQylpRJqBgLhxFzm796ubKWyqBkIhIVK3+m/B7gJy4up6U7QjJwKa7az3VB/silWpKRULcCcFnJA
GgSo6nPikJxMPlZRwqZay6QcyiSlzJxylGb5rFSTZ6tzRlmG2b30cGPyM4pUs2qUNOCZVDI1ZKTB
UpT6Cpw42vW5vrNKvTAU+qRktQKDyQGAPvHR0iZfS1eXr7WYTf5wWkqmh6Bi1oeVpjJK96ntw1ow
mVHrp21drlCV37qpHy/fezauNlWPbB4uLR2GqSXj7PRd5uFhUA4L7/zfMrn/mefPfLLrhQPnv7q0
BF39mzuVTJcaZng98fbv7btZYWHT5Xe/3MISVCuDyeP/UWnzMZbP7rOrT739RHlpaenWHZcr3ZUB
6fj4q40Mb/tOM6nbd8+9zgqsn2Xffe3/fWW3oqYxt00mbiZOPLbtiaNf/9rkf/g2rJbZ5Ts3bkhn
2NG1/7o79ye3hHNgydfT1eWrDTMFlvyu3X2Ff7K403/qmY//3Rd3tMhPTGppAvz5yUKChdt3avXd
D39xZ0lr03Zg8KXXNvfr6sB+f7rz6FeeUQuzFC/N4FhTj0lSPyTZiAQVWUrKxuh2ZKEHtmByET4C
u/A55creyi7sT2l3SxOprDxVVA5fPHO0lSUoVVbeYDmCB1UVleDGMVC6UeFWPg0b2ytvwnONSH9Q
/fcOSNjOtmbkkfKmlobMEltchElvHP26DMcW1QzB9+DqAjvaHanCA7J4Diz5RroP2m9b8ovlG3dA
FzuenIQ9/e5HtDRVMQUl3A7ckJXaahdIYukSM6T2K2qh//7Pe1NxnDe8mjEwn37xxACrzSnoL5SL
Y5vGSAgLrN7ZtH4RvgAfldIF6F7uLmxfNe6+YQi4B8otLsQ8yxjMrSmHag4/rgxB49IK+3no3KU3
G1oqvqWOAbD5iQyzAOb+XjnbhXTytytqGqkVqEI2y+rEE0e//nHlp6pcOKgddQ93V7YXQ8yJpnwj
XU2+Dks+wCf+8ezbbGwYmtYVWWkr4+4jSsVUWdNMT8N/aVdvm5auvguKJeX8W96SpjtAM8qw2K/3
7dLB/k+Zw08FsqzCR/+CHf5O/o/Spw9C6pB8JPnN5KBydxxMy7mr1WNS6RywRdGG2ht6YVSGr7Ph
/ET+mnL+3MNjP9+I7I39au/M94+d+jw7Uws5PpHq+/Fvq2ksKSXnx9GvL2i92zqS11LD0pHk06I5
sOQb6WrywS2f2U7zZw7Cm7P3PZ43RoMJ824K5FF2RKXHH58Za1dv+2dVP/Uvd4BmsDHqpN63B+/7
4re0ylU7PMCb54u/lWdNU04ssnl5tXy1dO3TxY8pd/NgLkLNIaxFWB4c/7GZ+FuXi9m8YmRUJbUX
Z8/DduNJFMsr5+F/2LrjgnKmpZH3iaNfnzHqzjha3b66tfSx4qdF07bL19J1wJLPCnuVtQo589rn
xw967j4511/Od8H7y6+9OPHhdvU2un14WDek7H93HLn+QAdoBhsLC6BldBMeft2mMQXIPlrerCaM
c2bGSNnxxNeVswTcbUY3GqpFjwAPw+etL+5li+VStRdg2PrGXLMeTHc5OqPy1AF6NPutAGd5wdXr
PcqPirNQqKhCjiazC4mqeLKG/BnuIxRTvo4k3JgEfQGupKk3R2KjUqx2s2GCrTMq7etvq+/u/kPd
iNqv/x44fJ3G8MWGt9uk4Og8zLJmKDDb9O6jthoHZudWfjghgSwNyaAsIn9VglGtmuXRrUIpl1EO
97X2w4f7qxu29W/6ExUykVRscsXMkJPD/4sZ3g3DKUeGozKoaSyqa/7RefiON45+PQFHR2FLeZqd
h/n3qbVYfh3ylUdE09blMAFGug5Y8lPS8ihrvQRMl5i+aI9lWZpHWRQlsjScnZBZ07B1Rk8bO1y2
66eDv6IeaU9u/92R5dVYvvDzasbSleK5K2vw9MxdMJb/xYKtCUbh+z3pLzHL5eWe9YFjzMQe6l6B
4xn1OcvKt3YPDFxZVQ534L+3sgTl8QdtT+e//1amNE+VXqtUd19i7ZeurDWehirnmnG29mpxYG5K
KaiSxo2LG+fmOJ+J1a+/NFfcOKYO4dfmzhUvsu4wBCMgZ46Lpm3JN9J1wJK/r+fQBivs2tzZwcs/
0GcYI02ATPda8eECrN179uzll9va5bJd/+0u4/iOw0/QmL4IF/8WemEkJdbH+rffifNb/9sIOfD/
fvhQsVRv1FasDY+8w/59374Fq6fE7VvoIbwETP+y2GPndKqAnbYlSEKX7zOdzI2gdyZStRkPJhrB
9Nmu9KJ9BO1gzUAgopwA0X8GAtEBQM1AIFAzEAjUDAQCNQOBQM1AIFoB20YOw8+6cWo+z63lIDcK
B7qqTKrnx+ZJu7H0tJiG+3KnVPWX2msAgZphqERsnERTU0mp3mWJqbq0Qam6OJdUSynQITDCx5qi
VOmOap+k1HMZrBssDDdkc2YM84g4LjY6Y7imBI84ilMGArj+wLXBlNiGVftQ6zhWw3hCNg6uIUcA
GrN1SNBFSigqBiJQMwK7ElMDW98hNTtes4yr5gpXZyKKKwpEnZrhNLmp3w2IvJuRCIZy5zSHUwUi
hGbYF6jOnk8400sEnSui/soTS6HZJiHitluB+84a6oNOc60BAXNIk22p6BWDEIK2FSJ4zjAsI2Vt
DYTyDCaX8aSGjK5jNVk41d5k4DoDEQTkZyDiAeRnIBC3wzoDgUDNQCAQqBkIBGoGIhA0BhLghThk
gqJmIBDBsL/PoA66Qh3vg6lrF4eL8WFdJB5NJc4jtxgCtr22HAkWoYPw5LlfXWgv94lPJozdhYQz
onDlcggftgJwM+yOia/f46wZDYN4zyl3H4m3U1NHn6L823p8wpk4qS2kRx5v2wfv3LbPnQQGccrl
ET6Ia5cwv8jWj2OjJiK2mqEOZVRtMb1/m4fK+EZNnp0yHlpjn3JGzfCeEdLoB/6vnoljzLbNYYTa
h1bhrbeEP2mp2ef0RBIwGYaYOKknGo352/ZYLDRikYkamuFlaDjHN3AxNKzRlBj9gviO+tQ+LRDR
Dk1sxhpHgq07iph8lqrZ9RH41KiQu0iMzFNrI5ZAkdtrSzWcdhNyT2ORCR/NoGJVZ++FnIHXaxiQ
muO4c0CvkQnin7R61b4jSpfnFGsWgPgukqhN6ZrV8QivEaiWH2O2RcTSmjK+H2BTESo2c9FmTXP1
MTFsCwTXskKXJyCW+JxFsvNQ36tpbNkknMcXiDiuM0jteZaEmI4pZ81Mw03jnE7jsKbqG9uFMtG0
x0b21NzTSAhzENHeZ1MBD28p9wa1tqgT31mDBusS5fNrfW7U7rzUd+UQzr5uzlhOamasU5cZzaig
uGWi12eutxga1pLSMOJ1O4BvcfDa3GU7+CRH3ZwJ41sfwuaMc51hybMugG8urFR8n5/6yeUsb2oR
BN1RNJnt05Mab5SEYjao5w2OEo5PidUTxx21Ln4GJVGWMbLHNcKNTZqUWMesG3hvlEjYYjam2Q2O
C9R8AyVe6Y44nqihd4dQBtLSDt1644LGT6vboCotLXFTZoymxgn9Dpw0IURLrfs65DXLYO1c7SCt
bi3S+q5SIw7uKEQgUDMQCNQMBAI1A4FoNvz9ZzhX8OEeqnl2OlDP43r7DkOozdiwURyE2RO440J4
MerzRilMzBiVo544JPh9Bm8PRqj3Pj6awemh7vuem67n68Qtq3YcJAQhmmtN6b4wLDcadhcZ1PDP
wvOm4fWjYQix3zTkUl+F5DP2EIi2WFOuwdciaWgbJpyjt683DWcvdjA97HwOO30hyKzymEoeSlRA
HG0fK2oVojmaETR2u655vGmE49o5J4RAX0guajV0/Ls0RMdaU0TcwZgtJNea8rspbim5qVDKp8sF
FjuIDkCh7pstnzMIb5gW67ceJkYIr0xO6qnghrYaFhhqR0vh+9XmoM85/5wj4E8KjuB3tu1T0N3+
nUpIJ7zeNPif9XCeUN7QTog1FfgyKsA7efhNH+gSIz4I6txjjrOSc5Y4Exy3tZpBtN20+o/ZKYlj
k639zHZMXBtxHZEswZpc7UGVunvX/dEZ89GXKzMBG2H1INSdU5w2WjttDEpSqfRQcpodkmQqO81O
2SFAJSMNsp/cwEMwlJKkrB6U3crZ42cOar9amJz6X2oYKjLMZZLpuXZpBjEHW/OHmCtd/dw2Ipvr
YOuONk5ba3HzFrELNgMaoz5nHeGOQ2pZZVYuzMCoFK3H3vJL2QPPXXyWHf7n63+7dW55dVC9vj+x
/CXlt+c52Pjb8uoFNSi7N+WcFG70lNRfLYx2s7QD70vA/avbNx+Iy7OpOCLkU1icMlqMm2ykfz6r
TgTH1UN5XO365eXs3DfZ70IWtiZBXmCH14x7zvjrCfZjhFHwp/8GttOQKoNcbvs6I9aqEWFoRMNQ
unVWOzxpHapHJ7UfqAxmZHDcs8eX9ys/lcGnZOPS+R3YW4HxXC63h5qBuO1QMB/BDux9bz0g3N6Q
GuaYGSbbQ3oA8lNTUxXUDMTtBukIkBnt8NdvfmC/dWPG/c7izaIVJq/qQvKDK8y+qkBWRs1A3Hbr
j0rya/rh2L4RW7/7zQOukNk/tsL09ilX3p1hy3I6IG2uty6/6NsV0boV4naxczKLcwaiNeiTkuV0
B+UX5wwEAucMBAI1A4FAzUAgUDMQCNQMBAI1A4FAzUAgUDMQiE7E/wf7jm2LxEwdLwAAAABJRU5E
rkJggg==
</FILE>
</FIGURE>
<FIGURE FILENAME="Forest plot.png" FILE_TYPE="PNG" ID="FIG-06" MODIFIED="2023-10-15 17:07:49 +0300" MODIFIED_BY="[Empty name]" NO="6" REF_ID="CMP-006.01" SETTINGS="SHOW_WEIGHT_COLUMN:YES;SHOW_MORE_DECIMALS:NO;SHOW_ROB_TABLE:NO;SHOW_RAW_DATA_COLUMNS:YES;SHOW_EFFECT_SIZE_COLUMN:YES;" SHORT_VERSION_FIGURE="YES" TYPE="FOREST_PLOT">
<CAPTION>
<P>Forest plot of comparison: 6 Parent education levels, outcome: 6.1 Low/Middle Education Levels vs. High Education Levels.</P>
</CAPTION>
<FILE>iVBORw0KGgoAAAANSUhEUgAAA5QAAAFgCAMAAADzdMZcAAADAFBMVEUAAADAAAAAwAAAAMDg4ADA
AMAAwMD/gADAwMD/gICA/4CAgP/g4OBAAAAAQAAAAECAgID///8AAAALCwsWFhYhISEsLCw3NzdC
QkJNTU1YWFhjY2Nubm55eXmEhISPj4+ampqlpaWwsLC7u7vGxsbR0dHc3Nzn5+cAAAAAADMAAGYA
AJkAAMwAAP8AMwAAMzMAM2YAM5kAM8wAM/8AZgAAZjMAZmYAZpkAZswAZv8AmQAAmTMAmWYAmZkA
mcwAmf8AzAAAzDMAzGYAzJkAzMwAzP8A/wAA/zMA/2YA/5kA/8wA//8zAAAzADMzAGYzAJkzAMwz
AP8zMwAzMzMzM2YzM5kzM8wzM/8zZgAzZjMzZmYzZpkzZswzZv8zmQAzmTMzmWYzmZkzmcwzmf8z
zAAzzDMzzGYzzJkzzMwzzP8z/wAz/zMz/2Yz/5kz/8wz//9mAABmADNmAGZmAJlmAMxmAP9mMwBm
MzNmM2ZmM5lmM8xmM/9mZgBmZjNmZmZmZplmZsxmZv9mmQBmmTNmmWZmmZlmmcxmmf9mzABmzDNm
zGZmzJlmzMxmzP9m/wBm/zNm/2Zm/5lm/8xm//+ZAACZADOZAGaZAJmZAMyZAP+ZMwCZMzOZM2aZ
M5mZM8yZM/+ZZgCZZjOZZmaZZpmZZsyZZv+ZmQCZmTOZmWaZmZmZmcyZmf+ZzACZzDOZzGaZzJmZ
zMyZzP+Z/wCZ/zOZ/2aZ/5mZ/8yZ///MAADMADPMAGbMAJnMAMzMAP/MMwDMMzPMM2bMM5nMM8zM
M//MZgDMZjPMZmbMZpnMZszMZv/MmQDMmTPMmWbMmZnMmczMmf/MzADMzDPMzGbMzJnMzMzMzP/M
/wDM/zPM/2bM/5nM/8zM////AAD/ADP/AGb/AJn/AMz/AP//MwD/MzP/M2b/M5n/M8z/M///ZgD/
ZjP/Zmb/Zpn/Zsz/Zv//mQD/mTP/mWb/mZn/mcz/mf//zAD/zDP/zGb/zJn/zMz/zP///wD//zP/
/2b//5n//8z///9BjlLGAAA4f0lEQVR42u19e5QkV3nfN4/unu4ezc7tnUFaQNKOdg05BBSzWu1r
Zi2YXSCKSERs4NjmiCj8gYjBxudEIeR1BLFjLPngmBMTAzknioJxgoNsXuJxguZIzEPaYbX48HKQ
9yWBtBKz03dndmZ6ZnoeufWuW3Wr6tat6urq2e8nzVZX1X3f+93vu1X3V18XAQQCkSd0YxMgECiU
CAQChRKB6Bz0lDu7/OMjF8Q3Zv/nHSMjz/ZMPjcycsEM5By4WOMjGi6EpTb5xWZwTt7ScOm7f0Vm
MwRy2aSIyb/s6imt9ADfPlzjvNDz1oUVq4TbG1mXUBlD0N3Tt2slvGrFJ/57zD5GTamOf7jK/vlz
+Cfa74mJ8LATExEhHjgSnQifoFI2t8bMJjkundx8aRn6m2F1WR9YW7ZLeDTrEiqjubi99NLW1eHQ
qi0cPanaxyiUkRgoFXcBFO+HwfEaDBQBNgjAzG9Dc0abE8ehWSlpz5lny32DRoT6dqk4UHd3YrWP
GGG1v/pAsVRpwmylWKg0WHLj+g0tjnabVEuNUI3JEijfOahFgQYfll3nsikVqk0YrhaLfZN2Nixv
PZtGua/W2ma7YfT/1grzo4Oe9plk5SnPWoEuMwXerBZLZaeE95e0EuYag2P1Qq06+gurTmb/DpdL
xaotqWXYEvcxCmVy7Dr4WPW2Qej9NHwc1qDZC/rfg5uw8aARoPdIZVOThaNf3zIu7D1RWTg44kqi
93DFJaMjB6sDRwbgjvn1lSNknc2hei4nHqseZLIPW5XRD0eU6PNHn6b6jz4+LLu+6ZztPfjY4OFd
sHR5/bljJ61sBg9Wywe1gXF9/7GV1rZbH/x9Nm3Ahqd93nL4peeO3uHYgQXY9c31paOftxviTOUx
vSFyjA1WL3gW7rPqZPbvPz26tOvwkm29Q4+njwesPkahTIo1GDjHOqF7s/6RmSP1rW6obz3LGvjo
8DFz1ivBuYvscBgOXDQu3A7nGiyaqdjYFFmCs99zElyFc3MTDWicvn8AbCE6CAfOgWYWX5iDR4J0
5Ljx46twbkP/Qe2wejZfNQpiYh0OzE2sQOPGgffBtnWxAefOs/IBfGcOtlrbbtvAVHGNHfj22YJX
futLDavUt84uwEr3wIBTZ9Y6A1bj5RVm1R6x6mT27zkYaP6hXbUHnn7S08e3W33cRnR1+OaBcWN+
KxyfgPHptYGDpw+eOfDMbacXh1ZWxuGHbzh1+IdvgIlx/X/gDsUxFm1q3UnCF0K7+J0/OFV5g32x
OKbnYp4FlcZK351cRDbkjbN9t9oXS6PsMLUenE16KI59qQb1d9p1Mg+NXWMwU6ZGcWvL3S/UWAn/
7j18Q0w2cz0ySqPCqpHGMZi+UjaqNjle+HlN0Mf6uEBNmRA9UK9DF6vN2tT56VV23GDWK8xNbUzP
GQGmtQBslWkc9Ip/aWLC3fZmiCm27DPOtIt3wc9+6m6sel16tgsI62Qza5RHu7gEzz/rDsSCZNMx
a/BjbWHV62mf8kt/87htOdfLRwksw/MlJ9q9WrCT+R4SvaxerHarVp3MGtIX75kdtczT4/1H9or6
uAvN1zRmfDizjy2QLsHoH9UeGmXHDf0pf3G0YM2bsG+vbhmeGbFi3NIcr4DbYN2/VxemoREj/KXx
Pm3Y7nNE1MxFCn9iZOhDAfaN6O0+fNJIcZiVogdee0aX1Lqx0Nt3C5QyabeXpr9Yn69NVTztU3ln
z4YzMq/MlIa7jRLuN0r4Rdh3BmbyPSQq+2vz9bdMv2TVyezf8jv/1fPQYwWiTzWa6n2MQhn8pJOt
1C6evmv59BU2O8ID7D+4CZrfNmbLXjPUvPEy7ntPfcKs8cXTt1XZWslJYuPppU+x35+ZXtIE+eKB
5Zuf/i5cmd6rrTaqU68y4nxi+ZkFuWLd9nSjW9OH3pJOPLWijfZK11VN7C4+ftfCqQWoTC98i519
durVWrgLB5ZvO72QSePtue7hG/Z0Lc952mfh9Qv9T19nhyqPrVRmFn6V/frS1I16CU8v35VRCZUx
99ddr7yh57o9sGHUyezfJ08tXn+q35nNjw9W96v2Ma4pOwyl8vnr3nZqGRsCgUKZFzTI9nahMocN
gUChRCA6HbghHYFAoUQgECiUCAQKJQKBSEEo6/2l4onqLAzxFEtrM6cAs9sniqVqUyJk1hjXIbw1
WUmeoCsNXy4hWQ9VUspnvAn14nixDs3xO333zV98PVmiTRiyktYPdgx2tVi8c0hYmuC+7y8W72+y
AujlHSx+FuBTk2ap7yye6J/NYjiwrGdDalUqVmLWql4tFQfsWpHiIEB/w+qLQimbWrmF8vOHrlv/
+uFf0TlzcnjziT9fv3L4g7mcbQLJixpvTiU5N9suPI3ArG89klY+r4Afj8HYj9lx0hUxvJ5PwkZg
rusDazH5KOOH+qtndrMkH9dq++7l34FLHz2u37l0cvKl7x96U0b9/Db434G1Whs4EvNF8U2Hr/Qf
1Go1q9VqZfnd0Nw0dNTQya6Xrxy6I2tN+RFWlvLEasEilmksRJ2DVh4fZnOHvvXI4NGNj/frJW3C
61iMz1mhAXbdWdY4iH0ak3B8vFKxeI5mgPHxhzWSYlaY1LfRVcYbGj+xbvITdd4czxeMA70+eho6
B3IoINjQeJX9Wx0fZuHv17KuVUoPG9E4Pp9qPpvwdphmf5tQqN9fLG3Xjd4qEb0bhsp3GvV0Y+ZX
YSN4Z5zDmbR4nCb/0OaQDlZLg4N9Njd0Hern2D83gB7okcI2/D1zZ+ANo+VafWIlmz6eqcM7wmq1
abUfG3tlViGTN2qPS1IpDg6WStbU1oTyWVar60HfnrldeAR2m7VaHb1SK080shbKbjjAuoSVy2Em
GBy0Irv2eX0zps2jm3tBu90DbyxPulPbfvrof4Xbj3zdmJLnf2bxHG18uHqkNzOhPP66I024dGTm
hoPV6sG9YPATdd4czxeMAaM+ehpLpfXnjl0NGg1PHWaD/PBTawcf69d3Xm6eG/2AHo3n86nm8142
cgqsW9bhJyNn+isntNrB7sPmjLe6uLayDh6CSe974TeD297hTJrtZPEPbX7h9pXRA9tXbW7ovdpW
0W2NtViszrNRc2997bxxpw9+mp1B1LgPmsGSMgm9Tvv9bv+xhsUbtcfl1rmxA1sXR99iDWCjVluw
8n5Wq3vZKuHXzVr9Jlxtx5pycQaOPlDl9IfBQXuJ9f2HtGnb4dE1dEb8k94YF8/BV1mnDBj03sZu
i+foBDib0U5rfXF2G+yGT8KnWKnPwii4+IluvmAsuOrT6HZzIL1Zl1jWu6G0DgNnDQbmHjOsm8+n
nM/0T5pbU89PbTaPTe1ZhbOayjJ653n99vMFAQ+z8JOhswV3GbkS65zJXzM5k3o7mfxDm194gUW+
XLA5lX1Q3q8Vq2up//DNUK7edktppKRPv6NQy04oydnh0VpgrR44VXXa74JRK503arcv6xeY32M3
VxG+on2MYHt64Ojhj8Nt1fLIF28p6rU6m2GtXEJZePHMDBzm9McY1A4x83V649LGzJw+kbBzbaYx
CnjoxWf4GLUam5y24JDR+TXNzDrE1YUFyIgWoy3s7p5Zrf+XmXcBvPOd8LhWXq1GGhamjn3+lSp7
mVz1Ibdufc9MTpD1+em15tr0+U346DuttjDCnpk5euB4I2E+BegdLdaKo7vZKNrWaqdzdLu05uUy
c+PbTLR+4S6ju8R/M7V5Fcgbts7rk5feTkbfs/6s1fQxXdPz1e9r+OTswNp0Fyw/XtDsvSvr71q9
vDagk4NNrks2mGN1CqzVY1ObP3Xar2bWquZuX7NWVnPR2fuGp7pheW3ubvgM3Ld+fv3y6nN6raYz
rJX7lUjtyovfNynY07oZq7WvVpTC2C+NFU2bhePR1RZePMOE0OQggkFF64G6vW40eY6TVoDZDPuL
Fa849mo2eMFLneT5gnHQ47Dtlj0cSE/WfaODo321Hi1rjqLP8flU8+llM77GgFllf11aFmaD10PW
yYdm1qcLPm1iPXWs+DiTJv8wiF9YWGoub5ujR7u9v7dwbG7T0Davza6LC9OlmcBalcvH9nraz6xV
T2Ct1pe6ely1Wikc27NlzIPXtUMo+8Zrta+yXtY4c11waUjX8joH7Rts7tTXCR4eXd94o/Y1FuNe
GNIXNTCyjxW+AWfstYvJTuuBYSPAyf1Zma+GtTx1ZP9FjZ94abzs6hYPXzAGzPpoaXTDdWdCQl6e
Ply8bPAlq9Y1TYfwfD7FfApsap9j/42xX3rtKsZiY9/t3PDjIz049pBXmzgj+crrSk2TM2nC5B/6
+YVGpHJpuDZWhsr7h4wubVCYuaSPpnLx39dr45WMurh3rCe4Vgszq5f49jN5o8G1ulQbnWdVGP6R
UasNmB7Wa/V304P172ZUK5dQXj21XPzY7BM6Z45Ov0+bf0wOWt8UzOzRgnh4dN+dfXvh5OwVODq9
VDQm+JWZCaBPfZJYTEKT50hnrn7DyG7p1Hx2a0qmr+CzNY2fePPTT1o3NN6chy8YQ8qN+mhpVKar
3wrJurAKkwWDL3nFuqHxJT18PrV85qagVIBCCaZ+qvXJ3lNP6A/WTjWIZuM49eTfkcDHfPk4hM8v
jA2WDc6kCbPvBfxC/dletXth+Z46VL+w+MbH2SptsqcApb36zDf319+6YXn2iYyE8o+h4Ls27aiN
sV/i28/kjZrt62uKatfele+Xob+w8JbTWq26C1Be0NXInu9sXf/xx3+eSZ1kWCJ1eOWxH1yW1yaV
82c/KmQStvqLM9c4Sn0X1t7zdByrfPiqwieiLt3SyHc7KNVqaDk/tZIRytJ2dyXGWnDyrZsgZhIW
YR1Fp4VL6MZmV89CIUaMqgrhs/+bx/PdDtXyZYVIl8sdJZQIBAKBQLQWv5bjsvWipkRck8jxwEfq
FgKBQolAIFAoEQgUSgQCoQo3mYcmXP9S4j+hRormwbxKs11mc5kaB5WqupOx41MiF8eKRKJrLyhu
UBxvc9qhSWTJfElZiZhVc1qIGmfeLFwl8t3VM6eADxGTC6XMKFOQB/ZnHoyets+ykklBSYh9XS0Z
Kz6ViWMPWSJTe1FxA+J4m9MJTUlcmbQT4acCU0K9WXBzhP+uIdE0f8N9EWCgw4SSn/nsLjamSpea
IdR1sCNQgR4knp5vQz+ZmRJvgWKPWspXipLICpm3KYmRoT9JIh80VdMisMCRcyrNozzqH2L4svk9
homOE0rPvEwNkXQrPG4Kt64RGqUJ2mLOEAlbO04y1GWIE7k44TZoeHFDjEAiu5RIVSZpdF3yabZO
cIeOEUpzoUD8TUy4xiZhbU9khkc7ZlIKJPF4dc1E8QSaEutA5GST2qsJ6ThWMM2Coa1a0pn1D5x5
KSBasqakUWuk0OtUYuy0w74hqSxkiXIUAjFW1NQRZPlVuDsSJa1Zt5OwVmhTz8pjoPOE0t23EOcG
CQ4kGhltNW8oSa4uM31QlWAh3YoVZdpTFsKH7lDVR+WtEyr+LeratsyltH3SRHeeYUfjWVKI5GtK
wwjx2yJB1olrAeQJRI0nAvyaiNA2TKnEesGYLHOVsjtLPdchvTiE+parxm+i0DxELgsuuKAAiCRA
PiVC3VKnRDFi+zGe46ewuM0OoWirtigaAnqxCRARlq3SLbRjUVMiECiUCAQChRKBQKFEIBDZI4xP
6dvaIbnTy5eAiBqY3Rst6t6spp69LxmOdBgax5tnaDtaTEUhfVPc2tS3812BHOdPJIRP6SmQf4hQ
gnzKVISyBXxKq5981MDsOJV2TtRfGOVkzBEZQcsMqHLEuwIX1ziC/undKpSAT+lLhOPf+RiTfIH8
v3SJzvM7kcUv53gjrM981ZuSUnNM2I2s/aLmf+Ztqt/2BwFXAhGaJCuQyAsKkh5tPRD1lKl347eI
45wG6yUo+chURU1AO0o30rzOGr1hWkFEmPTQKiEup7IdjW+aAKn0gUVc5r5vopJCuMkrIyNhDDpl
uqjfXI+UYv8vSjph50BuZ5DesNKS8CEQTPPNFaeSIzE520Nj9olnW6fkrENjb3r1pRzTyoa0+JTI
mMyXUPraXWY85ZZTSby2nrliUlpTUhJrkiXi1XSLpm+rUdPgUyZhTHaAFTuQ572vwear3LQp7sU8
cippOoOFej+V0uKCxKJ/EkkTObmwRmxF77TlZc4f9FAiUHVUeriJfueCU0kIcT82SZgMjd0eAQWJ
ihNrbKfZqEkYkxFVRMTRlJbp47NROMKk2JiV5VTGW2ClIY0iLmf87FUooQmIlHzbSarUBHxKXyJc
OYIYkwkWv4hgIJ8Sob5CRD5lNuYrApGOVYxPaVMxXxEIgUGtdAv5lKgpEQgUSgQCgUKJQKBQIhCI
7BHpn1JERcghaVIe6bjIVKmgWqPQyDip+Kf0cz1saiTHpxTtMRJ5r0Q+ZTpCKeRTEvkubSNpMpY0
QXIai0oF1RqFRhY3Ff+Ufk6km3vnzp967ooLoDOGULxSEEq9B6jlbNh0wMj55JV0REliCXS2ejKV
oZLQzwZJMzuSqFS+drGdalLZZsyrQgzt6UehBzbT7+TWCKVgYqbEnj3zS5psoTSlP1hIyycRdT5l
xIRKCYUOeQcZWsjxicXc1iKET0lcNpBoaISTJtOkxbegv5KvdqnCFlqqTqqicoxj2mr/lJEFkNBS
+UB+3eLJ8SnFNzp4zZCSlldKhqQliqE5tMg/ZXiaga6hEOmYr5EDKpQ0mW9F2fLRmVoc6qhXWUWZ
4tI5pEDiAuT3YUInIYxPSXxGiVc/oky2OI7FTIwpky20+0VUSffXKTvchMqfpgzgUzqnsqRJaj+m
zemsmXRNKfS72YI4fNTQm9TV3kn4lCHNFfDJO6cAmZNldyaQT4lQV/DIp8zGfEUg/MvIDKMhkE+J
iDT1lW6hAYuaEoFAoUQgECiUCAQKJQKByB6RfErzVviqXZZgGeXPsaXgqC3qu6q9yRDpOK5NUCRG
PlbDBcbh6IxA1PiUPsak401T4J/SU3GBb0vkU6YjlKn6pxQyKyW8M7ZOJt3FUp8aqKB2cnFc8khB
Ok70xjV3ISz6Tmw+pY8x6bpAghiT3rIin7IFQqn3gM2n1DdQ2kR210XfxBlNsJTWuS3Uk24VpVwK
PplYcWK1gc1qjI5AsmxbElq/dvVtyL0g1uSj7SxwXKF0z5IWi12vtcdppaJXyrbt8iDB1lrSQSkb
xxq8lMSIE89MTj7rKGxmb/vIDitAEGuy47xu+Sor4JlLONLK6TYry3qlCT/SQyJn6XTGGyWRxXVZ
r+a21zT4lFRlXs1bp+eXNakolEF9RPhHC1JmRL5AUkjBHv6xnhAplZPEq1UiPqW1kEROZCcIpdCP
cUyvlDmYR1MtQlwvy635hIqI4KguUNRWzjtAUXYkuqValfLHYOeVtDOM18Q6XYU4qOK1USofL50x
4TwT7oETZTJjTeniU/K+GM1vPNjWFHW+4xPLK2UOZFKd1MiN3IyqJZOPj86owqf0MSYD/FN6eLMe
Qyml1r3WgXxKhLq9j3zKbMxXBCJg8ZJNNATyKRGRlq3SLTRgUVMiECiUCAQChRKBQKFEIBDZI5hP
GU1QiGZR8qTArBHmMlP+TZrZKlbjUO8ZiYhL/HlSIlVqUVRRD7TGPyXHp/QxJj0OKn1UTFD88CwC
BHxK74kSLc9mlIBKImnJZIjLzBjb3XhJNutinkUmI+QgUolSB0QVzBct8k/J8Sl9jMmgfVzU1WQ5
3zq7CLndrS4yXyml5pgztmiwfwxyH7W3fVHzrhNcJH3td15AUhNv8IoglaMfq5SFF0ES8TkIkmIV
QWXLsigu7rdLS1OCd+w5B4dXCfIsSp/Jk7n9SlKWSa9hHpGFsOJRm8UpvwAIzkDOv0jc2YtI5eSu
hCAuymRqQkmjPDLHd1MpmPmztF8D9nICKG848fvTJbKB5SYJM0meUh4l/LxKzt4/JaLVa8ro4RqP
RZmLjw1Q73ZrtSUPiVM14juXYDnyNilxR41TyBb5p9w5mnCgQ4RSWohisihzCBJ7AAp9/akZ1Wk3
Urp8yhQqgdZr6g96grVfXDeViQzFFo+pDCIKeadytEoaI9c2iIAKNxSRQFMGseHiu6mMSLDVA4fj
IgoPyonK1Uwlz/jFTYVP6ZNvUZbU27OiN9WIxOgiip2GuFaAfMo8rClDLCqUSZTKli8R0HxtybMR
xA4C8imzBm5IRyBQKBEIBAolAoFCiUAgVME/6PG8mwp41RWwgysOvbLt7Erl5/U8nzBOVRziF5X3
aSnjTjNtPqWMf0o+vNuJkX0BN9+mIpSU+PtGABKro330StqW/ekBTE/FZPxOHKPhxJIWYSl3mmnz
KWX8U/p2cVHiK3WnuCJZzN0+2F7vXOn4p6Rge6J0PFVaZypOKlV8O6YGnvCivDeUKE5P4dOcKGQs
d5pEuUgQ0CBEpU1opwgiNf1Taujhp0mSL6G0C+XwJX2eKh3Jje+kMkfWTOKiKA0/q4Vo7AKGm8nU
xVxV9E9JYlZNHKhj7FXi2tGzmLty94JU78tz3KWcVNK2fR8kOfOZAsm0KtHuNJ01PiUp+qcMSoDK
dGgHbefJH4er1ydTFPwfXRGe0ajLeZ0kk8kRSUhVTOCmUtZ2TcM/ZUBDmfSD8KTRt2Xa5mvIEoV/
QiIOJEOvbKeiTG1RYj7vUCBmxoqlKlmJ/VOGzwA09JEgPnZNhG5+gnPaV0oPigPlWSZTckxp8QkV
qhKPiphOqRXKR6XqL+5Q1JIpakqLLOf3P+kzS4wn3vGcVPIXs5bJVB1TZlUVmVI7viJbxqcUZMFN
GZQ3dtE/ZTKgf0qEugGNfMqWm68IRIjJmlE0BPqnRERa7Eq30IBFTYlAoFAiEAgUSgQChRKBQGSP
UD4lDxrqujLnbEpP4RLTVSyCo9xjfy83Up5PKcXb9DqPVOFTCkiZLhdDwXeD4iKfMiWhTJnpmCM2
pUecINJNZCTc/EGpLGO6xqTuY3gc6m/w2HxKAWPSRcALuysmdHYQnzLfQuliZQmYlLwjOPDwzqXZ
lElVVKpTRtLIcltMVXikMTav8kFJa5tHxAwjAYHaM99GoQdgkx0elZt1c2C+AnAUA45JSV1zopuC
EJtN2V6zxhrCNCmBK9iZaxrdS+SFU/gBl+TGSBSFM4fGqVSJTPpkJ30h3R5sXl9s3IZGaT+mIp/g
ZCc4P1Aywmkso1dBC6TBp7Q3QAfVUETwpN6t0vnt4oH8Dy4xnzJwFNCoa1RmOHeq0Zq0Ei6RiVdc
2Thp8Skpiel5szUPJXBNKWpfqYud5ayStn3oEIXixv8YUMueskR+yDDfirITEMinhADuZKQCzbdM
puRYMYEBShWK24bnmDRUJinKZFaakls2chaTeSYyozrDWWXasq1QiwSuMWXiJONT+hiTAXxKvk+9
fErrMiChMgmQT4lQX4Yjn7Ll5isCkZatDsinTMl8RSAElq3SLbRfUVMiECiUCAQChRKBQKFEIBDZ
w8cSiXqQHXhbjV2Z+YPzeKTGkHrS+Mk4L95JmsVN2T+lN8sgPqWov91sS+RTpiGULZYGsYPIjB+c
xyM1iiXAOcZLxopK0i1uyv4p/VmSIMakv1HcbMvO41Mu5mS3eq/E/OxVcf6L1HH6Ep9d2VFIQF40
o8aSFiKRT2LflIH9ETu99hg/ShOriE/ZE6giSPuFkp8OvSqOBF6E+OzKThPOBOUmPmuzxRaBSuG4
oUtUJTrnu+yC+JSLOSl1r5x9Rbw/pdws5XOfMm3r6I9LxaQSBEWX+FACyf1TWho9gE8Z3R4dyuDK
C9Wy1ydELv+UxoFQ0TdtgjgP8diVmXddSq4TE5Q7tgqLzssbJhGf0mohIt1+vnzwAU+rzFduRePj
9HmCiDtEgl1JsxbMlDJT8U+ZwSzgPBqmLWohAqGdiKStFNAdYeNRXqzc2i/w+WkMdmVK9MbMbdcE
/impSuBw4zVVw4PGvuvqxOzdaV4zmtJhT7qYdS7nlcQbxLWaiMeuzH6Nr05qFA7R+OnEylqGoOgj
OybzTxnOp+Tvel9H56OPOx7Ip0SoW87Ip8zUfEUgEpr8aMSmar4iEC7zWOkWGrCoKREIFEoEAoFC
iUCgUCIQiOwRm0/pQxzHlJlvFOCJgQLKi0TVeI+M1otD95lECVyBFeMAiSig+0ISPqXX/SifmrBA
nrhG6yCfMg2hTE8axNTJjPvIS/2joosRQg1ej4wuTxvRDhCEUVXiBLSdz+OnfSEBn9K/q5n42ZZe
X1/8L5None93IouQW2c/YvOVUmNDHaXOmeeidYFaI4FyvSjQnm2aN4n0xTATQPxpfiKVPSXx5yQ+
Toj7K7HCUprBgrsr3C+BLy7gHtj0NWWLqJOQC8eUqtIc8AGMKP2j+u0RPg6N4NP5LqjzKUW8ahJa
PAHLGmUyNaH02plCTrsydTJrkl24s0Qan0Ml53DKc9NUqNT+dk7ExlCve0gKEgRFD3MrKZ9SvTUQ
qQull0/JD5OE1MnMu5BX3tRHy443qIji0AVOpUivKfk4Cmqvtb55d4A8DnSIUHIDwzcrJqVOttFw
BUibuZkr/qC/EG3+ygoq0RY86PGRKIPUYQzqJG3vCOGZm/ELQ9VHn4pjShojahtEADebZ64pfb4p
hWuhvDumFHIR4/MpxaxSrqKxosqtKWPEcdxDusVUmU8ZfjecT4lIBcinRKgLKvIpMzVfEYiEtiqa
uKmarwiEy6BWuoV8StSUCAQKJQKBQKFEIFAoEQhE9ojiU8b0OpnY+2ML4WVHknSSkUlHJWsPCZWG
+qcET2fE35oa7IFS5J/S4pN6B4Y7LvIp0xBK7145kBhxoQ668iWTgvImTUZSslWy9pADQt8vEF9n
xOZThnmgFPin5PdCi31b5olPuZjrva6hQumZNrWedevDaK+TRE6S26MnaRpF4zeVSvK3uKxJnHyo
tBqWnUWlQCTuuPf65/CVJF+kno56bcqzRHQx5PiU7hkwmjqZY5CWJCNlipIE+dhbGamM5emYjEk6
iEK8qYDkv78XO+q1aW9YhVSok23+zoD0Yi3ZzOllPcbMmsQZW5GhiTthc9trAj5lBOmrI5eKAx1V
2l4J3Q9xqZMdoDcTfkLGy3ps8XwfKpdEuHxQ51OSqNu487wdQul/4CNNnewURUnal7Wi/7xYsVq+
zEPBbCG6PQqEBGpDKepkp8hkSkOWtlomzQxC3XhmarjgLvO2rSm9xp0sdZLaj2nzurBOyYOiiptL
lcaRycDnPFKFTxnkgTIwC//8EhAXERvIp0SoW6rIp8zAfEUgUjNZ0dJN1XxFIFyWrdItNGBRUyIQ
KJQIBAKFEoFAoUQgENmD41Pyy/NQV08xeZYCfknWiOVYMrjmKsnE8k8Zp7jeVk3Ap/R5eAjlU3r9
DyGfslVC6ewPiEY8nqXfk2L2MhnHsWSQZKkmE8M/ZZziels1AZ/Sx44M51N6/LQIe53k/Z1IbkmW
QvPV9jVpOfuxHFSCfaCukNIuKvMBRXKzyBkkiZuh4kfLiXxFSNJGkS6tIEbHqEZKHzWGMXUP2lxq
Sn6+4y74XFW6Qsq7qOxcmZTx9RdhiqqxniiRLhIk4FOKfExGeIHvPFF0V3d8Ir8ky17B2ie400I/
gEHSGf2t6obU1rMRHp7FLeNMZ3IF8YWikt/1Sc6n5NIKMnSD7lJIga2Ka0qBWMm3aOfwLNu4nuU5
47HWlGo5peKfkgRNFiTsa2GuWSH3GOgIoYxvj3SKi8oUi8V/86/VtVTMp3V8SpJaIESsBz1urcd5
SKQRyjL/MtkG4zUNCyI3rUll7qLtmr6mdNYzph1icPMEDL28u6gMXKQpl4RnQ8pxI2P5pxQWMDSf
VPiUPuEP51MG+KdEPmUqQD4lQl1LI58yU/MVgUhofqMRm6b5ikC4zWOlW2jAoqZEIFAoEQgECiUC
gUKJQCCyh49PGZv54PsV9CRc4P5S2uFlio/X02J20vhuLhWy5qmYgWFcG05JQv+UPgqnkE8p7kcu
LvIp0xDKtIe/EEoOL1N8vJ4Ws5PGT0Yp62hHZ85Nh32ZwD+ln8Ip4FMGbHrm4hJ8J5KGUHqmTVcH
eHUX9cyUXm6S7eDSQ1NXdHiZ3lbOlNxUJshaQa3HePWQypQaQhUVdYjnpN1DOriVewA2rd+PxtUW
7RZKD69coLuIz3rhqJb8BX6edcWQdniZXoOR9kmYquNoEl+IE/qnjOlyk0CeZDKkvdwEyjzv6PHx
KcV1CvdCHOjPkkhZxlIOL9OfT1NIV2WTZ7w4xF68EmkxSodPGfiRps5dKnaKl8pe0QgQjiLimK++
OZxKDUMaZGO0Y/FB0lAmVPEDVdJxiFJxU+FTtqbhEArmq+gBAbFXGe7FBvGMzejpngR8zUXG4WXe
QPNUMr/RmmQRnoQqivKaBrqjF81+khwNWF3TWCvvOA4vs3sYIKkuCMnEipMiKLamjUK+BYLI+EEP
4WhxJptSQAe0KJSugA6HL4i8aOvhmA4v07fB0km25WtKGYKi5feS/w6rsn9KPlXv3XD/lOm27jUL
5FMi1E1S5FO2w3xFIJBP2XbzFYHwWLZKt9CARU2JQKBQIhAIFEoEAoUSgUBkj2BfIv4H2hE7t+J4
qczqzTsJOsR6YE8DPW0GVcXLOqSiEoQV19mGTEO2Dafon9KbiKsAkf4pxVxM5FOmIZQ0wj+lmsso
ASsym84SMjOps8M7zniFIE+bJCxr9z7hSP+U/G27iMGfpk/VP6UvEVcbRfmnDOBi5oxPuQgdsyM9
wD+lc9B3dlDHJ6XlqtK+B3G9VGb1TpmkMKv44sptAgzcPRr9ekG4XSbUqTZpVdOF1C58P0FuNWSH
vDrtFbR4sHrxMiTds6e8l8o2bcKivENw6Q7igpIgoy+0woT6SyBlM5tR43v9TESBCSXa0Zbl2455
OvdC6ep/AgEcShJVSQkvlZk5peOcJToM7BSE2trdGVwVkTf0KP+UyqZEqnzK8EcH1t2I5JEukpam
DFxT0vAL8ciR2XUX5yyRc1kU9ymPs7TillHxPjKmwMFUG9vJ+JRyTtU7jlY50JlCSaWdNIcozPx5
qRR/9Ue+aDSx7pJMgVOUzuNrOQ+zISa3+nMy5UioKFN/0CNSdz5mX7CyjJDJrFbbNKScMfiQZlAa
68EBV2/JzETGq1TUNkgAzV2Jdqr5all5Piqeaxlku6oULLBy5qVSyANVzlxYh6DUhDRQuTjxGaQO
nzKBf8ogxmTAXY5+Gc7FRMQG8ikR6ooY+ZRZmq8IRNL1BvIp0zBfEQiRZat0C+1X1JQIBAolAoFA
oUQgUCgRCET2COZThu7E9DqlVPM6me3bLCkiZHQqPFNS7rG/N2siHUfGD2b6fEprt0Qon5LzWiHg
YiKfMg2hFPMpwxz+hAfyJB1GPslCJt0FgQS7td07CWn8rCVrLaJihhcpJT6ln4kg8k/JM26EXMz8
8CkXO2rna5ArPLe7ScdDpd7TLteVSb1OZjqR8o4plecC3j+j3BZTNceUNH6xSDoNFdZCsu3X7o0D
XOv1eM5JpwkliXQ36Z0zlb1OZopYREjZ1IhK1rHiSAmnwFBM0PJSVjaFfNMqiUdTdpQlHcCnFA8m
IlR5CbxOtmXZQcOJkNKLPdXhojYf0NACcfNiQj4l72QtYAYI9ZqYN3SU7QoKfErq7YAkXifbRspr
48hR4VOS0BWakFinzKeMMgJICJE0Z9bRjnnQE9HtroccHep1MmnW2RadxvvqDSXqy9gctfE1jm5Z
i8lHpEzudZK2b7zQDhlvYWTOFhVOqntxs3nWa0r7AzQCd5OOIZXc62Q7ViBJs05AFUzA6AyN49AZ
7cKlwKfkspTlU6JjylSgyKdE++TaAfIp82S+okwiEtiqaOKmYb7GMHaw4a4dIJ+yMzQlAoFAoUQg
UCgRCAQKJQKBQKFEIFAoEQgECiUCgUKJQCBQKBEIFEoEAoFCiUCgUCIQCBRKBAKFEpsAgUChRCAQ
KJQIhIPBQRRKBCJPGL56oYlCiUDkCIuXoVrvEKEc12GdDVVcN/RDrQ+a/cXSdh1mjZC7SswM2G6Y
4cvF4v1NLWzfzvgOxFC1WKrOQrNSLFaHtZoX2dlwpVSsDFlNNduv1zkl1ItaOz/cV+wbgrrZF6RU
Kg9Z7c2hn53P9p/Q8m/eXyz2z2oXm9vFUn8dSJF1TH9DOmczHa0M1VJxoAnDrO6VYXNQuNIPqHe/
UTYznJmGr8R5wfZLAC/fmOeh11O2f164MAITF6yzI6+2f46A9rP+4v9bI7c//KVj93U9esPdf3bh
AnQNrGw0q12GSbBYeOE/XDffZGEra794cAcI5XZzsHjb7zcHNp/7T3fcdPa6w1d+8ebf2+javK7+
pnMbFy5c+Mlrnm7+r0M/HNq+spZShn92hLVzo/GDl/9ks/m5PaeeZS3c+JUfvmJ1Y8NsbxcufeYw
C/y54//2Kyx/0lX/8vl/o/XDvy7PFw7ev769/M+faRblczbTYb8+ffiHQweurHU3d5VuG31G7/sJ
cNIX1tsoC4MZ7pVLLI2FtQvGsMnfZHvgWdjdWLy81VHm6/2l0gCwLmVTZLlULNfMy7ec7YFVOH4O
/hFswse0K1tzm7C7z7jbGOurlSeWtZ+PHdu3EzRlozn3LKvp8tqe6+EJ2IDLZf3s8vWgDc86mXwC
1qF8FtKSyUuj+pCZKu9ZW4Et0GVq93R5bq1htbcL79GHVBkOaPmvw9kDoE+ufwrnzsFx2C48ArtL
8lmb6WjKTqvROiytzz0PX7BuO+kL6/2eLT7cR9JsldRRf+1TAPO7YavZSUK560zlsYO71oFNkQP1
teWjK+b1Jpxlw5HZ4o/Df4R3lSp16L7UXV8/b9191krgdfntkZg4o8tf3y/vf4FVaXIS/oidvf+X
Z17QpqhjlUNwL6S4NLnhae3fjXsrxeo8mwOWi6yFN/9Z9f3szGxvF+7WygDvhZo2ZW5rh/eC9etG
uLcJ9V8/L5+1mY6eQF37B+DOu5563rYZ7PSF9TbK4oSz08glXvX1efbvPMwPdJJQrsG5AVOsGjcO
fAi2bKGsQQH2f4X9/HfTn64cuRH69pZvKf6fov58eRQsjcoG8ubOkMnGXaAtrF88c/YmoKUHHpg6
ys7+8Mwxth6pN2aYbdYH+/enNfxmK/p3UkfPzi8c/jjA9FSVtfDo2dLRwzdb7e3Ch/XWPmuIgq5i
HzF6geF/wG3V8sgXbylKP/g302EowlfKeo9/4Z6jN1u3nfSF9f5wjQ9np5FLvKkDBp5fKNl8d8gU
q8Fbf++vYMyWNYDn717+4DTA0lrhHJvMr6ydb1z8neV3a3enncmzlt9pMp49OTj6fa1StfNsQrpp
7QePjb3ZONsA2D/aYEPxk7NX16a70sntzVVrKmjAZ5iZfEhrYSYvd2vWpNHePkwZ/TJty9S0cf2+
9fPrl1efW5XNe8rqX6Cz9w1PaWOipuVrwkk/vN5mOJbG0FRun+p/4RXasoD9vdBRa0qo1+Gk/mMF
7vmpS1jrUPvw2sp2wTpn9l2pNlrQ59ACvMaODl07QSabI/Bx5yPf69qa0lmGzIM24gtLzeXtnnSy
O3zruLaMn7blg5cWoUHYo3VVF+tDdug2grJfJzThWSkc2yOtrcx09BqtL3X1eIaGk354vc1wLI3l
rp68dmttcbdWDXhFrZOEsg/2nYEZNh7qbO3wGueZjfbkoVJsfnesBOXSUFlf+f/jEuw3Rmp5/2q9
Ma7P9tcpfnY9Z9i9vXScHT5UGtrP2qRXW1P2QF/pknYGv63XsVwaro31pZPdxMSEtowvwb4yPMRS
vlRm+ZS1s1WnvT0owL79rF+KsG8f/GftbRTrjjPwDU3dbsD0sLS2MtNhCbB8a6PzUC4O/whKTs9b
6fP15t55sBMznJlGXlHWrcDB4x1lvl44vXzX6QX47NSr4ej0P6i7em4/fLun8glm0j3Zs7jrAFtb
DHXPaesX7e7cX23esOv0Ff1ZBfzpThDKtdG3aa/a3tuzuHRgARZef+LEqSfhas/eJdY48DnQ7IVq
98LyPem+hl58ZnnX7FFY7Nm76/QFWHhmeXCW2u3txXdml5cOzMPlA8vLs7dpFy4/vnQXCw+T3QUo
L0g/fzXT0WrUtXfl+2XoLyy8RaumASd9T72n+WTMcGYauUXX9QDX59rRibzXrfqevgWpgAPrL9YA
sTMwDsHeqYavrqpGbe/CpNT18z159roVwxXe5Fvl9ohU+uo4mHcKirAd+EKvWr4cZhN3b6/ntFKD
W4uwQ4QSgdhBJsCO80+JQCBQKBEIFEoEAoFCiUAgUCgRCBRKBAIRDteOOHOTg/WOhNovS2jEaxOa
u9cqRomoURnhocWlDsuaOm2MQIQLJcmjeKmKhCl17E94sKeg1k0KQVnTndPOiOzMV0qpNmip+ctz
GZwbLIwwZC70pGuucRsAkIWeIhJXEIhoTclP88Q7qbtPrN96GJK36Z9EqFFdUZIsJxGKQolIJJSh
o5tJoEv4SM6VAeWXmIY0ZjJ7WGJIwZ0n5YqFQMQXSn700KAbuqzmTyhZmTh1aEhGBk957MysEhB3
ebzFQiDiCKVulAo1IREo1dw9vSDCNaY9q9Cs15YEl5cIGUS9p6TeM9t6pRCiOXNku/KWoyUfhLRS
OGhA46HtilDTlJYpqj3CcVlabgvVY63qIfNovuoK3HgxaJ5lU1A+M+EBgQgC8ikR1ySQT4lAIFAo
EQgUSgQCgUKJQKBQIhBqoDlLBx7NW4EoCiUCkVu431Oab9mleZR+YffsK/UwNJ2LxDdJEO4XH8Z+
b2pmIkhByKD0XedC+zaJ+4Kam9aJYE7zFVfAl/Rs0heW2xsTaV0ISNftB/GfU+GGPL80UH4cE+Ft
M74/BSGD0nddIIJBSVg/CYhjcsUV8yUNgaZEoubOgdvuj0Ch9E7gVB8lpmjZP7Xp3Bxzxg3XVK+d
UTu8TyFYYy9yQwslXs1NqFuTCJQcFc4NQoIWNff5EFESRKJcklYD9UULqvm1IIe5W1TmrkARQuln
VPLTOXgYlS4NZ41FAkG6jro3uhMInhR8O+At69ifApFU3ZaN7Uh5cBI00MaOYzVo+cSq+U4V0JTq
lVr70NwVKEAoqVyTutWPgGPvN8EivgQgzI4Gs/fDUqAyTWVXQCi03K5eSJHsRYKW2GamxlZjJESj
+eobNZSTTiqntWmqKl51VKZCVSQgZHG3ZB+5XWDiXsHishKFMlQqiJzgkEgVL340Iz38BAOVBmph
6WEdpxCpPRh1Z0ogbHGMQKEMkIKA55TeG9ThdZFgs1JKjLkESND3f0hgvMhvYkYn0cJ1EfHldg2o
RpKzdHJdoN6gNZfNqHQeWYCz8PFYc64z0TiL+BAGsR/O8pRDSmIajjyD0ikCl164jetkFvhyIqi4
Qr5k+BfFvFHMT4jsSLH0vd2NORfR+IZQyx/QiN+Cx47pTUCJT0lJ6+vbAgUSM73Uug3XiCB6GR1v
9uFePpMUpog0BNt+jx23i7mYvgRib7OjDCRTWWqbxUXzN6/sMCltW5umqCdbEDP2jh6SQoiszXXF
9EhKWaJgptq6JC9Di7QqJm5IRyByBhRKBAKFEoFAoFAiEB2EYP+U1lWVx9C+vWLU9/7NvUEdohmW
nKcheZojIBUqJ/C93VWOn9Oaqcck4e8padAWl/iv+CgJE1Lw3ffd9DAsqWt3ApWiOaoVHYHIo/lq
+pp03FS6XVBSi9cg8lbp91NpJeK+aaVLQ+aCRFNXS1JFILI3Xz0qxyFVGkagX/8IvVXywsAxM938
SzfPMMyOBd5m9W24DY1jGgconIhOF0q/zgm85vNWKTn+iciSDYpLxZdIqDia3xRBgUTsJPOVyHtM
d4UUmq9BNyXMTEJFC0iiec0Ki4VedBAG6h2YerdwSOtDnhDZ3Z+OjFCvtHDiEy5LVIc/bfOmkCkt
joPoDIyLLzdPQHmQHQcrdhDnwMUZ1xGa2HsC7ziRuGTH46T+qtDU0xRK8+mNlDj6vVXSUPOT+i45
PEwiEFpq3xPb0iFxUFY7FNc/DUfX6lBfPQIQ4RtrQkNoiLXINIyE1FI/Kpd6cqEkBg/EPNhjm3D0
EPeZ6zfxUEi4SE7CRrrGo1gQKDszJPXmCiHcDV8c6wKasTlHs1qoNqFvFprjw9AswUYBoKcMP+41
NNRspTiohyrW7PD9TU8K+r1x42+4XHwYYLJS7Btkp+NmGuVZdpP0WYn4VeZspTSopfBwyRPGk/qd
pQZLvVzoI1bq9UqpwgzZ8cGSdittoSS2WrIPxH6gYp47OsqO4bpjaDTnkY99i7gTtgNauo74NSCX
K/9MhwQZ0eDJB+WxE7D7K83ibii+DZ6cWYcnS7D5twDF6+HtBeP27X0vbbFDb/GleTP888253XwK
9j0Nja/t+hcAb/32ernB9NiEkcZ63+3suPli/1JQMU4WL2n5wO9e6l/mU//mSxuu1P/lwIdZ6vVm
ZcVK/abSWt/n2XHr0pXBFpqvOUZMmiMqytxj9QCcW4WXm/CO4gZ89eU6U5bQMwrNHuN239maJnF9
52rfMy3S3VBecy372BX7nob1A3OrTHiOAx21LvWdhXN97HixVh8D36rUTPa8ng9cqNVH+dRfX7vI
pf45lnoZ6nbqh8/B2a/qqZdH02gQZiZ0GsotDI3IEiMX9MMdH4AHezevvvxM188fmvsNuvbp34eR
H/9s7qGr7D77v/sT0MMOvX8A/824cMfIyMjzm3oCExcY2Ci27+n3P6Ddm/3LQveN+jXj0oPdWzDy
ATtTswR6Alw+ThgrdZbzg97U659ZLdupsygPvrDpT/3a0ZSInYbpuvZqofYXg4VacW9v7XW6hizc
VLT0Rh30FWTdegExPTExsc6l0GXf0w5T+u9f6Spe5bKIGupWPn7UYdab+qu6dn+XS72rtQ96EIhs
zdcfwT5msX756JehZ70X1l/WLn65ae1rKe6DIXYonYG9xoXSPJAKl4J5b7JR1w7FM8PMVN0unNVS
2K/LUKEM+1YjilG8BXZPiW6w1E9q0jhppL6v+X62fPzbsydtCX2oDPsLKJSIHQFj0bZxZ3Gdrebu
WBuAwrHLsKlL42+Mfs0MdHHthDZK5+8ufcq4MH9zcbXKrfrYPS3SxK53aSHLn1ykANWDN7C1H/zF
DVq4id2ltahnERfXT3SLigfz7yhpynthfI92oI0P3sNSf98eLfAH9NSP7i6upvlmpAufgyAQJh7+
rUYeioGaEoHQMVAq/taTuSgJakoEImdATYlAoFAiEAgUSgQChRKBQKBQIhAolAgEAoUSgUChRCAQ
WeP/A/s3Y/iuxBiHAAAAAElFTkSuQmCC
</FILE>
</FIGURE>
<FIGURE FILENAME="Forest plot.png" FILE_TYPE="PNG" ID="FIG-07" MODIFIED="2023-10-15 17:08:34 +0300" MODIFIED_BY="[Empty name]" NO="7" REF_ID="CMP-007.01" SETTINGS="SHOW_WEIGHT_COLUMN:YES;SHOW_MORE_DECIMALS:NO;SHOW_ROB_TABLE:NO;SHOW_RAW_DATA_COLUMNS:YES;SHOW_EFFECT_SIZE_COLUMN:YES;" SHORT_VERSION_FIGURE="YES" TYPE="FOREST_PLOT">
<CAPTION>
<P>Forest plot of comparison: 7 Parent employment status, outcome: 7.1 Employed vs. Unemployed parent.</P>
</CAPTION>
<FILE>iVBORw0KGgoAAAANSUhEUgAAA2gAAADQCAMAAABFubKKAAADAFBMVEUAAADAAAAAwAAAAMDg4ADA
AMAAwMD/gADAwMD/gICA/4CAgP/g4OBAAAAAQAAAAECAgID///8AAAALCwsWFhYhISEsLCw3NzdC
QkJNTU1YWFhjY2Nubm55eXmEhISPj4+ampqlpaWwsLC7u7vGxsbR0dHc3Nzn5+cAAAAAADMAAGYA
AJkAAMwAAP8AMwAAMzMAM2YAM5kAM8wAM/8AZgAAZjMAZmYAZpkAZswAZv8AmQAAmTMAmWYAmZkA
mcwAmf8AzAAAzDMAzGYAzJkAzMwAzP8A/wAA/zMA/2YA/5kA/8wA//8zAAAzADMzAGYzAJkzAMwz
AP8zMwAzMzMzM2YzM5kzM8wzM/8zZgAzZjMzZmYzZpkzZswzZv8zmQAzmTMzmWYzmZkzmcwzmf8z
zAAzzDMzzGYzzJkzzMwzzP8z/wAz/zMz/2Yz/5kz/8wz//9mAABmADNmAGZmAJlmAMxmAP9mMwBm
MzNmM2ZmM5lmM8xmM/9mZgBmZjNmZmZmZplmZsxmZv9mmQBmmTNmmWZmmZlmmcxmmf9mzABmzDNm
zGZmzJlmzMxmzP9m/wBm/zNm/2Zm/5lm/8xm//+ZAACZADOZAGaZAJmZAMyZAP+ZMwCZMzOZM2aZ
M5mZM8yZM/+ZZgCZZjOZZmaZZpmZZsyZZv+ZmQCZmTOZmWaZmZmZmcyZmf+ZzACZzDOZzGaZzJmZ
zMyZzP+Z/wCZ/zOZ/2aZ/5mZ/8yZ///MAADMADPMAGbMAJnMAMzMAP/MMwDMMzPMM2bMM5nMM8zM
M//MZgDMZjPMZmbMZpnMZszMZv/MmQDMmTPMmWbMmZnMmczMmf/MzADMzDPMzGbMzJnMzMzMzP/M
/wDM/zPM/2bM/5nM/8zM////AAD/ADP/AGb/AJn/AMz/AP//MwD/MzP/M2b/M5n/M8z/M///ZgD/
ZjP/Zmb/Zpn/Zsz/Zv//mQD/mTP/mWb/mZn/mcz/mf//zAD/zDP/zGb/zJn/zMz/zP///wD//zP/
/2b//5n//8z///9BjlLGAAAmsUlEQVR42u19e3Bc13nfh8feuw9wgbMEYkIWY5CgnZnUUWu+QQB2
vKTkqEyHTaKkf6RW1f6huq0t1TOqx03TUZRMYittJvbUTmolrup41ESpnFqOaEdTERMZWIqEKLij
JpmKBghYMglKAPYAJBbL3cWj577Pfe69d+++iO8ngXv33nO+x7nnO497z29PBwEEAlFvdGIRIBAY
aAgEBhoCgfCHrkSLGpY9MK/+4yNd4Es8+nc2XbJLmK+HysnnK/UtvX7o7Ir3bvA2mUxjvl3vEopd
nD0+TW8yJv+8o0vc6PJ27IG1De7etoZj2KPBfSNuVyYY6qLyyZP1dalya2f95vbtAY8kE+W1kT28
PXVyNVosntm6WYCeiqdj6VKBv7et4VjLB1o2+2wiTiCfFsR0nn3LJMTePvHBDDskYmJaTiNdg3h2
AAayifyOKLCElaRINAFyukpCFBJSrmQS1DTsSkosxlgSbwNIUujrEx+dlGwRk8pNTotCLySyTG42
qdo2nYj36TZL6SopQUxIuVJxw/5iIp4RqqisGX1j+VgmNfqeZlMlFZdKY4CVQWpRS5SAbZhOCrFk
UbYny0ySyqWla8O+0f+dia2M9mn3V/VvMiUIal1gWAat7HXHnhDFNAZaFfzbnlNFOHA0lTo6xL5t
3ho9sr1eksYGW+dHjsnV6mgqcTQtSsULwtDp5NrRA9B9MrmlCZDTpfOlwoiUa2UN1DQA28nRx1ng
VGnytubGDm8vzJ5hh4+nTnZLp3qPnk8d6YvBA/AqdKu2ZUde2tayyOl6v1deH/km+/a9G4b97+s5
tVGuqrJGbEIR4CqImk3dJ5J59nFrZLH3xEF9FAZd8LGV8sZJotnTe/p86mhvK9eFOPw9YL5tavdX
9e/+Ezd/NPIxY9wcU8ted2wmeb7JjrVBoM0vsab3DszNwij79kpM/pNKeSENUuVnBT93DY69BGX2
X+wYzBWhxOrY3IImQE5X3J/eA9JNYV2YmkYW/Q3PzkxqDWFhkIXnIOxIh7NMMkMJ0nPAeoIynANR
te0EHDZUSuk2fimdluV/OMPZvwTbdS+yHcgA+79Ds0mE2dflC++vfLGo+fbkpVeheOWJNOgt0lE4
PMcsbWGoju1o91f1bxvu+asXdMfum16DjU617GWw0k/LN7x56GjVF9bCGGuLspOVLGuT2J8wxs5N
ldVv0p/8IV8XR9nRVFnoWE91lCwJAdR0fYcvJ39GyQXmNFmX7kU9b1WZK7GP2Lh8JG5vpDrviKNO
KnMl8pHpH/5qIJVRQRx9IQP5h2RTdcNhgmyMQm41oVjYvxb7ceaV39FLRS5k2e4WDjRhzNGxYu8Y
XExQxbFMofN6hit7zbHJSjMtb9kerQPy7L9O4+sLExNlc5J8Hrr0o054bLRv7DPsU06Yk87x6Tbg
nbcMp+3C/GFaFdolCe2A7vG+MakhlcVd5FTK6Qrwtuhlf/3QzSZg8LdsBKXaNKV80MWnpke1EdRy
z8khOMuVilQuhgetiRLzivnWrd1f1b/Ezf9z4ZT2pDGfGCGmsgd4REp2BoeOTvgSHIQZYxwjwvBi
1vIqYuhvoKgM3IcPsgRfZwOJ/w4CHKxkk1L6IVO6R+CnhvV2UUmj4hD4r11nDilDRwFmhplekakc
kPRLthVh5oApXSf81Iyz/Tmob4VOHspU8vfnfqjZVIJDUmkkHvqFt7W2iYXda0XWxpeGDXtUr1oY
N3PP51cyU/r9Vf1LPtS1ydoyFasXxQG17NV7+zwMz7CgxEBzwJErxdjZC1Sf9BwufIDNKcy2339J
vj5/uHDkyhrMTcLFZVi4ciTFxugr2ssWLd1I7j69cqtpVLwwtd97jsarXL+8okg4W7iyCu9Ogbgs
6Zds23ztC52mdImLa7/obH9q6v11Lbyl/9XRs69rzyC8rti0eWn9y+zj1cu39l3uMcZh432ruaEt
w56FK18ovLHWyoE2uOfZfYMdhSXt/qr+rX14reeS/rICEmMbSaXs1Xs7f6Vw9kpzHeto20XF1nlO
fk965P8uVU8XpUoYHH1qvK4qEXcJ2jfQYp3mWbvQ0ZHM+0hXy1QczLMscef0JeojHQLRgTQZBGIX
z9EQCAw0BAKBgYZAYKAhELsQHB8t/9WOrp99L/dHFn6WB51n+pkz17vj+gur+hJ/XOlh0irSSg2i
OH+dPfDS7MJlq6LRsNdMprralf/Sx64vPV25/8aW9bp6ZPaVyb3aNfmjAxwzS8+hcM7++r85WeN6
oyqd4s9ee/2P8q/L9vZt77kDPT1F1deurs3NrrrTu6r7pPPowvnUU2q4T6ZAu2d99fbfffw3N0/u
N2k9AK5G/I/x5353/eM/90b1lBHgAEzMzzsrOHlvMMXz85IwPbfhr7MHXpr3z4fReK+zxgNPvfj1
Y/CTv77xJ2/+sEPLaElp9vUAwFuxbw+Cck1OoktkGrfWs7+96eSQq9Wdp1e/fP2LpWcGL1+VVC/8
3mYldluprjux6w/+aKVS37us+PTUi54+vVebT/95a/rrDfbJNHT8HGxCYuJOTOPwsD+Fx5TIDkAl
Ky/NUXg92WyPHJ8V+GmW4xktNUDvg4kKTCfjfdmswvxSeFtaAo7PFRL92RT7N5UdYHKfkOlpSfFZ
mXUkc60GgkmTeWyyvwovy1uztKSiJ9vPc9lUzYKQ8umVXH5yLpUfZ8ZnWJFOsr/PQEbnzGnlCTCZ
FCdtVLaL7N64Ly4yOGdqWUE+8SDRfef5fQpEWD4MZZZLkL5tDW5Dt9oU943FM+MThUYMsy5+JgKf
Ho27+bQDZxrvUyd/eDgxKUWPsa5B4TEJ7Nw35TV+Oq9n6brcHcJHpBwGdi6N/AEcO/mS0uKsvKPy
towEGp8rLJZfO1GByonXSkfP98ir3LbmRj8ls45+YWS998R6IGEKj032V+FleWs+zjQff62sc9kS
o4/Lmm9LLC9/ZCel/ORcOj+OxxZr60T2twXv6Zw5ozzPzo3eb6OyPc3yPO2q0OCcKWX1r+CbI5e2
NN8lozl+nwRpLTc8zEwoCOzWd1Y6K4k55comXG3UfCaYT5+SfNrW76fm01dP2X0SU8yngc5KufE+
cYF26yKMPJma5q8qPKabrDn4tNwc6LyeotxavGrNsTAH34E4pJXlEsW9Km+LS6DyucIN3hlE2Mv+
E8uQnpVXHM8rPDGAOUjrXCufUHhsyqGJl+WoOa5oNrhsyyrfaRT+6eYLG740crwonR/Ht+QjlXLu
7anK9EhHTNdjlOfCoAOVLT0ycCrNG2oy28Q5m5fyf0chcsm+HwUTv09uWuFQQvIrN5U6uR8SqfiA
eFD4muJmplGVMphPO2wsNjfP309Xn5InmE9rTfGJC7TYjZmLcOJj/NUxyBxnfXVuc3HzorSMcEf6
Ltmv2Hf8xhvmHJkMa2+24XhM+SY10cdNrmQyxiLrwJB+wuNarlQp5a5twecf0nSMyQczF0cOjxcD
SpTtlfDKk3/YA+OemucOMc2Hrk3CQw/J9T0DMpGTac6VPvJ5fzdMLz/W/N63tUc13Zgwwx+Md2e6
x7JwCXQ9pvIcs4n8HPw6++MM5c1+ahIOGb7J+Xckpznfjyt/mu/vXC5kcgCF0vE51t6vlq/dmf+V
wmPSlXozDkw+bbj79Kbdp9FqPq033yf+8X5m9cYP1GqQk4eQGo8pNvbBMXl8a+X1ZNZuzLCKMAWq
wTJJqwvyFaPqyKcmtQTTtTqWiY/2jcYzXRK9y7SGkd74pMG18ou8xngz87KcNf850/x8xs5lo4vn
z836G+dz5bfhoFFg1SsG0m8yCBxnji9PO5Zyn8st2dp9FeN2zplO1Mvnnd7tZAql4g43uh8WMrOx
HaVf+FCjKuXS1Ka7T8shfCo33yfOrng2k/mO1M+CFBuL/aDzmL7L2gfZLwuvJ54tZv6S5XgE+oeU
Rz/DrKIUYabbqDoyw6kLBpQEGp+rhlla7oSwLMkdkJ+LyGDtASQe+ncc18oXVB6bwlkqDVe9/cKJ
qWsOXLbEQ6v/2mc/rZafZC/Pj9Pwd6xtnmPlOcocMfTw5an4akJsNGZt9436yXHOtOQwfEDzXTAP
j6V/k49WCGtUE+JiQmamld6CXOUR+crUnXzRKPO6Qgjs05BxPz18UmpfU3ziAu325YLwG9N/LXN4
aO5fSK6qPKb4FFwclB82m3k935/++diZ6VUYya0r96xr4+IEK4jfI1InJ08rFN4WvXj7u4o6lc8V
eo4GsTswGYOFC2fXLq9qF742da/EtXofx7Xy9cxd4bFJ/qq8LG/NUyDsdeCy3bo8lLrkT7NafpK9
PD9OwyAr572wxCLxKqeHL0/FVxO6wf54acqosuN9qUO8bxOvbXRovt+yZ3r5nVRxhsKtrqHeK/PS
W7tBSCSPyO3Mhc3B3gurDQm0qj6Z7xfzqdO4n24+9XQNrV9ZUH1K6T71NcYnP6v383DPqTeX/TdH
yWuzn7/sNJZCnlao5t21PF1fRRSKwdUM3G7pn+Vpd5/8BJq405kMMLeafGALYsklpyqDPK0QcC9P
N6SWQ/z+dDK11MqlEMqnVHKpnQINgUAgEAgVv9S6pnVjj4a4e9C6tRlpMggEBhoCgYGGQCAw0BCI
1gH/Bp7WOJ2kxP6FKhLVD/UsjWjWahYeQmpwAUZS9qkWmK9yc1ZFSdWk/AnikqOqWl6XfmeIw1Ve
vPWq4iet4xMHZalK+m4PNOVuRlqMVKka6odyq/Rv0QoPITW4AD0N0cvLiLzgqqiPMuNPUBLOQ+As
pMbdtl+lXnnVYKeAqDHQzE2Zfn+Vto9wFyj3oWegDv0Vsdz2SG8ScfoIISSAAGLtux06Aq+MVjG0
qlvRNXm0+lWXRMZpWr/eTFr/+23taGJXBJqlaadKmPENsalp1s4RU/tbvba1AsKOgyxDv5D1j4QI
lxpbpVDBTaD+ccbF1l25ILbbUn24Fp4vZmIqcM/bQvzUDRptnISt71pTYZFTva6TcMr4QRrxkVQt
diWsiTxso4BLDO6aORr1aMirn68aRCSygT6psY0lIeWE71fCuK6NEQjXNETywArRAkNHCHKBuCdy
urNR3+zaBnDBaqHjo1XiWzjxo8pVbASTXFpDOdU9StN3b6B1enZR1P+YjzofO92bqJ6I0IjijAaO
Mxq2ktKa4iyKMQAhOPZsmTmaMr6xD3PcBj6Ecq8GTImo8tiAmF5RkYjeo6lyqP7QM6hYY/LDyakS
kw7++AtmPqOnKrM/lNOmHJMQRUQCXVU7XxpuLopwAvLRdis8Asg7tlo48rKt+8ASl2Dt3khraDYc
OiJ2J0ioS4AzPOzREAgMNAQCAw2BQGCgIRDtDvPDEJ+vh6wPeBtORAMnq8MIN5lF/U/1QzPh9KTU
QyPH/jJrq4WPZqLQgZWP5uiJrou/2iqLLWXuWro9A41G936yrkQ0T1UBqyFYSWbBVQbQrCdVH5IT
d6uI1b4a+WgmCp1y6ER54ylAju4iH63mQFMXdhAL70xr+8DcBBp9QcOJaI4gYUKUevTT0epyLhZv
q6JslKgn18WJj0FbLKQs1nQ5nPsWaYtA0wvbzDuT/3di/bYzEc3JLNo4QzWipZNGr4ioIfQ8fz2h
HW4acRg6Ws618MqQbqfbQayuER91wAcRjdSlKhtLAWsUHmTsGVqXKaNvjRRq5qNV0RWEkoeoPdCU
QSIFrxk6P3r36Nu9ZwyRz9FqZqcFZKSFZlUblDLiuyUh2mOT0Hw0Ui+HmoV0eweaUXUd44zoT6/s
VcUHEQ1htElVy4cSh8Fk7Xw0UstlRFh0WsZg1t9MsvVV1GuO2sw4ow0UQGvUobLCaIM8qy6EYpw1
skfTZjtm3pn6K1jSNeMC0bhnzSCiOc7RwgsPLsCcI3jGAOURFR/NSZftqsGBczKAUFxSHBrIR9u1
o1fkozVr6IjYbfPEpgzRceiI2E1APhr2aAgEBhoCgcBAQyAw0BAIDDSNlOGdwd/PhTt9oZRyH/Zt
hMKDavLDPkijNKwtJpeCaqQuJlOzVUbJhTCRukmVPnn1dk9sBigrWvCxYxg07qmjy9ZgkcVZ+Odh
VpJY4DgLvIRTzeGi00req4GPZo8zw1Yz/czuic0AfW1zC0Na059un0BzJBCbF8mbTspr8JrFUNP3
9goroDkPrF0Xy6v+kCjs47ltPjYmJc0vlkCNhxXfkllqtPVutteiYuK2SyVxPQnBGWoRBJyFbx9F
raxfDqOyuJLDfPwsf4g2hETgSYtQQd1dyU7catUWotvfGIxYD4kf30mN1SRw+bfuPil2fT5Ucr/Z
Ed3+aN4CKBDHYsGJWZSBpm94Yno2QBy3aXZ7fBCcoVb3dq5uwdaw0SqJbH80F+IZ9dwpTl0u3g5L
+9NtEWimoSPwvyRBie0HJVx+wykgQ6017p8+owz+G1N13BawLvujBfGEWpj1FHk0odFZZcJJbWQ0
6pDEvVOrtiVhdNt10Vrre3Bb6rvZGP9jb/V+kOBIkLMagHurRd2jGRukObCuCDXvoWbexDIgQy3K
KVpowbTG5ygk7MZsfqyqjY9ma+NMmm07oJlOOBiACA3ko+1WIB+tJYaOiLs/0ho+RMehI2L3Aflo
2KMhEBhoCAQCAw2BwEBDIHYpbLvJBN/6KMDmaFGtk1JFGR/EtJ+YV36n/dp8bHPG7StGAmW0J61q
sk1qFPujabq4E8TjqlvekC/y6gd5r4s2+H3wujx1dKGeRXCDLKJ4joAvQpnjfm1+tjnTpdOAGa1p
qptMnXbuqXl/NFWXCx/NftUhr75gARHV0FElAIOJE20+qZ2gNj6wyy5gUbznNIuiwdkBBMLbQr04
JySkYuoqigSS79eBWt5S4zrHqHu0OlHPaq8uxG1wFTB8wseZ87JeGnxr3UAm05paCN+R5GPEjrEW
RaBZx3iOTXho6lmEbaLBJ4iI26Jx9ElQMdpI0nvrMSNYCD/NrFqvjfBSlzlGwEerjdyDvVoUgWbl
o6lnHfloEJR6FuEdItFK5OhWlASppPzGZVWEa8tzLSeruGneHCsaPlrt4wlEpENHp/7DveBbYHM0
n3tnknA1yOjB9J3i/GUkweeKHk9WaM3F47Zxdn06wbqjXfYjrMZHg8g2R4vwYRUNL7FGyzRKlo/h
n6Otviz3L7yhA0dcThx5j2bbH81xd6zmbY4WensyC/UstByzg54ZHXUQ71d2vPCo9kdzKgBvPprb
VUQYIB9ttwL5aC0xdETc/ZGGA8hmDx0RuwDIR8MeDYHAQEMgEBhoCAQGGgKxS2Fb62i8cXH64VrP
JX0NI6Y5k8OCPHd24pN5E9pMRDJnPlu1jK58Nk/jeBE18NGAW72jr6Sk9vtNHfhouvGUADSfj9Yu
FDTXQOPWFjkieAHXiZjmSA4L8tzZkU9WhdBG7Lr88NGsKzNp1YwOF4nezoXmo3Expv3wsP2qbXmP
yQBVAj7fj2zoqO3JqfLPDCqafo0a16AZxDSvH4oPFrA+ZZiX91L/m5cFd9q2ZDriN8ShCQ+4cj+q
oaN6f123RgMLRa15xDQHchipbxWkjqwh6vvHE/T1aiE6BAoR8NE0zW6Liim4m6cuHMNwiSbQOMoH
AV9MXx8r4etLTAs79jTvXupn2EmcflPFIMFWzeiyapB6tSPm7Xyi4qOFG6tjdxZhj+Y6R/OmojWL
mBb+3nO/4KHX4DBGEy1s3PNbZmiE119FMbGQcWrio/lav0hJfe8YBlqVe0G8TzScmGYhh0XQYPu2
NSyfzWiGqk/w6sNH8xzWU/3OtX7XlW7HQOt0vSvOZ6iPTq1RxLSa9+sKwGujYR0y6zCbTD0noNEW
mHdhqVddEuFzxvrM0WycJ46IpO+O5sA0azwxLay84EQ0jZzlwWfzo8pPxrry0XxdtfLRkIhWO5CP
tluBfLRWGDoidkGkNTQbDh0RuxPIR8MeDYHAQEMgEBhoCAQGGgKBgYZAIDDQEAgMNAQCgYGGQGCg
IRAYaAgEAgMNgcBAQyAQGGgIBAYaAoGBhkAgMNAQdzVeiYt9eQw0BKKOyPfFHli8Of8Pdtot1LoS
ePMQbRNm//WLPy4U2cG7d97I923Yrh+Yb4ceLStD+9af5C7IH5k4VHoEkbUl00rKXrEPYKeopk8I
whMVKW28dcnuAylBTA7AdM9pydbJlCCkpiGv+k1EMdEfpbYkE1pRhPcnReGxCjtXOZ01ru0Ip3em
HfI8IQg9zK4eUdiR8mj2msrbB1Q5yrGkd1q/w9KHIX8qyRJWpLsrlYcCVSdfL2QZXBVpNG4+MbDw
rvblpR9fFZ9tzx5tfv4ATOhNwsl79cMDIB3mb/y/Ejn27Aun/mXHt/ad+8P5eehIb2xWUh1KFb4V
u/4f96xUWNpk6b2nW7VZqfSKR0bfeGb8117cWS392WZh8fJvV54ZvHyVeVP8aD5xZ3MzMl2VnhFW
buUPXVhgwre30/l0vsxaq0GpMCt7TrKPztOrX77+xRKfRz5POvLfvvbvO+5ZXxZPrUqXVXv58vYD
VY7SSkp61fsm39IJMOT/6faPnj28UtlzYvW9j/+WWgJM57dBvjo/P3/7fdOa7fNKbWhCb/aV330p
obYye+XP9T/r7Vl8uv16NA1PiGIaBNZ2QSUhComMevrgbBfcgfE5+IewBb8hndle2oK9ceVqcSye
SUwUpMPzp4Zb1dv18tLb8Bwk4PAslKBYjolQgW3JWXbzcvmlUjE6XZ+Qa/g+5cds7pSWbgOrq9NK
WH1C/leE5cPSSS6P/G8ZZg8zG/8Krs0ql1V7+fL2A1WO3D/JetX7psKQXywNvsWONmE5wdIoYDrn
NOPyt3MJ3fbmoD/ZUVyGlb3SjQL9893b/TsD7fowpHcmef5oLyviCUjnS4URbSRcgVnoADYHvQC/
Cb8sJvPQudiZL1/Trl7VBPw0lFrX3wfPvvY2PAwZtfk4CI+w+lUQU3nY+mepR1OV6DRNr0n/bkJR
SK1IR8NSWR9TBuTTP5b+lUvzYVMe+fyOZN7DsF/62JFOqPby5e0HqhwJil71vqkw5MvWdbHbNjkJ
/0k98TB39cBofIk1vMmm3bXJT+evg1SKtr+V1auJyfYMtBLMpdVQKe5Pf5o1+FooZSAGh15kh/8h
99Xkyf0QH0ocFP6n0CddHQWt52P1Z6t1/X3ukyMfYC2GXA3ZDdyAEYDcVPLEfhidFUdO9EXYe8aU
0ljvOfEBqUkusE5iQK3m63JhdcOhBHzDlCejlCXDNwwrtSO+vP1AlSMN7BW96n1TYchnBVGAJFDx
ySenRuxX80dzbEg2sNW8B33n/njF62p7BhprB4+rodJ332/9BYzp8QPw9rnCv8mx+lCKzbG2erV0
rbjwWOFXpKs50G+D0Uy2IDLn2HhoSvVn8szYD/45FErHJW9Y3TpnHshFgcKFmDw+67899msUNkx1
9Z3L65mcQ56cchs0K0E74svbD3J6rKh61fumwpAPA6fHZvLwk6U3z4993H41sSOyBqDYxAfq+Tsf
vEcdLVr++u/tKebbM9CYW3k4Ix9swCff4gIwD5nHSxs7Me07wIyYGY3JbWYMPqRnh44Wd7lLcrED
KvfvvGn87u6UW3HUjg6Yvg3nWZmeOCs9t9ODvlAu7nQ7GcjM64TTkK8oRanay5e3P0dlOWDWq7eC
hvz8rc7zq9Kcjs3RtMGzrFN9Vsu+ABw32d5oLBcz+/cqo8W9oH92DN0pxNp1jhaH4Rm4yOpdns1f
PmQ815CeGCSFyvfHREiI/Ql5lv2PRDik3JnEoTv5YjYlHe5p3Z8/TggDfwMiaxWGDzF/9j7cuyyd
FBcPsZMJ6eSdqDUmH+2XhB/rWJDKa2JiQpr76tcqZEyw5xFgeBh+n3VIMz/BjrNZzV6+vP1AlcME
qHr1+6Z2eJr852FPQh7Ksjlal/o2J6YUh/RlC+Zstjch1NaX/0R++6KNIlf2vbG01iZh5hRo81cK
Z6+swdem7oWR3N83umU2P4OXu5Jf+EEeXu261XuYDdv7O5fgSEq+c0t/sbWv98qqMv//Sqt62xNb
u5/59sp0Yf3wCpRmf0Z6K9TTNbR+ZQHWrhQK05H/sHzquVsfubAA8VO/an8B9fI7qeKMg8blw8yS
I7AwfbZwQa5Vqr18efuqmoocA9p9U2DI/+yoXBBrHz59+vKrbESt61SGmZvG/Lu5w/7Hl4b0F517
7/lg6UwG2gb+d5PJD8bXfCVMl2+0UQHsTmQ9+qbFg8WwWRswWztQfJdFWcfmplNf1sK7yQTYtmny
AX9vmZLxPNbkFoe44/7cp+d7417j0Z3OJr+9yRR24gvOTfndEWgIRKt31Lg/GgKxq4GBhkBgoCEQ
GGgIBAIDDYHAQEMgdhW41VLqGgXteT/VH/zTKq8AaONeEVDFPq+P6HWSZmlG3JWBRhoaMqHrPPvz
+qhHbDdJM+IuHzpSSqX6RdUjy2kwLrA0jinrBuLxUcfYtinx+oZAePdo5m6DWJtq/ot2LKchd3Wj
jlGEqFOgeVYyFlVcQJHGV0ltxsR/yCdJvWdKqt/qUBJMKnHkiKgh0IC6faG2+Gts26/0odqHrcet
n14qu6pqxskZIpJAkyuSY49FHDq/hlQ5RyUN1Ez8W4VAeD8Mce3T5OfY+jwNPHq4eg8cTUobGGfU
0V2MM0SIHk0bBkqPOdSBknV0aBkpyikbMXSkyisrVZv6YT7ZSM1mAxAIdyAfDXH3APloCATO0RAI
BAYaAoGBhkAgMNAQ9QVtKTHwrdZyi5eDgYZANAD8ezT1naxvHpo9gIk5j4XhZpwktsAnpiPLazrt
vZ6qxF2CeqWKPG3JC7GbD5wK+6sxN7kWLZaVWVUMVj5wMdcuCrSaQezfqeNiLXsFp3wVNddUS70l
XhKID3lurQjlLxFwzuIk16JFCVI+s6vBxodprTZitwSa3NBSuQKo4aIfSq0v1XsNqbU2WmbpG9XT
29pvrVq5r6IgDkGqBBDlG36bBGIKnmqEcHU1R4CKHSwttXeRd+3CkRabpLWanCqBZmekmVtfsDDS
uB5Fq2bEuStQfDAWKxOvYLCuYtZGpu4S/CyFUpsMTRIYTBfqHFUB11dpdFRKIIjLbdqhRWN1VM63
nByXQKP+ypNQr4Im9lGQE22NePloneyZszhJUPoMLaAd5l+ODhDPIoqMakbc5qqaInlNKcX1krtl
6KgvUKfVY48G6WppuJoZKAfXg4AlTk2Lo/01YsQUlZFHgGqRZph744K4q+dopHqVD/KzGdT+NMBt
HEX9j6yo/5gkng0A4cd3jpmjiQBem7WTo4RiZdx9gQaeT/mdeWDU4NAQ1z6NVqn71HEo6lzTiS0b
dRnsOcy63B++1G8m4mpw+4K0lJhWltPtMrAxGGnG7F7jYKmDHufhlVMVsgyUXNTJTyl41pf2ELH6
2M2ZJkbsJ/yMI10ftLvJNX84PQCqYrAmsx3DzvZuMVjrQZ1+SLSpDzFMP+MZPqdVQCg+GiV1d7ce
7b1feZHo3SW/J2J7txjsmQ5XShG0M1E0VVR/hRr07ply2gQEXoJFGUhD46Px4yHaeo1EW0Vekwos
uv6sDjkDrwwhEaRo8Eg5sDwSka7dGGykeTebNLXOVcmJi4oRiAYAAw2BwEBDIDDQEAiET7jvj6ad
DfPw1baciNpeE/GLjMGDoWZ/rxGULYa/3F1H2N4ths3ekm6Fz0m836M5LXQK/hLSgQFKvPlg7swv
+3sNfQ2/T7YYJwGBaKWho7rXmbFNGr8FGtW2U3HaLc2+T5omhL+oyaWu8U28Qj8gMMIQrTV0tHQN
BilNWZXEMdDAY7c0c802Mdt4/hpP1/IaQ1ZZdexjYTHHD0MgWijQvKq55ZxttzSflZk4xY4Dv8xt
zKyzxTB4EO0+dCT+d8vlUjoOHd0ueoztiHkdFOsCTXRTBrx3CAP5VlfT7THY8j2/saxZd+27qqyR
9JEmijyIxkHZdcLH3hPuSfxtXHGPKYv870Qd1Lw/6qGjX7ovocTaLVHPHsv+EJMSexj6nk9hiCFk
nDLFSd02lRkJLbnTKXiosic05X7Axvhu/8YdE8vSflMmQ7AiV3kEKfMBqKMJ1EGO69J6I4/FgYCx
i6hL19YnikWA6ZSQnGbfiCiSflHIsMOMmFQGZNNJITENiQGoJLR0lZSURM5fFFIVgIGEIEqZSBwq
PfKZbO+DwiTrw7KOSuNiMSNd1/IzKPkSFZhOaDLyCVGtHcwaZgNMJoV4nywb8knZPsV+ZzUhAo1o
MyDjg+gPHdTvxjRJz8FdIUR9JkL4ZISXAJpcLa/DjIuXyKvz6seMPCYHsNtrCWwvrrKqe2y1vHKG
fdtaXC1VFnsK7HBlMf68nOJYvBw/BrFN+ImYlm6vcHNFzf/MTWEvwD9JlVNSJrgB3bT8vb3S4XMX
vsm6MMeuZvvGK5kt6bqWXxrDxcovdoPwKtyKwV5FxvOJxS01x+YiswEeeLmcYM0CdD0Hz6+VVohm
/wRE2aO1OMKxxbBDazIWMolRgHgMEiXl28n5TH5UqtqZ2RfkFPFZmIvDd8tQ/rKWrjSXeV0btGXm
7gB8ZRnkTHMZKclHJVHzmfFZW1cmQQrizPiIel3JL6mZg3QcXvrH8J13oaTI+OxsRovnlQyzAYrj
QCU1sxn4LLPkjG5/eOCOn4g6IiYP14Sy/KyB/Um1f7KifZPPTGjXpSOW/sHnBhczajp2gXueIpag
MlDZHlGSSkmmyrwY24MNixqW31AoLu67mVFlmNUwG6bv39qqruYu79EQ7RZoFeOJW25iYqJiTlKB
fIdyLQ95Vh0nfyeW0dJ15PUH6spR785yj3piiiUp+7dElzSlHInksYwmo9NQw6zpAvhoh3CLs7gc
QUlgoCHqiJf7KlAhL+vf71QgkzAn6YdDypgu9rcwzI6W/ktMTyfOwJCabAiGRTbOXC6W1BPxCnw/
aURwpYolSn6GUgJmmIzu+B+zY0VGcVhXsxeGBYCd2KzWOHzJZPFUHgMN0YIYF34uuyc2bkyVe8Vi
j2XyIpSUeRj9hFhi8+/i6Ht6upVzolbhu4Qym0et7fllrcau9MW+kNKldPc4zdE4KPmlOWF/7Nwm
m36NLrHjPkGS8XpZ1KR2iuUFgNTRfc+oJ470CRuv6lI+tQ/naIi2hG3WM7Be9JOsVjWTn9iogxoM
NESLQrBOgIQL436S1apGTDmNAsUSBhoC0cbAORoCgYGGQGCgIRAIDDQEAgMNgcBAQyAQGGgIBAYa
AoGw4/8DaWbUDCEF9bYAAAAASUVORK5CYII=
</FILE>
</FIGURE>
<FIGURE FILENAME="Forest plot.png" FILE_TYPE="PNG" ID="FIG-08" MODIFIED="2023-10-15 17:08:58 +0300" MODIFIED_BY="[Empty name]" NO="8" REF_ID="CMP-008.01" SETTINGS="SHOW_WEIGHT_COLUMN:YES;SHOW_MORE_DECIMALS:NO;SHOW_ROB_TABLE:NO;SHOW_RAW_DATA_COLUMNS:YES;SHOW_EFFECT_SIZE_COLUMN:YES;" SHORT_VERSION_FIGURE="YES" TYPE="FOREST_PLOT">
<CAPTION>
<P>Forest plot of comparison: 8 Parent religion, outcome: 8.1 Religious vs. non-religious parent.</P>
</CAPTION>
<FILE>iVBORw0KGgoAAAANSUhEUgAAA2MAAADwCAMAAAC69UxLAAADAFBMVEUAAADAAAAAwAAAAMDg4ADA
AMAAwMD/gADAwMD/gICA/4CAgP/g4OBAAAAAQAAAAECAgID///8AAAALCwsWFhYhISEsLCw3NzdC
QkJNTU1YWFhjY2Nubm55eXmEhISPj4+ampqlpaWwsLC7u7vGxsbR0dHc3Nzn5+cAAAAAADMAAGYA
AJkAAMwAAP8AMwAAMzMAM2YAM5kAM8wAM/8AZgAAZjMAZmYAZpkAZswAZv8AmQAAmTMAmWYAmZkA
mcwAmf8AzAAAzDMAzGYAzJkAzMwAzP8A/wAA/zMA/2YA/5kA/8wA//8zAAAzADMzAGYzAJkzAMwz
AP8zMwAzMzMzM2YzM5kzM8wzM/8zZgAzZjMzZmYzZpkzZswzZv8zmQAzmTMzmWYzmZkzmcwzmf8z
zAAzzDMzzGYzzJkzzMwzzP8z/wAz/zMz/2Yz/5kz/8wz//9mAABmADNmAGZmAJlmAMxmAP9mMwBm
MzNmM2ZmM5lmM8xmM/9mZgBmZjNmZmZmZplmZsxmZv9mmQBmmTNmmWZmmZlmmcxmmf9mzABmzDNm
zGZmzJlmzMxmzP9m/wBm/zNm/2Zm/5lm/8xm//+ZAACZADOZAGaZAJmZAMyZAP+ZMwCZMzOZM2aZ
M5mZM8yZM/+ZZgCZZjOZZmaZZpmZZsyZZv+ZmQCZmTOZmWaZmZmZmcyZmf+ZzACZzDOZzGaZzJmZ
zMyZzP+Z/wCZ/zOZ/2aZ/5mZ/8yZ///MAADMADPMAGbMAJnMAMzMAP/MMwDMMzPMM2bMM5nMM8zM
M//MZgDMZjPMZmbMZpnMZszMZv/MmQDMmTPMmWbMmZnMmczMmf/MzADMzDPMzGbMzJnMzMzMzP/M
/wDM/zPM/2bM/5nM/8zM////AAD/ADP/AGb/AJn/AMz/AP//MwD/MzP/M2b/M5n/M8z/M///ZgD/
ZjP/Zmb/Zpn/Zsz/Zv//mQD/mTP/mWb/mZn/mcz/mf//zAD/zDP/zGb/zJn/zMz/zP///wD//zP/
/2b//5n//8z///9BjlLGAAArJklEQVR42u19eXBkx3nfh2PeXFgA/QDYC5Kr7AEzFSWmo71xrCzN
knKolYuKTMqpKGYo/SH+IUVMKixHlspFSYmLMlNKwpRkWfwjNMWSI0qkTDKijhQXEYljd8HV0qWy
mJABFksyXFACdhrAYjCYeTjS777fvGtm3iy+H4md9/r18fXxdX/dr3+v2wggEIg6oh2LAIFAHUMg
UMcQCIQLOrLJlq9w4MA7HR9aWddu59n/+k3oeCe+J7ikt1KuHXFsYvTvbNal2PqhvSPTs26UzySm
VKxcuUMtjaeESNloBPrb2jrTvZ5ZutqR7lnXSiAxWUr+ODZe7a6UjPfj9qvgeOiE25OyT7FiEeO2
4bqUmbC6s/bu9vUBz2JdGd6jlcbJaNloAAaub7+7BiuCV5Yq3Se1lnJbcrLUCrbiEuuSit1curso
9VcFKGbv7GU/7H/oTnM9kpv4N5BNc/kF2RPP5QUYyHNcZoLddWWh+CCX3imy68ezGZJmXlxSG+al
HzE9MZ5yNiM7FAq5HBMjzT2oiiHk00QR48G07Fv668+l0jlB9kTS2RkQmFxZXolhJ811i2KQfLrM
uYsRCb1jxRSfH/01zGQzvaLO5TPi+rFePiKysA0zOS6Vk8UQhRdlS2gj+PVonk9dGyNqXlgbEH/0
spZbypZc5/1aluR6RB2rafik4MDRfP7ofsXhPcPnqXzVc/SF/JFe1ePq8ELPiYPy9Z/lT3TC2lL1
zZHb2d3iO3DgUlfutBjDv+4aKVdYJ+eS2tS6qEO9R/PZo0x74Te7RlTz49rbsP/oC12XDij3fSfU
2u25lHtB8i1h7eSvuk8qY8TWC8MF6C5WSsNiLNdWYP/p3MpRMYbt7OgDVXcxImFTHI3fgDQUhn+4
ze47T+SKlvJhBiJ0wO9eq66fJKoYPadfyOvZSBbuZ/lhuRLUvDw5fH6L/Rw7+as9J7v1LLE6T7M6
v65mSatH1DGvuU/htpkV2IC5WRhVnE7AnDKNqUD3nNG6u1n4qnJ3ZI41sfK+7k/BjmgA8iyG2Tlg
RQ/zi7DtkV5m5KBkMc5dhqPs4kXdd7mPhe+eZTHJYDK9pV11M1kUbMPNm08rnq50M2mZGJ+VYimn
4BjMlSWv80vwRL3KbAfY2MtDG0v78BV2n4bZVyzlUyg8dP4lKF98sBu21GBH4fCclruE4Qk5Sztq
Xp6HOTFnZ+Hmraf1LF3IQ7ldqXPF8lfqsYnoTP58jC+1X+d34G6xQJXuaoxPKcMEHDdYW7mpUThV
lldxmHsbkNtmXrltbFysHJBiEJsTux7zGD3mB9ukX2bbTUjxaL55MfzndZ9toh+tTRe0ptrFxBgk
VI3lZei97a7/8NuKGBNjd4Okb+x6tF7zhTYo8lC8WxGM5UD+MZbPeP9KaghefOhCF5wa18u1PrZr
LJCy1KbmRcmZsazHyz3tr/NanQMY6xHHMc+yzQ4T1mqeHh+v6k2oqCyLildtzEYA0YEufHlmVDEM
JB9r8NYbertjMQi1k+NzI2oE7fpYWlDTY5FUdNFm5N/7RN+3w6QsRnHh1bOjioEpFFmYdfij1/UC
N2Skfj0nU6RfMhN7Wi6HSfnHWD6w1HVyP5yBt183Nga1XJOHDZYfGGJZmpKFVH6KC397WC1ryGZH
9kPJUOfWekQdc8PydHogDYcWCup7hkfgkDI14+DSIciwZjwgOmTv/qdvgbIeTYaYVdEBf/+SZgOK
MeS0WRe4tqa5tOz7IItdWzoc19IbKOQVVybTMfnqKTh0ibXn+6BfFCN3d0cR/qUyZ/s7Zq7cB7ce
UqPi4KCgizEEdWnUuSFeKN4x9X9Z2tLssQJD1vJhGneuzLqcyiG9NJTSTCTenbqjKJSHKFM2KS8p
OHRAKuv2h9WyBliZ3lhohz2X5G4FbPWIOuaK7Nj6lcOlv8fmD8rS3/lyuzhosOnOxTOli8tAp6//
iN29dGF1L7N9JDy2duEaM45WfqLZgBdL+y/8TDcrb3EdyM6Jvg+XjlxctT27cvbMyoVldQ3kQpmw
5inHfebiCgxPrYnVuTKzOnjuG0r53nGeMvff0VTpysUjeTa/VPD05L56FNji37R17e3YMwivnHtY
rOHN82uPWspHVKlTvctT+0UTNz95syzbw6WfrySzDQzu6djb1fY3KTUv4+fW2+SyzqtlLarU2G/l
pvJinX9rUqpgl3psKNpacU9wOnt5z+9dKHktlEADXo2kM/OVT5xfb7YYiISjJXWsTHZ2UrlFr+a/
U62/GHx5q61jJeXhg2urYBNDHUNuCwKB8zEEAnUMgUCgjiEQqGMIxI2tY8WuNHc6PwP9ZkpZwX13
zczOaS6dF3z4jIyCBMdH/dkQMUzkwa/YHklP5KLlwxDelEJBgCJX4IogFO60PVeuzGmzSAXoV6OW
frQQcpKOWdAchR3u9M4MFGW/vVwvQBevlm+a2xHqWrsOpTQTKTddEsdiRvbbk2a52SmrueG4Bxub
GwNH86a15euvffArmyf3mZhtB8CV6PbXp77zyNoH/8nPa/uMjAMwPj/vHL1FXjfMz4txqHdv3jIP
PsX2SNoQi0/4k+LA9Y2PXIb3/MPH+wfPVdWAFp/mtA8A/Ldvc4MgP5O8aDFKGQDHLGh+2k8vP/rO
VyuPDV54Q/R45WubQuq6on2pd+5885pQz9q1iwX/ceP5idC5Iccef3rk/rZn9t71TeaxrXt9U8jL
u1AHVlPv/OmexubGMI79MWxCdnwjpTJvJIaUyNXJFgZYhyrtsVF5Ul2SagrwXhbiMdU3QM+dWQFm
chmZ3ZXLWfhdhcLjBrJPcPQXxE0KXYV+IwdLkneA9U55fzFLHCmJPybkuXTW537RCWn/U65Qlnls
Mq9MIilN5DkuOxM0K1K5SOFlvpPl8RZ8BKbY3xakNN6bylcT++I7eRv1bPpjsDntOTYMcBkoZlOC
wsVTuGUy0rB0GKqwLe872hrchk6l9+0dy/CnxksNtq+mi/BR79z0p7NQzHGCUj4Kn0zGBpyagw+z
0vuSeLe9uAV9yhaxMstNtsG5aTdeHhZbnGDgNMlcHY65PSk2S50ntfiONAjC+8xtdOf88F/AsZM/
lJkn19628LsAHsifjLDTf+nccQGE4+eqGgcrN/qAJO91kRnliybULXGkJP5Yz4+ra8NP+kv61HtP
CrBw8txelccm8sokktIdJ959c/h3A+ZELhcpvMx3sjy/l7X3FCv2Krym8d50vtrGamXdRj3rvBf+
uXfZLmZGXjw4nEspXDyFWyajTdzedy/rZUscq/J2oV3IzslPNuGNJsxhyveD4M1IX8oMv3jwZDal
lI/CJzPk5ix8Be5Ji7lZaC9WLytWZBNyY9Cx1WkYfihv6pFlrs67rKo/K3VwGk+qLNnqL1lDXJmD
5yED3TLXoNxn43ddmZV0NeyMLAN97L+0zsFaVDhYo/AvNp9e9xPNMZ0jtf4H3d2+OFxi0kdYwl+D
/6Lx2DRe2Tbc9JOnywEzYygXM99JxtRrwvbkW5NbwsjkoMZ70/lqb6UcGHCp1/pnU0aRzRkQf16c
PrOenle5eAq3TNFQGMqKZTE1mT+5D7L5zED6IPctuWj5JugYmR0Y5b1zMz/9kfXpeZUXqPDJlLKA
oefYzxenvpFjucnszx7kvs/1Nis3Bh1LXb00DSdMPfIY8MeZrTi1ubA5LW5d2hHvFQ4Ww/GrPzeH
4HmYYNV/XK5riW913JQnXiQOhsM4w9xQRagMXZ6Au+/WOFjSwz+Zqrzv875Kb0KUQW7S5Le3L2u8
z1pJ3zW9Ufyv0/fsiEmLPDaRVyY9/NbkyJM3Bd0tYygXctv2K0pUhjbSOcrx3Ggf69mkFLfk3pnn
1YIds0X5U9bafm0U2ZwBqb4yo2NTYhRSHnbU6ES8faHETwGUKsfn2Mi1XL28Mf/x0uckfYdm8F0W
WV5q5IbPjIxxvFo+pty8dVfpMyw3a5WUlJvK5fKVz5U+3qzcGNfu+eWrryqk2CnJZlR5R6mx3xqT
7HSFJ6WHWLl6iTV2hTcFMpmrA4razMjM7wKYiZZD/nujvaPf4+0crNsXXrgwu+Yvw5JEIkrwlv9B
lefGbmFV2mZL+pPv/u3ZkfWAGekwSWEzXzrZaN/J/ttgf0beW9Fj3nd8ujqVsvX5JhTL6akNMSop
D9NGthhfqpR3DKbmIY6fTe3IstzaBB1LTaWna+Rmpjw9WRHU8pky5eaByvqOMqiLmbiU5kdTT8i9
163N1LFMgeefF40GEKt/oR803tGPWK8tUfkUnpQeosz/DxZC4U0BHDjEMlGGS1plmfldTBeGQtuK
EuamTkzNOXCwsncvv60zo7ygSCT2Z+0GdlltXJk8OXEFTDw2KZbc3T8uBh6cTVLssUmRYuPUIvtv
jF3pvDedr+bYI//52CPWPt/SQJ8aPZ8b65RjzKrcMtlP7tMCYf1oNr2QlRhklddhSrhPejK5USwX
8o1umJ1jHTVyc/vo/8yPdqrlo/DJlNxwwstjaZab/qzIVoXfT8OQ3E1lhxqfG4OOXb9Q4r408zOJ
00SnPiV2AwpXJzMJ04OSCSzzpFS8PPOR1O0zyypvinXP69PjQM99jcjsLiu/iyUnsrrCz8egbwNS
fQ4crJcu7N973lfJKRwpkT+WnV75mP+k+QpUeTDx2CTe1co/OnXT+T0BM6OUixhe4TuZLaVJSKcg
lYbJ1w28N52vpqZtwkPyKpoJk6Zl2e+fozR9emBezsOmzC2T/fz07Xz5EoXVjv09F+fFzxQNQjZ3
RJLl7OZgz9nlRuvYfwI7oWHKeDNwdPr99NzpSaV8FD6Z7OenHbmHXy3CSx2rPYfF3LQvwpG81DMu
/mBrb8/FxubGz777Itw08osl/3107vLs5x3ZXUinioTafDUrBq5vxOInGWjV3PjRsfROey7APGri
Q1vgzO7ioIqaEmE2WpOvZkXek2QnI5dfbJH857NLsfhJoo4hEAgEYnfjDxIsWyeOY4gbAQlux8ht
QSDqPI5hESBaE8YvunUnWVAcxxAI1DEE4kaxFal97kiJ6GyZT1JS44bK0Zh/zD6jQI5QldaSSs1w
LtIFSVrNTJQo/BSOLX7NgdQqTocwquTs1+mpngfnsBRweSyG+RhxquzgqkHlFmD+ARqXyEqESuVb
Ugkqlo9w9iiUzESJwk/h2OLXHSipoWIOYVQhHWI0dRIuYQlFbYnRVqRUbkNUak1UdVAuTb6o0jyo
7m7p70hYVXUDCan+jmIRCB9FqGiI6bJm4ZDaIsRQnrQFh6iC602ixzFb/ykaCcbeVnXUfRFLfxig
ecYyoDUHVOnUFfsplBllDER8+DE7xGh4Bzd3EwHT1tfxQqvoGLVWt8U+IE6Ojo3E3ARiVwZL9IpQ
JEiz1u+CSUfNVpXBnAoWhRrISz9tEcsOLK+E+lXsGgWjJOHaRfouW0Sw+Zg/y5u63jQScoPzNyky
N1kSWvcpiWBvWnolEsJQJOBfsWsUDPHKQZCyRQSyFX02GuuCIm3wMEZJLEZomGGMRslUHMVBG7MC
gYpVtzUPbVyiNcYv6uLcQEvRf1ujjndhVIwQAqTB0td3fhnIGREMRm6L9n5Mfw2jzjh0i112BNBf
U6nTfs16Mb+5okYrNLYGQVxextUIaHszRQN117rv0O/HXF7r1X4/pteDy2tLh6DU4f2huT5tSUCt
p4mBaS9VYbw1dAyxG0BJSCs20VOyJOsY7qXafUrW0GAI3He/60BCLnGgwYPjGAKBOoZAoI4hEAjU
MQSiteCDPwbOy7a+iWN12+2mvY0LRk8zU6aiSUfDbHm0CFNTCsM2UqrvQfbB5HGoEwf+mP3lpTWs
vHMLVz1i0DH3N8XEf4uLyNAK2DwhOD3NTJmKJh01/YSCHymILcu1+GO6SN78MV3xPMLqO4OTilV4
trtFdEwrWqp3dWqfKe6QM7JjqWUY8VTFuqiYqdL9b+Azk0Oa3Df7UW/dj/9M+vWpjcM0TFE2p8gc
3DqcnUlydQxslDGDY2DiGNTJyiARi5PGsZ2YRm2U/ig59u3xNcqcBEufeIdNlNYRx3EsyYasI3+M
GKkX3tXm48sElNR5Gw4Nrhtg2IHX1D1CyncTPFXN2o0F4o/5Sj/Gsm0KuhO9l8p1PkZ9ljsN1fHE
2EhpuJlCLAQTiKqjxDLx8SdpEP5YlFIw8McQMduK4L2M4Js41jTbIcgkKILIVMt/o/PdWP4Y6lkk
tNcYrnwwi5qrYjSkitHoIis0sihsMlqXHMaVPjXlExHnfMxgghG72a9OHuRZjdFUo/IUWvFg/qmj
rRgserOQtLmfi/FTRsRO31I+6uGnO3FKQY/RnLD1JRl+yCMWIH9stwH5YwmyFRE3qJI1NBgC+WO7
Dsgfw3EMgUAdQyAQqGMIBOoYArE7YF7z8Pk+hPo4kMzx+4Gxvm9xPIbMX8iw31d0KQgamYFWiz8W
+PwxZw4YgPv5Y04EMjx/LHYdi5Hq5Xi+VqxUMsdjyPwqpzV4aC0HiLaq7aNgwpw/5sIBA7lH8Tqd
zBgYzx+LXceUjRuG78hSrdtU+ntqY+T6opLVY3udeXsCiRY8pJZHp7aQaANpjXj9lkICR6iAZfos
bIVuAI21FVW7y3zemPi/05GO/qlk9aW2kEjtL/zAGkMDrdfBFJE4YImgiwUsmdUEW7KdTra/jTxm
c3Cq4tpUspj3v1lmCIF1LUnV4lcYdQ8pjU186n5MYQvtV/xoq/DHVHPQcaA2GvXUcUSnfqozxl1v
4RhUlEQKXrdu24cw2kZtCMwfq+XXEBsldaovnI9ZdcFRxYi6Od/hcxhNopLRoKe3mtlQLdWGQnzZ
wznXntWEdLF40W4xDQxL784jFPWanDZSxWjIWZnChkrUKhmN1ZtHrl0tRR9eEXGMY6r9bebvE3ld
UXymPyAqe8wXlawe9r2F+hT03Vui5ho++WPE8LYxIH/MJUYLmc6ZP4Y0smhA/thuA/LHmmkrInaH
kjU0GAL5Y7sOyB/DcQyBQB1DIBCoYwgE6hgCsTvgyR9zeQXjso2n4Swy/f1pIP6Y7XS00J8a1sLS
0EdaeJ7RZn/o+/wxat1c6n7+mC1929NEnD+2Kv3b3eo6ZqURuRQqCdQU68Yio0Zx/EdqpUyRqEmH
Wtb2c0ab/aHv88eMEVKLQy3+mO1p8s8fax0ds/DHKGjHkOlMMvWO2jpD3yyymLpDjb0VUO+J6TKU
spuTDgU/JzvZuDMRSCehu8tmH9CmXXVY7klL6pip4cm0MBuTTFdEa3fXaBYZcbZvg1Rf2JN0rcfA
NqqL93/+mL1DgChl1LwxjFhsxVZ8S9fpYcfbskqCtQP3xhDntpwQ54hRAzkkiuEazeil/qa+9qyF
44+5+XfcBO4980ZE0jErf8x1/72rpwZ3eRFZzDGQmGk8Z+3RYOau3+bviy7ndogbiS+DqGOuDdfG
NKY1PPlhkdXnCHYSv0/fcwZK6iKv63evgnw5wDsp+RmpQwZjRnfL6pgbf8zfKOXsqaEqRqOpWPRv
SoXkW/mRIoZPy9Wiyznwx9yiQMQxjhn4Y6opZeV/qf2n/C0wsyefLLJ4j/wKfI6Y4yFpUZIOqZ+1
paDagq3V0qvJH7MRwlzOH3Pij7mdToYICeSP7TYgf6yZtiJidyhZQ4MhkD+264D8MRzHEAjUMQQC
gTqGQKCOIRC7AwHOH6PWr907EcbMHup7BpklPv8fCiYOwoUSoEFRWPlGQc8fA2Lkuln5Y/q7TVtg
4xlteP5YLDoW8/fN63wGmSU+GipcFHEaFYX1K82Bzh+zU2TMyXl9Ftp0Rhvyx+LQMQNtxYE5Zho0
qJU2G+gMsphY0OHYaOZwUUWJISu1JAnDLNHDeO/H0p5Sb+looo64ccAzhusO8HEYGWmOjumJOzHH
KFgPJjN2dgHYYzEZHSRkS4x3sySJKQqPmIiH6vgJ42mNKnu53IqShv6WQv3gKItxn8dqwl7mdbqV
uf0MMurgWCv/TqeCxM5JoiSSgtAoB+1FzYr5ewM+G1kg/hgBL54cqbW5qgWJLUnboe/MH3Mdkmkt
NxquG2qGnkVvPw0wFB0zGYQ/5p1ADVoErnLUx1Y0moC+HJt9Bpk2EQyXWit11FTnfNMGpNKKRZRA
uPLHwGWxqebw1hwVC8xxoi3YfsIQuainfUFjSgXhdxwzTblsZ5BRZ056M88gg/BstMC8M9coYqCg
+YkiEH/M5M+WghtDzOX8MUQ0IH9stwH5Y820FRG7Q8kaGgyB/LFdB+SP4TiGQKCOIRAI1DEEAnUM
gdgdsO2794ZpBw+1bcu13zgdsxXn6S1aUoFf5cjMqZCyRKeg+Tl/zOzV6Nv/+WNqBt35Y8St7oxh
m3/+2I2hY/5AgrZF2zFbgdhe/pQlDIlL+wg1DZdkJP6Yn/PHzF7BzIPwe/4YAWun5nD+mMueUyWs
yqxIXONdbY0vdHe69oHmM8fMRyrqmwwMHXptClmgIbPOcB+O/YSN3N6I/34r8hbd2oQjU4YsN01v
ou5l3aE/fCbiYNBgHXM8c8xcT5rJGOwAsrrUXNgGT8OfM5uA2qMkoFdPa5S43SRhbwfxGsfUh0ne
59EZqv8kHlVA6qhPIfs7t+xFFC3idj7/e9up4VRBEvL8Mbfs+ogmsdsWW+Qol85ajZVQ90kLdQzR
WLudaudaBBvPSDxJN6QHIQbmmMK3DEqfJLXjbn4+d9GaB3HqAIlX/QSkkMV9OJKbfDEbXfW09gKK
EeT8sdiGWkQ4tNeyu6jPAapZFLIa52vFZVk2UcVoHDLTZJbC7hvH5DVeR76Xi01OqPG8sloUsjoa
9oGjjkGWKLmyHPzltSThwPaK7fwxb/5Y0udjLQLkj+02IH8sIbYi4gZWsoYGQyB/bNcB+WM4jiEQ
qGMIBAJ1DIFAHUMgdgds78e8OGEGj0aGERCPTex2ByfiFI1M4gpw/JjpMJLmnz9WU3zbaWFBzx8z
8yYczh+zsOgcwuL5Y/HoGLUf9uZcrtS0iYoG+qysI3EqHAXLGB/QgAKE5525ZCUkTJ2Vt8AGdfR/
/phdSIfzx8wbUqktZXWjQWKx+myCNwi7clsUjhglVj6ZWxOwcmvNJDPtqaMKk1At3Nj7+t/AF19v
TKJH6lc3g54wYysOUit94xUNJ2TjYKvrDqdeiiRVx5w5Yk6Hjrn1tjb/kft6H7pCwupoPFUe2dz0
FIZavwwQ5Pwxf4az52EtidtLZZNmNcnv74w6RmTjnMiGCPHIGCU+OjmjPnpsgKWRT2oMRfQ35Dnq
xvQop3T56XtMprmyVTEwf8zFv2f6auEkn9vS3TIcTeLcYKlTndtUg3pPmxJnbhCIOh+LwSbxNSrZ
vtwQSrEd/ddeN6F4iEvsax7+2pDDlJt41a1xVSIhwxiNoXOOrXcPKkzc548hUayOaAc3BarBbaZO
+uJnnpoQFYvjlC0aw2nQEECYJvHHcDdw7PMx/Y44T1lkB6rynvSlXVf/RCeVORKnIpwCFjioOUCU
+Zjj+WoBbUUfYcPwx/ROIIbzx5A/Fg1tXsvxiBsQyB9Lgq2I6nVjK1lDgyHcv5mDenaDAvljSRjH
EAgE6hgCgTqGQCBQxxAI1DEEAnUMgUCgjiEQqGMIBOoYAoFAHUMgUMcQCNQxBAKBOoZAoI4hEAjU
MQQCdQyB8EJPD+oYAlFH8FfW+lHHEIi6YeAfwNJqsaV0rCBBvevPGR7IvUYGhC4uvVOEGdlnT7oX
YKes+M9y3IOC6DeTVFa6cFrKSJFjPxN5jsvPwEAuzeUa2Rf2s3SzAivdNPc5QbxL5wVLycvoYvcz
XafFMhUe5LiuGSkHO1y6qwiEYwXfVXbNp+ZfiXhGi1/8KXaluR1B8kky3J0TYoi0lrqSpujIZGTC
iXXeXQSbgM2vzuIPAX7VAp9A6Mhql/PzB2B8Xr07eYt2eQDEy+LV/1Mhxx5/euT+tmf23vXN+Xlo
617fFPJtcp+ymnrnT/dcE5jfXOXXf55M02JQysg3T7Kf726WFi78mdC2taf4gbnNBvZpQs8bM7/a
2t7uLnYXqzubpb4jS8L8/Py3f3ZBMHhb+MsTTMjHTn3huZ3lCmkrPnv5T8Ry/nfZa6mjD1Z3Sp/8
ucC5pqH7ZxG/dut5QakvqSrH4aa1pfTIckUskPctLf+//87S5U+AWtsszWdBeto1/PizTDixzo/c
3zZ/QPOSDBQfXYS+MmxcfFzK2HxydczBVnwwne4GVoMFELJpLssrzgdnO2ADTs3Bh2ELviS6bC9u
QV9Gfloey/DZ8ZJ4+cLIoURmdaYiN99RSd5qKg0ClCpLvwltDRRirbo4C6wgK4vXoSpK8QYrTdZg
7pjMGb19Ylv8NwuHZ6HC/M0eBqkv/DrMzcEp2Ek9AX1p1zR0/yxiMvEztb4U/AQuzzI/DJVJmqqy
OhMq+lOW5pz8dBtOLcEmlOU6TxwGWbld6wP4wEzrzcd6LuVeONrDSnkcuouV0vC6OjTDLGuNzPw9
C1+Be9K5IrQvtBerl9Wnb6gRvBcqicxqQW7Fe88r95fgPvbvp//x9DsNFSPz0PSK+HtILvtLkoof
HMksGj3dJcl0L/BiD7cj/twL6tU+uE+A4j+77JqC7l+MOHdcrS8F+8THO5Imt+XSjzL3vzDo973a
0xSUJ1hVtst1njQ8+u419i/7W3p/6+lYBea6FS0p7+v+LGxrOsazYh96jl1+ceobuZP7ILM/e5D7
vjg3ABgFdbxjbWYrkTPkLamVzeSUDwVOfBiG2c9XL43sa6gcV/9w5N+KE7OSNNSUzwBr4MWNoRdN
nh6QSnNW1hhp4H1CLmWGv4Ij+eyBpw7KBe8A3T8Uy9PzWn0pUGIVr0av5Z/bB/0/MSwc6E/fmj7z
0NSmWudJwxdBb28tp2OsFzyuaEnvbf/+BzBmyMpbd5U+M8UMnkpqjlkRy5XL5SufK31cfDoFWj0p
3WDSUJYF/GBeUbHbx179pCjtZdhsqBz8PfCXTMWuj32BKftC7+irTK5fjnz3uIPXSbncp7RmPyW7
31+9XF3aeHPDJQXdPwyNlnmtvsyxyoUyy9w3vmBPk+HJkS//YpTAWxekOk8a1gbZP33SSkDr6Rjr
/Ipwu3SxDn/0ukH3isA/UFnfSan3zNBJ86OpJ2TD4lYteDJ7luNnCuIc88Rt0o9wB/yiaV++bYOZ
6/ACK2PhAHyZSgZjp+OClFgVbaK1VpQrqk28Oi3qznpqZHDbtU5V/8yW2tDrT8FpKApyFSnKePwh
qUgMaUr4Y3E+VgW+VFnf5pJXn9f3SqYi7Em1no5l4NAlmGb9WZHNV27Vly/EYs5xwstjacim+7OS
pfP7aRiSl8OyQxvFckEaI/Y4N5hmY3x8XJxjKj99964tiZlNLwxBpoFSZD89cAjScKztilh+fTtr
p0TXz8smmhUpODTEyp2DQ4fgP4uvRVhxX4IfiePPJkwNuL3b1P3Dv5LqQqsvZZi79BvMjxTdwV+y
aYFSJPLivJTmhnjTLs7HUlKdn0qgjqXWBsSfbyf/G+H2epq/WDpzcQW+NXkLDE/9TtFQ4UPw047c
w8y2ealjtecws/P72xfFuYH4dPEHW3t7Li6Ll5vw9cRnGyqzvye+8bnesX/t4koD0+36zsrhi6uQ
GfmEmHxlVJKCmea8k+cXZ0prh6/B0uFSaeaI6LB0du3MDGtUE+0pyK64rSzq/uExEHt5tb5kXJk5
UzorjgCwevHI6cO6pTyhpSm5rV7oPX1hWa3zBCrZ/+oH+I3h5Le1Nt/v8IqDGX+Nsbt6lQdEIlEA
9/NNFg6WwwZtEsjK8BvKcmySz23xr2Mw8aGyL3+5TBEbc0KR3pHffTkOsT8+5RGS22lP3iuZ7vZl
uKF0DIFI7gDdYuePIRAI1DEEAnUMgUCgjiEQqGMIBOoYAoHwgmHbk7IpRV3Mp9qqPq2xvk8bvP5P
ZSFNP9QoeqOSVrNO8QUIwpeOkRZpLFQW1PxD9E6iYUmrKVJsRoiAtiKlVGw4VLmyOIP+gPlx9Flf
kOYNpyQJwziidccxc2dNjP21oQ83XUt+bD6bN7w1PEnaEAsVcaPpmGe3zRTK0JiJn/GlHrMiIkrS
lOat5B7tQ0QsOmZuSdTtATS6wRNo7tDJcitmGI1ERGQdo8SoTcRrzGq6rdig1OVkiNbToJ4hwqx5
uI5k0po1JTXGuPpbis3WZPUtByE4GUOEGcdUu09czZBu7OagxTSUfDasuSlpmX8apd5Sak2aCiJa
E8gfQ9wIQP4YAoHzMQQCgTqGQKCOIRAI1DFEDKAJiweeSZpAFHUMgWjGOGZlatAQumsNo+zHp6oH
6rBBn9qSo4agJkdrYIMfOW67zLqbKgullsScw8leqZYsblFEhEKsn6a3v2uzbCokQBzU0EXFHLZn
Od1TnS1JPL2YyF/Gnc1OQumkT6qEwl1TiDh1TNrHQKW2pWxF1C7FTe/KPkb5gZGMTKi8J15tkdK/
RKEzKk0cbEpADT9uCisHd9oeGKHp67wd91hQtVpjQpY4gWromJ1BZuIdU7AwyPTBgqiqYt1ArHhS
t9EaPBGbqtjUDVRtN5CPiVk7zKpAa2sfofpmQ7tQmgyUoK75M1mi9XJJiSg+gVx0jPorUqMKEKfG
6zHakABVZB5dtFSJRfeISX5SK3qHzYa1hJL3bVLco4iIPI5pm8p9rHvQuo2wVNfHmr0KCd65+uKd
UXvElOBYhohvPkZqN9sArduhaXoaczVoWT4MQepf5VxCUbB+aQGXFRFx6hh4fvqNOj7Qhx/dnbgN
GsR7bHJcUwwwWoUbb4hNBkR9p2PxWd9JFqjTa8pi4oXpfC3pyjSrMdxR0xpEYKaVUT8NTd3EZHOa
W7kurevRmAlnwT5VIAdHrTN1ecR8FaxTok5f8mzyWoXGwCWRQlojCMUfq5GhWEcAv5EFTZTiUBW1
WkyvHQMuCRnfbMbQd8XS/1HtBWvgxmQMaYsg8F4qcedDA1XM/9hM66K6iHoXaMJGsTqEDLzPg8Tg
oy4GMgkeLepZAmZopJmJxxNJjZC4JxiBqC9QxxAI1DEEAnUMgUC4wf38MdU1zAKrbd8Rtb1eMux5
d0rV+vbF9DrF+bAxtzDGA8pwOTEm2F47hg6f0JyFD0m8349RZwZY4LKw6pjDXj/rc9tDB9KXKS6/
YRyCIhBNthXNfGHloDHDmWNgeAqWJzbyshKJ8aEaL3VVbR/7JUMA9QvRZFvRMiAY+cIWKhl4nEZm
bsomJpqRb2akb3kZjTUUJcjmXwNhFIFoqo45jifObrbTyHw2YOKkNtYJnOXKejQTvkVGtLqtSPwf
P2v8co2Trej20MOEIzolU96CbPJFxCNTEAiAYvKT7nQfZfwv+xCzbeg6YtXY5+jlh4QIg7OxBKHA
/qY6VlLa/bjhHIgIJ0J8wpTIq9RHbHElfVOEcQwcv+Lm3PTtp5G5fdrNeEOd2j4h2vBki81NGEMY
RLIxPj6+wHWbXByuAqNiutvwObbEkvRIeB0j8s565Udr3sS04d54Z7i22HTmQHrEcrzKlxcdPouo
+KQ2YTz217uFMcuNo1kTwV/eBhC6uLygDm0zuXRvQboqZtO5ojzcsb8Jjsv0y554yX0im8qwqiv0
ZGAmz+Vm2CXJcDzzWzCm0PUe+Xcmx2U1P3I8PXdCMZfOF9WkhbyatJBPiRIpSfNpLluWPZUlSQey
XJqX4lJlZ3FxE9ak/eoYUQcH/YdoawvKvT6CaCEMT+SjJfXVD+0RMUaseVRHImIfn8AShtQyHN3C
GCVFNBWHOtjshFZ/3Kc63P71hW356slMJfMezePpripdky+vLWSeAvhQUcits7uOq3BsuXrtdna5
fbWrxIYh00C02P6y9HssU80cY79bV7uUaKDjO/DUSmVJawZ9qYWHlavnBE6TCNZy1aLiaeBd0f0P
89V8Sby9Cn2q7N85+6Q16cC2YoIR6cMaOIw1b0JWKKSrKwCZFLxfM/AqH+WvyVfPz8HsCc1z6qHH
yxvy5SY/+zRAOQvFUXY3y4sRZMUI5nnJxYxrD0tjZGYW5jLs9wpfHFOesJD/hoW8XUv6Mn9EMTAP
w9yGnrRQVpMe50X3ry/JSc/xUFFkn+dPzfrPOZ6jiWiMio3DxB1Xedkkm6wqCw8pQV2CENceOMlZ
/BN6hbYrg+qaBHMvHljOjsi+xAgmBNWnac2C3fCbq4prSvVTEGddakgt6XTFmDS7UyKc+cAWrKXU
pJm7MCBsD1sjsCV9Q41jiFbFqew+sY2Oj49XVaeOIshzM5gqQrFNuhJnTKnSu9lPyQ8Eyf3mtr6X
lTBTLALBNZHi1oASW7thtUUPWdV9qovvU9qV+HN8fSH3GaOPnp2lLiWISXbfQB1DNAwU2DiWEeDl
nOrCHYS+SenqkSwMPcLaO1/cz+4+O8EvnJW99MMQM9i2//esauVtCMBntTiHrCuJb4sTsFQWDm3Y
0n/EGDJ9EIic9MbfwaE0U6AJKelsmW/7K3XeL7pvLpVV27ZilB04AXUMkTQsl4twrTf1cF51uFI9
rbTA4T5uYxggX9rbwe6+e0e6Z0WZzXCVV5j7pwbVpkp70uurWpR/vdeSBi/Ow8b70hX7vH24l1t/
SZu5CdxjyozvTq7KZoUrhUEx6fzHUiUlaV5233OPmvRmL6fLDhNdOB9DtALKfLnGPK5uINVSI5LG
cQzRRDyY5viXPH1M1ivprjRXyTUkaRzHEIj6AscxBAJ1DIFAHUMgEKhjCATqGAKBOoZAIFDHEAjU
MQRiN+H/A0zrYpT1MwtJAAAAAElFTkSuQmCC
</FILE>
</FIGURE>
<FIGURE FILENAME="Forest plot.png" FILE_TYPE="PNG" ID="FIG-09" MODIFIED="2023-10-15 21:26:23 +0300" MODIFIED_BY="[Empty name]" NO="9" REF_ID="CMP-009.01" SETTINGS="SHOW_WEIGHT_COLUMN:YES;SHOW_MORE_DECIMALS:NO;SHOW_ROB_TABLE:NO;SHOW_RAW_DATA_COLUMNS:YES;SHOW_EFFECT_SIZE_COLUMN:YES;" SHORT_VERSION_FIGURE="YES" TYPE="FOREST_PLOT">
<CAPTION>
<P>Forest plot of comparison: 9 Age of parent, outcome: 9.1 &lt;40 vs. &gt;40.</P>
</CAPTION>
<FILE>iVBORw0KGgoAAAANSUhEUgAAAwgAAADgCAMAAACQJLFXAAADAFBMVEUAAADAAAAAwAAAAMDg4ADA
AMAAwMD/gADAwMD/gICA/4CAgP/g4OBAAAAAQAAAAECAgID///8AAAALCwsWFhYhISEsLCw3NzdC
QkJNTU1YWFhjY2Nubm55eXmEhISPj4+ampqlpaWwsLC7u7vGxsbR0dHc3Nzn5+cAAAAAADMAAGYA
AJkAAMwAAP8AMwAAMzMAM2YAM5kAM8wAM/8AZgAAZjMAZmYAZpkAZswAZv8AmQAAmTMAmWYAmZkA
mcwAmf8AzAAAzDMAzGYAzJkAzMwAzP8A/wAA/zMA/2YA/5kA/8wA//8zAAAzADMzAGYzAJkzAMwz
AP8zMwAzMzMzM2YzM5kzM8wzM/8zZgAzZjMzZmYzZpkzZswzZv8zmQAzmTMzmWYzmZkzmcwzmf8z
zAAzzDMzzGYzzJkzzMwzzP8z/wAz/zMz/2Yz/5kz/8wz//9mAABmADNmAGZmAJlmAMxmAP9mMwBm
MzNmM2ZmM5lmM8xmM/9mZgBmZjNmZmZmZplmZsxmZv9mmQBmmTNmmWZmmZlmmcxmmf9mzABmzDNm
zGZmzJlmzMxmzP9m/wBm/zNm/2Zm/5lm/8xm//+ZAACZADOZAGaZAJmZAMyZAP+ZMwCZMzOZM2aZ
M5mZM8yZM/+ZZgCZZjOZZmaZZpmZZsyZZv+ZmQCZmTOZmWaZmZmZmcyZmf+ZzACZzDOZzGaZzJmZ
zMyZzP+Z/wCZ/zOZ/2aZ/5mZ/8yZ///MAADMADPMAGbMAJnMAMzMAP/MMwDMMzPMM2bMM5nMM8zM
M//MZgDMZjPMZmbMZpnMZszMZv/MmQDMmTPMmWbMmZnMmczMmf/MzADMzDPMzGbMzJnMzMzMzP/M
/wDM/zPM/2bM/5nM/8zM////AAD/ADP/AGb/AJn/AMz/AP//MwD/MzP/M2b/M5n/M8z/M///ZgD/
ZjP/Zmb/Zpn/Zsz/Zv//mQD/mTP/mWb/mZn/mcz/mf//zAD/zDP/zGb/zJn/zMz/zP///wD//zP/
/2b//5n//8z///9BjlLGAAAk8klEQVR42u19C3AcV1ruPxpN9zzkkc5YIlbW9lq2CNQCgcgPWQ+T
yijLEgw3UATq1qU2G6hbu3vrAqEKs48AlfWGx/VCuHup7CMBKoRUWDY3SSWw3l2WWJWsNLI911Go
LMu9yUqWEydWsKQ5kixpJI1Gc08/p9/TPdMzaln/l1jd033Of57fOf/p/v8+IQIIBKIJqwCBQCIg
EEgEBOImIUKOSwMUTnFcS9ZnyVlekFzi+JZcows1kuC4eEE6T6e1B+VamuPuaVd+tscM9wOC9jjP
JdorFCM2qpY6vqXFCMe2VceP3Yjofn/lOEwBCeVevPzZkG+J5JMbAF8XJH86Nhc5cmq9sWWc7oHp
09HIalj40cVyUT5I6ILhImmfkqkCx/dNwdRU4JqqUArdyD26llpxKsZS+o835J9v793SYmyzGaHv
ZLRNM0J3DAh/12GiB/widO7le072sWYUe/9jMDkJJxpcxj0D30lF5gbaoBDnhWd62Vi0TZ4nYuq8
NwsFKCQ4PjbCRoa0OJSe4vlkgJqqbTAXSSUGriv5LySiQmk6Ymye6FAHNtiEbJyLxPOcUowSzyWR
CJXwz+P/taezTZhV00KlXb8gXCxBKgX3+9R8n/mTV8afAWj+jip5X4PLGIUfY7MSbEDz8XhRUCH6
vrHJDh/uff/tvjtVvQMi0Pqt9aW+p9nEMCxcaR2Pnz3SGpym2mBlgLfgE0r+m3vjwhD2S31Lrb1L
qj4EYbhzbn3lOFmXi5EcOpvYimJsMyJE5h87G+qBYRFsyKTCRXFaeMqfBHquns3Pd0LHJ39alfy3
DS4jYx+w/0vAw+QV9rsXeoTDJtz67efyinp9e3YBVn45mSyXew0mk+xPYCAX4ykl/zxM/B92mIRk
4X+oxXj4wquQv3QqCUUl2lHomYRVJEIlxZPETpbGlRmhLSFezEj17gvGh0/GSAGWny9L3oJHAML/
IRgU5iN5WgJ4fLT/6Vvl15/D/zpavAHkJzYvS1yVO96xcn/aeoSkYqj5HxTyxyp4rK/nhEyE4dMj
0A0vP/yVlrL+OSKELjU+u9tssRw/dnXm6mm2qBIAJ27pYmuuKW7fa59+9t0NXxJYnfnMiY73i7Lk
iCD5hycarFMc/FgEPnfbdOHafpY6TE3vEw8vzTz0/TsvF6UlZ37XsU+ENvefb2Y3hBUo+9cshL5t
IjBNFd3LivHzr/wgJOdfLs3qdf6v+67LxXiy9ein1r6+/8JvlYshVvnVxhN6m80I4dOr8yn1l6Ae
Mc2Sg0OH4H/6lEJq/lunw4pkHrrH4ZsNLuP7GVKYS43GWeqHDggPsWC8SxgD7vuWME3ImP8QX2iC
Hxlnp93iuMuWFofGYSxAY1Z3ai734cz7Sv5XoVsoTey+33sHwkogej7P1jhrh8TZVywGB+OHWFka
P4Ftc1ujNOuuhc/+JXDDx+ohuZkPRd5JNbhM7axzNH9nEAr/6VziDhguJPvHhcPvfjUUTszIOQNy
x0Uuvxk9AsOppcgyu5Q7sBriFwPUNB3LxVIkNgtK/ls3Hn8ahrN3FUpcXC1G6+GL/H1P8WIxwnmx
GEdHYgtIBARiS4AmFggEEgGBQCIgEEgEBAKJgEAgERAIRyLkWnhuKJEV7ds1cLARz5aGOD5RcBHS
OxS7OguMJNxGE2zcrTLnILw97la4pp70wguCmwSfg0I6arovn+nrmAktwEhaa7SvxpCStMysejHb
wnGnCiw9yfAk8jhAYkSugXu4oZZs3Q39ay1BLsFzSbUEhGsDaMkrbRjhG1ACjYnFrUvzN/79rs9v
CPbtGuhsyPX4+xPPfGHprp99rXJI7+iC4Skb83TBct0OU1NCRIuQRlN4O+HHXQvX1JNe+FL+b47C
/j9Y6djzVkiJaAipr+MugKX8i52gMdpXJYpZtTbUV8N87dj32kvza+u3nbvCAt4/dq44/cUnxDvT
PVevPXT4jwq+No1lVuDNSA0l+FLv99p7hBJk32QBS8u//lqBk4ebvw5f+8O7Htmodwk0M8KnYANi
w6uqfTv7J9mQx9Idyugm2byn0y0ifwrwIRbjCSU0QOs9sQJk49E2cQiIs8E1yXOtoARIp5/k4wUP
ucunhcE/kSanOL6UE+LHooQXMtjOxgknUWK6oo17R4Ljou1WY78svJ2FPSUIT8X5J6Uogs38tINw
jtWCWE+SLb3h9jr7b1T8S3KKbMjF7mkT6yif4CXjey14Fpp3HHELkTjkonxHTrDXzym+CkqCsQlY
gz0gXnoqUoIflYXtGYincsMrDVAtxlgfGXMuARdjtcC1y3Ui+ydIKAglWIdbQPS7KkWegt1yCVYH
5lOx4XwjVaMm6ImNCHmSDMMFSDbkHLv2NAgZU23eZ94TpxO4IzailVa60PdlOHr8G5IB3NxVaD1y
NnG4rRzgwcTxZg+5i53vnYZC74c2x1v+ZegAu/A7Lf35NSGDR4//x67j9g4cUrqijfsSv/52/w2L
MLPne9lk3Hu+cORfWkRrmOLkwH8Toyz2Tbf2HrQV3nYkETuSFOtJsqU33C+yEWWN/SvCzIEjZyXZ
8HTfBdFmHKLxgQfXNXUszf9FKI44VkUkfpx09UdnDgzFF450Kb4KEh6QzHQ2IM8JimrhgdzaZelO
FN5skI59hpX6jHMJYn3kYF90tkuqb9k/Qe44QglKsAkrH0/MwQNMufzPcgn+C9xo9BphcQz6Hk7o
fH8lG/L3GVd/UxheYVWxec+L9jevGmNcmYR/ZJWflJo8v5uFTU6Chs5XJoD3skqIwqOwG55ZhYkf
B8FnbGoGNsWb5+ADxefsxwlNuvmm5G+Y7XoF4TwTvRv4NYhOiBbwU52ycIAPqDbzVvMUTF6Go9Kp
zpZeQqYvuzFKMxu5vkxkHZKSbFYvk9LwQGcsfCcifYX+iDZz+qyK6tXYyurYFEt3Ms+KJ/sqKN29
u1soYmippfd3IZY4fJDv4sXhZwAaZSiV7OvoT1YoAb9yeOxlkOtb9k+QwMFLgrNaKZPs6z0NhxOx
rq8f5MQSTDSoBJo1Qvj6Z6b27ZW0MfnfnfDJv+qCd69tvvsX7wr2XOH97PeVzS74pBjjr65/+oom
Brt8pmu02PTBh8LSL9Y0H3zoTNfVojaASxNbSY2/9jsXzz9x9Z0/3//ssyCl27VfNNhtnezvfDC5
aqd3atIlP/Xu9VukSEbhDxZXw1evfuGDLz8L7xQ1wpOX+ztPL0XshDfvF8spnL/8yIuJWz6oFx7d
+yd91/4o2n/qA9OFkCBbzMd7+z+p1EqXITdCdl6Y2zv8gqJhD09NGTRs9vNMonf/9c/De0JVvF28
U6hKJcxobgXeDhULU+H3nn2huFr8uzPz4eSKwLv39r92xvflm2W9PHPLx9985hbnEsz0wvXHICTV
t9S35DDLuZeSU03FQnHlSVaCbxSv/RkNX3lUKMG1BpVA+/g0NX/tdXl4y4gqEtN0c8L0FRn84UFO
noNzcLcmxsK1cUbkUckDA4S7IaYw5VTlPSxdGlECZD1+EiLFD9w5GE2F4LnhYd2KIDf9rz0D9rqv
nK5Yx/DOWzbCowNtA9FUWBCuc9Cn06ezA07ugky4VHEn4apJ9+DY3MUzZXeD/RNli25jIakqbdCZ
KWQ6TSOpDoW1sUw+y9IVc5vRiossFZZLsmmzUOju5kj/TFHKy480aEaYyXwqM1OhBKuZsXwBwpYl
WF8KaUuwEunvFKfnCOxqtGoUTadS/wjNon17CKbbRQ1DtCH/JhyTdM2v623eo+l86p9YjAeg/YBE
/kMs43kYby53CtG6PAwdUoC7u92rRtLzlu6+0SnB1n46rT7XFCzX4/c1/Sl8zDaanK4Qsgl2jduE
mh3tzcwKYTvS6hNZxn2I3fdLGpt5E1huDgquCiK5RVt6AwkH4Tr8X+iHf9LI/qLkXCBD9iHQ6EaD
4gQk+kFYP43e3R8/O5hmEg8W0qqvghQmxnekBqMQ/3i7VL35GIxNiy0bzfxBLpWON6InRQYqlmAg
8Y3BLyt1IvsnKCWYTg3MQYzr+DepBBuQ6RBL8INMW+67DSiBhgg3Li5zn8u+As+N7gOa+Q2hWBsX
lv6XUJ2jMNYpdstLyycvlY3Fv5v9+cjd2XnoyyxJD7vCK2PDQM8/SkD+XM2VSyeXL80DHbshubc0
LV2c87JGgFQSuJSQ7oGLarrxzF5YyC4mzn/JNq6cbmL0Ayx04ts2wiNr0ByBK+dOLlycV248ProX
Xr24uOdiiz05e5YPs1oQ6mk+c6BopheMRaBzDEZ/TCP78IV8E6gf8RHi6tAM5ocIutVz4cj53N3n
j7VfuXQ4kV2AOX4lrIZJNC0sf5QNDs8s3nGOrRxGwjMQPSDqvLPzn92zzNq0AbAqwaj2R8cRPnf3
2Evtcp3IfUsKkwgdWHk9Bi2RhQ9fEkrQFIHYgjhkdr68ecvpc+/WPftu/BFycGv/G7OuRXLxyxOf
ubhs1bUNz0p2EvjY5V0fsawVO0wfzPsSZuvQvpz3JUwj4IYIfKkp7kG3H/mZIkREHyQr7XmnIk9K
JetasUPLt074EmbrkJiN+RImKERAIBAIRD3wywHLTzPOCIgtQcA6HpphIxBIBAQCiYBAIBEQCN1i
WXNOzWsYSrQHq1v6cFJ8y4MPkFKR5NFKCy4lf9RlHqoQrkql9mHLKavVQRwjWMdREmJH3V05t8Si
XeS74gUK+FDEPRHUaqt2hU+lJrY8+MEDbSJEveAUWD66yEMVwlWptGKV6CqHkgo8sIijZF9fn8Rc
OGpsNYnUFLu6ByKoDUHL444ygLGLumGKGkdFJ774wwNjazp1J31g4lY48Srcfcn8H5JVblhmTZ3M
A8ABvfHdi/CL+mvDASWCdhCST0FzJl0mlLgca/2alwm454Ea2G0/qEq4XDLPfY36pSqa802MdwOh
Eg2bf6cDZnbWbJzxCejqj1QY0Vx0oDKXthKus+Ahrx5LJtJGmFip27GBUJ2CY1H55eHI/m7QkAxi
pmzXCLSy+l0pXN10gsaPvU4lc52GRBvigUHKkoVaKvkksNV+k6wR1CZwUcWGcA0cgtwlRZX1rLcJ
wVM5qNfwntV2spV03xloqjDw08qTAg1wixBCoAoeVJVGZbrUsBZwumydZ3xOVPsaAUCdjYlZm1UU
V7H+dbM2lRZocgD9wb++XYU86vZlBvXy1sNNTuQwlJRDy7qOhzi6hEx35Twb3+v4Xe83OdAfYVvB
6c0dqTLi1iBoT43QxGKbMaGh0XCxjAgmSJULapz3cUZAIJAICAQSAYFAIiAQ1S6WjVb4JmcE6saK
0/yjVi8FJV/lmODw+tcmGdu8GwKabWorCrcJbKw+1XvAuz+CxvCFWNzVidOmp+YO/RG8EMHbO1jX
qNlLQW5ONYqjNZRNMtRd7oyeBjUUhZpyqXRpz/4IGiHE4q71e35d7gLljyB8Vz1whncm1UisMkrl
DqG+xRfOqPyffJuKt81BQCPAMMfURCbielrykrClRx6pRWL106mrada3oFsFJ9OdgMwIxiHJygXB
4KsAVXspVN0TVAsPWqG+dfoC9Y87XiQRS4WHVCXLvnZoHQpQN5DFIOaz2aniiXPLEqjBS6GaQYEq
SVZUsbUkdifVzUUo+xQ4uQnYd2fVpJp6WyDZCERrojoTwVT7bqrcm5eCjYl9pa5ESaVRVbUW1P6q
4G9mcdvOYYBopkRvZSD6hZirWcE5Bb0H4fZBctsQweyM4ELV8eil4M2A35p4Lj40QJwD+6L+eFf0
qK8pUPRIqMNimVrN+S4bzoOXQhWLJf1jGDsvAMuMO7gMUC/6CK2hDNUsD13FcekPgXA/I6g+y8YZ
WeeCYK0o1d9LwV1Mr8lYBrSLZimcuPtoUg3+CK7u2vgj4ELCHdAfYVsB/REaphohgs2EhkbbqaoR
IuhAfwScERAIJAICgURAIJAICESjF8sOuwJU+qa6Sy+EivsOuIEXh4ZygtTV/ggG14cKBaYuZFPt
B4mlC8RDfRo3YtD5I1h9l896bwX0R/BCBF/9ESxt9ivtO+BdcAWoCVJXlDG5PjgGNnsL2OZWF6mS
P4JGoMk9Ql9wCsay2eytgPsjeCKCWNNUHRCVLREoaDeT0W6eUMVeCb4QrWZDJYtQxg8out58waXp
kHsLI21eqEfBll8v37rZwD77zwOEoehfM/tOBN1Qp9haUtPFqvdKIH7UrmcHmYo9ipgUO9eP7Iln
8lK337F25YhA/Kwun2GfcnoYFoOkrzW7KobFmOPCoLROr/Xdexr4kEbVI55tnXr0R1Cqn3gfJqgn
k+/GI1Dm2B7eLFOrhqG1dYvqRxlPzgCeewJx36eryb7XHUaI3Q4slvLLyh0l+FLZfyLolU4L714X
XgjUd19IdxSg7tcKdVqqVLVaqDw0oSOCT2hy1ROo/mhvlt+4vRI89aX6mOxv9ZMYq1LRwORuO88I
Gn8EvXG+eIFqN08oKyhevBB8af4G2Nm7E+5tfwTtCEEoePlElM3+CFbBnfdWQNgC/RG2FdAfoWGq
ESLYTNieWtxNtVhGbD3QHwFnBAQCiYBAIBEQCCQCAtHoxbKrTeepK7PSyg4KZVNi75sm67dJcBmY
eBRO/Als4R/gYX8EZ38Eq/0R9NYvBP0RqiBCfWG5EUEVD/aM2yR4SdTf8G4CW/kHuN8fwdkfwWp/
BG1mdPbB2NWrIYLjxjDUwvOs/KVdlw4K1dvb1GebhCrCAvEUh1Q1eNCqo/tj8O4CFd0Kqi//VhPB
cWMYSmwvgnsHBVIzIVxqO0FUClz3UeKqFDZ16INthav4izeF2tVsNQAQpxqx3FOmhm0SqqGAq20S
lCRtviHqy0iqcUN2Gboaf4TqfAoI1N9vQ0AS4GYjglptOitTolmdmkhDHWdT6muvK2eTEm8Kid87
+FhlyMso67VjV2NGVDaQxAVCTaqRTgk2eXgYgli3mRsHhaDZg1FSr8Ca52T+9kznOsTHRa7QVGGZ
RPVdWTvK2z738eCgUIWjAK3yaVMdFaPGrV4te7p1Hda3nnbGjKD3QDAYthNlGzGDk4Lqk+DKQaGG
dvdiZ+/VKN9TJt0ELvsH0PIuiK73R9BfMN612h8B/RGqBPojbCugP0KjVSNEQJnQ0Gg4IyAQvmPR
8DtQz11xRkAgkAgIBBIBgUAiIBBaePZHMMG164E7BwIr6Y7GsOWgoE3OuCGDuVg24qidcI0TRIWc
aGLodoSgnv0RTJmz8kfQv07A/RFqJoJvsHE9qKItqFmcvRcAMcdx2B/BRpw2timwzsbf2R/BYkcI
RbR7fwRzCsTxLu6P4DMRjPsjGFwPvO2NIJvWVP9Kh1gdnGcmTUi7dImLKyaOEee8ucxYDZXg6Q6i
RiLUyfXAe5t5Mk9TLRioqkWA6/0Ryh9Rp+6UFl0azt4CpsJ4pwaqNg0lglGH8bD9igvXg1pMoSmx
ODjKd2PpTInOOMoxvNYJwhDHMqqdjY8nfwTnzBG9z6D1XbQ1qoIIRn8EQ2tYKvCWP3yawaux2bfc
+amCiU7ZyNw+oNYJQh/HumSWywwltOt9SKws4K0WLja7J3hx10Yi2NSwaait1fWgmolAWcG6mBCM
cYyPsazXs86xfXpwYBBNcekaPFTyR7A9NV+o7ILjeYEoW9q74gHVx7EUVJEHdv4RPhj312ePBkCD
ujrOCHr3Pjtl06PrQfXKKlWfT2kOttlxm5rTBg52wp0OjmsET/sjOPsU2N1Ff4SagNan2wrb2h8B
rU8RW60HofqEMwIikEAPNQQigEAiIBBIBAQCiYBAqND5Iwh/rJ99g/FqdbshVPtMWxdb7xNgDmvh
K2AomVNK7vZHoHrfBYfQte2PYNwBobI/gum1OvojeCaC9i1uJbixZzO5JFRr92KI7WjuaukrYGkq
5SLbzhlSvg3rJLy2/RHMOyBU8kcw2QGgP0IVRDCNSOV+rI5l+iGt7rshaGK72xiB2Pzy842S6mHh
1a7a/2HZ/E3awHZ5TcbCUHy+jpXiFxGsDCdNrgmgHW7cuiRU3djWioNn5cq/3qfLF3W7LVXVu2XZ
dG+zxkOCywlN1haBBO09gskfwdGfy3HHJlLPvqdpd6sPfzok7M2Wu46WOepWDZ72R6AVJW5Dt50A
bqnQbNWVqYeu6bLNfBpTzD4BvnfW+n21WrcQc5WKbMpYydvU1h8BUdsagXht3HInCkBDWE0Idc2M
9+9+UI/1S6tz70QyuEdFfwTdAxJaYVKoKw9c+gTUoBgFdX3p7MpgUyF183/YOTNCWVEu74JAwMqI
vmEuCZrYFezs9QlTj0tr3434LXYz8O6P4HzXtJ0C2O6tgLAFWp9urykC90dosGqECLSy1KBoO32x
jAgqSFW3UDnCGQGBQCIgEEgEBAKJgEAgERAIJAICgURAIJAICAQSAYFAIiAQSAQEAomAQCAREAgk
AgKBREAgkAiI7Y1CIYi5QsccRIPRuZlDIiAQG0FXjdIilF/tcc0N8ZCKQqGF40s5yEohW/k2gFJe
Dh/juFMFIWx0a/wCSZS7ZwTgySgXbQdou4eLjShFyraIeatpPh9ilZBtGRLkjCQ4LpGFnFpfLWlD
6AS7UChxfEtOicOQa+G5UgHauFYWI2WXUDl8Ic5zCXZGeD7WLjcQFE5xXEtWvJ3g+IRwluPU5OU0
hbMWKY8JnksWQNOuWw8aSNUoHFNPp6a6YHhK+XV8r3raBcJp7tr/WyNHn3yu/xOh5/fc+5WpKQgl
VzYKiZAYpmMx8t4f7porsLDxtetnGl+Q1B2z8+9+rZDPv/EfXywWSM9rtPnvC1NTU/9+24XC1459
r700v1aT+E5WCU+ceOglJucfNpanL/5x4YnOi2+xWoDpr/bClI40u46zC2RwLnLk1DqL8yKIad+6
NMv3s7Mrf17M/s0Nu4TK4Vv6nnzx8Gwh/9O52OrGhtgOw0BCuRcvf1ao82Tvk/f/4BF2/SvH1eQ/
HRPTZGe7euev3/XIxpd6v9feM7821aXP4ZYiJs4JXVPBIoLFYvkUzyeBYwMQFGI8F1PGroMTYViF
E5Pwc1CEzwlXNmeKsDsq3c0PRlOx4WXh9Gz/oS0oyNoIjawvQ/torHNtBQqjucj6ikBfMvIKrENs
AmriQXZNasIeQU5+PcJDATaFSmL4tU1D4I+If9dhchJOCHEmQeia8G24PMHOip0luDvm0E2U8Jtw
Ypb1md2Z3MxaXrm9DhM9EJPOTpxgYWB6oBz5MSlNUf+YjbF2KgglXw9WlysFUjcyE6F1PH72SCur
vGFI5taW+1aUcQ4mIARs3j0Hn4df4eM5aJpuyq1fVu6+pQj4UG19rkr8WlNcyNPGA3EuMQfroRiX
EHSEg/3xY/AA1Lo8OyoqivdDSh4WDjKZG7DMC2nc+56RNVfF9hYCn5PilIQL+6Szpo6mwvqkbUrl
8BHIj7CqLH4s8fGEqk2IUu8XznhoH2FhYM8FTR8T7u4TxwUYGYE/YxdyIEkL0Bphc3sQYQ0mk3JX
zu9L/iZsqkRIsXrvfomd/n7mS/Hj+yB6IHaQ+99cm3B3AFStN8RGosZjYmAucXw/DEzMLfSehsGB
L7f0sh6Ry4+xKTgK3d01dYeOuMikCamzAYysQB9AZjQupPGgUd9f2i3VCOjiKGexhWgHf5B73K4c
avh3xk4+nNlgJeL7etuU26LUp6Tbtz+ceQeycc03i8S7fysq4vzDD4/2sTnrpRgEreOVtgcR2Khy
TO7Kbbc/8gIMqv2bVf69y/89w1p6LTLJBsT5tcv5K7+9/KvC3Ux50E1tUUnzEyAMnPk8fJUd7p0Q
VNHugTzrpo9mb6xlQjWIXpEKNyrXw8jdg6//OiyvHZt0eASSAV0c9Wx+/fLq1K8u/7ZNtHL4p/tP
vzEgPHiYuLes3WTUnkT63zg9sA/uSpjTZNi/9sbZwbuAZj/RMRqwd0Xh5u1BBDaM5uBuqf3ho29q
CJKD1INrK6VImdfjfGog8pQ0j9+mRofQFhRE7iEZqR8p/WWOLWtY5pYKy6VwDcJ7T6aFNVNYqJoQ
FD5ceqPyp+NCQuAhKY6IIcgVxKo5xKUmInaDRTn8p4Q1wrrEjKZye+Wy0i8OZk8wHvbeLmZNl6a4
gmBrhAIr+fpSKBysLhcJbw8iROHQOIyx+s8xPfi28rpXWBnGucJ3B3mI8e0xccX2Czx0S+prrHs1
l0+Lo9OuLXk5wcPB7zONjodDMfgCO4x/n5UEfkvMS4zvSA1GaxA+PDwsrJkicKib1cPu+1tnRanT
3Swh+wx1j8M3pTirwmPlDIz/kFiLa29CpvCAXTdRwzcJa4QIq2fxQvn2R+CMcDsCI3lGGzlr0vNR
OU32o1lYI4SFPKYG5oLV5ZZWtgcRpi4tn7y0AI+P7oW+zE/mNC3UDf8cjv/p6zl4NbzY2sN07/am
GTicEJ9hzLxQ3NN6aV56YPHYFhRk8dLhoZ4NWHxtuTXbx36dHDrHOsATwnISEk0Lyx/14XXmy9nl
pZ45WJv4CeHBfEv4wNKlK7aBZ88tncxSKY6oQF3JnlwW8tQOnRBLHHZKQwy/eLFt6OI8LFxaXs6q
E9BcD/vVJ5wtZIfaLr6inxHlNIW7Pz40dPFVSIQOrLweC1aXI61BJIL7r2HnOqMLrgIm16+lAOE/
0mD/BemOG6vVRm34Wk5UJoL2NWwPn4Uf+Zm8q3DxaA47bT3Agf0rgURs1ilmqBSclwnZOyLbmwgI
hI/TG+6PgEBsh8UyAoFEQCCQCAgEEgGBQCIgEDscGmsIZXdr5af6YLXS1qT127qUgmYf53JC4rHm
/YOVPaKNB2l/Ztx/b8cSgQRwN16ipSjVMpbWml1ZgP5Q3hM8eHWBaLRqRCmV96wXzwyXoXyDhbEM
6duEQCwOoJ+4auSYQY4mDeTBTp0R9EMl0Q6TxlFSORfDmEL6qhoRU5elpI7bZys6EUUi7HgiOI66
rNfbjZp16DmO9Kq5ryoCtEkQnc6EQCLotHLTD2riRz2IQByX5jX3VQsBBPUiJIKNkmTZLYmnsdt3
7cXXpHDoR1R+j0BNGrS6TgCHGcK3Lm8xjhMCxIcUqRUPKPYInBGMao6wDIbywlSr/Rg0ITFkPVQj
B6k1pygLoNL6WP6lPyB2DtAfAbElQH8EBGIbrhEQCCQCAoFEQCCQCIibGDQAEuD5IGSCIhEQCNsZ
gRpYQqsgmDGObJWqGlJTs5lq+YoSmJpe44ExlkaOJNScWc01jR231pwWrONpDpQCvmXbEfD1M6Xm
dxIGq1Srd8LlIEbXAEMgm7Qo0TnvWCWt7drEaGLnyAMhN2iCsXOJIL5YpWI/kM2I1FPBZpOqPlyC
SXTZv0v4RdXwSuckskOZ3M0rvrI1eAjIr39JBWI4TVSEag666DvT2joQi4RAZKICEcweCTpXLgoG
jwSNf5fS24wWeopdM9Wa8hE3nbhs4KSNpNpA6ClhKVfvzyDIIhpdzpAbE2tuwgmh5hL5UCc0EJmw
IQJ1V3VaxxhzZoilMkEsO6UijRiXKcQqOQO5NKkovs1em5hU6BiSsRU66ew01YiYV5TU3bxEayO2
1KdVG7/KngbE5yHOOMxQYp7MEDtvjeDCc5e474kW3chaNar0tQwXSVXFC4POJWtLyjIHHxrt6KdG
Dl9zsdaey55j5evEzpeZuBiNTbMNqawfVjdym101b+qvWJAASAhcJpptVOOyR0J5kamY6otnOot9
zS99b3Zh2K/4BRh9AgzqknUODY9DreXaqWIuVSVy860RNM2l+YCNt5g1jhQ1jjOUGHLjNY4xalX+
CBUK4c9Y6rppiHe5O1znN726cf08QPdypqavStU2uFD11ZGHMU0bxxTVs4mF8DK2ETxwP73RRo5E
Ny8zGjqi+zIf+BrH85tl4kMIf1VA4l0skqHmJiONTrDW6BXioNEdAoFEQCCQCAgEEgGBsFksU8tF
RVUPy0xWCdT0NF5jAGqVqvZBNxDZglqJSS0XP6aH45YHfHxq8eqmipgBKkc1cYjzewRq7VHgueRG
IliY6xjvm26a3jOXL1Bn/wPLnQ/0T8zxISqismqkdRSjshGedk8E0NwFwx2Td5ksRHtTkUsd+Ge+
5fRZbE8URSAcVSPD0Fp2SpDsGDQeCOCwW4K+r+k8G7T+C1qvACcdyWQDQG2VKHczozJBIiEQFYhg
7ja210y7JRBP3VE/ShPLYd5SI1X9D3CER9SPCNTrSoTaqykuvplt5cajmtqRCkTCz/Ui6kYE4jAW
V+iX1OgO72FPHW3PJ651e3wGtD3QfvswQMeNzaGHTmybxTJYfpjFuhuad0ugUHlSoFZdnIioJM2l
AocIGFaEP9f59bFB2C5EIJJ9qXwoK+s6s1PtL805MZim6iKVBUty5S8eWXyVSA5JjamCg7GpKY7l
odIEg/AJ8bac9udISPgbnYKpWDDzu/32R/ClDyMR6o3pH13j3uxMi+dMKUp8+2H2l1+T/iERAsIE
5EEDkCND6mYg7ct5YWcQ4R+3jkRA7Bx0rK/y3KzyK5aYTQd7RkCjO0RdsByaXpyFtAiAvtvTwA6h
LORCuEZA7GQIM0KpbaG1uIQzAmKn60trkX58aoRABBc4IyAQSAQEAomAQCAREAgkAgKBREAgkAgI
BBIBgUAiIBBIBATCGf8fswrXeV8OJtUAAAAASUVORK5CYII=
</FILE>
</FIGURE>
<FIGURE FILENAME="Forest plot.png" FILE_TYPE="PNG" ID="FIG-10" MODIFIED="2023-10-15 21:30:09 +0300" MODIFIED_BY="[Empty name]" NO="10" REF_ID="CMP-010.01" SETTINGS="SHOW_WEIGHT_COLUMN:YES;SHOW_MORE_DECIMALS:NO;SHOW_ROB_TABLE:NO;SHOW_RAW_DATA_COLUMNS:YES;SHOW_EFFECT_SIZE_COLUMN:YES;" SHORT_VERSION_FIGURE="YES" TYPE="FOREST_PLOT">
<CAPTION>
<P>Forest plot of comparison: 10 Gender of parent, outcome: 10.1 Mothers vs. fathers.</P>
</CAPTION>
<FILE>iVBORw0KGgoAAAANSUhEUgAAAxkAAAEQCAMAAADrrUksAAADAFBMVEUAAADAAAAAwAAAAMDg4ADA
AMAAwMD/gADAwMD/gICA/4CAgP/g4OBAAAAAQAAAAECAgID///8AAAALCwsWFhYhISEsLCw3NzdC
QkJNTU1YWFhjY2Nubm55eXmEhISPj4+ampqlpaWwsLC7u7vGxsbR0dHc3Nzn5+cAAAAAADMAAGYA
AJkAAMwAAP8AMwAAMzMAM2YAM5kAM8wAM/8AZgAAZjMAZmYAZpkAZswAZv8AmQAAmTMAmWYAmZkA
mcwAmf8AzAAAzDMAzGYAzJkAzMwAzP8A/wAA/zMA/2YA/5kA/8wA//8zAAAzADMzAGYzAJkzAMwz
AP8zMwAzMzMzM2YzM5kzM8wzM/8zZgAzZjMzZmYzZpkzZswzZv8zmQAzmTMzmWYzmZkzmcwzmf8z
zAAzzDMzzGYzzJkzzMwzzP8z/wAz/zMz/2Yz/5kz/8wz//9mAABmADNmAGZmAJlmAMxmAP9mMwBm
MzNmM2ZmM5lmM8xmM/9mZgBmZjNmZmZmZplmZsxmZv9mmQBmmTNmmWZmmZlmmcxmmf9mzABmzDNm
zGZmzJlmzMxmzP9m/wBm/zNm/2Zm/5lm/8xm//+ZAACZADOZAGaZAJmZAMyZAP+ZMwCZMzOZM2aZ
M5mZM8yZM/+ZZgCZZjOZZmaZZpmZZsyZZv+ZmQCZmTOZmWaZmZmZmcyZmf+ZzACZzDOZzGaZzJmZ
zMyZzP+Z/wCZ/zOZ/2aZ/5mZ/8yZ///MAADMADPMAGbMAJnMAMzMAP/MMwDMMzPMM2bMM5nMM8zM
M//MZgDMZjPMZmbMZpnMZszMZv/MmQDMmTPMmWbMmZnMmczMmf/MzADMzDPMzGbMzJnMzMzMzP/M
/wDM/zPM/2bM/5nM/8zM////AAD/ADP/AGb/AJn/AMz/AP//MwD/MzP/M2b/M5n/M8z/M///ZgD/
ZjP/Zmb/Zpn/Zsz/Zv//mQD/mTP/mWb/mZn/mcz/mf//zAD/zDP/zGb/zJn/zMz/zP///wD//zP/
/2b//5n//8z///9BjlLGAAAqw0lEQVR42u19e3Acx3nnh8fu7AME0EsgRUiiwwdOqbLvlDJJkQQB
ns+gbJ/COMrZsq/qcnYp/uNcd3FZ/6hcdh4l26krx67L3fkuiSPdpRSXSrnYkVyyYlmyz0RZApYi
YRpOpS6+kwogaMkSGAPYBkksFovF43re0/PseezurPj9JHBmZ3q+7q+nv+6vZ/o3XxcBBALhQDdW
AQKBloFAoGUgEDHQk++o4k4eZljUfkx/s8EOLCYj9hv/Y+i0KXpobzsh0XEwDF09ucENrYiLlo1R
7J9nsmQj8fpoDqa/2dUjbfT4qfNmz/vXNtJxDzpuzJiamtJ3Hz2VoNwPwF9bft0zlgJVGzegen33
5pJfbTR+MLZurQ+zdlKHpft2r1ehr+GnzlZ/fcN6D9qoTkd6U428lM2XJNbLsB+1olSDSr+UfaQC
k5PFiGPgxQr85kV5pz8r9UNWFT2Uv78ElUey0p4suq/VwyuZWM2Uvj9+ACr5++VHiI2CJG+G89ls
0WhfZ2HXWh+TrNysLgZSeNcOjH+/lFkdH9T1mM3nBuWRpJjN5mf1RCvQgEYxK+WnM7o6j0jsjqBl
CKG/Uq+ObdRZl8J+5ArjD8OhE8/3zR1mv178eTSRtU9Co8a2gyeK+RMDW6rozZusBzs811c4d4j9
Wn6z1R0AsBK9Cz4JT45d2mW/e08Xdtjm1tjSwCmj6dfYLeTqAwZOPF88Ppi+u5ZjurDibut6TI59
R9bqfaeu/2zsPXqiIcjAwAtb62NPNnR15grPnxhAywieErBupHaw/1Owqx2gy/B12IL+edhkv961
P2L/PD88XlIa2sJVOKEdfD3DctmE+QUmn50qtVjVXWA5luAv4TOwILvbEixcY5tx+LfbT2/otXH+
8k2+PqAO/QuyTaUNe6o6e7oep+DYNUXLO158uqarc8/sDdj4cH8/u6eGOgv97B+0DJF5xuA9f/gt
mNAOlOS2sgOffVD/FQnL8Av2nyKhBNOm6Al2Jx98EHZiiI5xbyog/8/0K8mZT6ibuXL93Z/VCjP1
hRl5oLPWByvryVI6752iTpeux566eWzmzJN3aO+bp/5uZucWkH+2e5XpbBrUSaX+0TKCsQEfe5U/
0gNPT03F6VgyZeliRr19Fb5SumTRjXaomYFRgH9g/WVZLhToG7r0/APzVX2aUTj1OVt93Ccn60rf
XasDm6jloVfX46K6+e3rf3fhjD7trhTGCFThdYkzqArTCS1DBA/B3UfVlqIfycLc8GQxjszeiR7V
GT56hEkbNUWzI0uThXaoSWdqq5VvlK8zEzl6SPGmlE3+wbX/YLb8tVf+W4OvjzLMHWWlTh2ul0lj
tTRT0PWogTIzLDz4gsWQ194pNbrhV+bYrnYPWP3PwUW0DCGMlX9VrrRC+S79yLUL529cXosj8z+D
MmQsHqsev3ITnp45qJ9YvFI9dPmHbRkzql0jB57YNwJTr2zI92lVqsrWe/PyoeKlPiOVNDHI18e1
K+erP15L310b2ddTHOmaWtb12H7lS7JWN/7p2Tsu7TNSPTUxmL9440NsT7sHrP7PX7nR+uJ24YpC
BOLtMmYgEGgZCARaBgKBloFAoGUgEGgZCMTbzTIqfVL2XHEWhvg1pfJyRw/M7p3LSuayT5+UkTGp
wPXUUD4w/XTBXQ0/qQXRwljy54U3oJKdlCrQmMw5zmt7fNmZ0AZM66KVjXEFO5qR8sOupfEsaKNP
WR88q5Z3QBoE2Kvppc5mH2k05V4Fa5LN5mdCarKXPbc3CxVVk8Es06SvpGsiZfeapomVuXTH+tqt
n773i9unD3JskcPgSR75q7NPfWX9vf/yx8EpI+MwTC0uuou1lVPF4qJ8hf7rZ3ctuqrhJ/UubyV4
4Zb8eeHrtb+4F97x+xvDB17r0i+0peTLfhhgvfbsCKjnlCSGRJbj7g/nr267VY1nScm9Tzx95pNd
zxx44Gss667+je1GUS3K8M3Mm3+wb7XRjHulavJqxluTnfXJ/xhOk+5za19984/qj49cfk2uxGt/
vN3I3NJsJvPm/T9rmibWMeMzsA35qU1jXTz7axRzBCA/Oaz3f+paeZ2r0IB3sise11MDDNyfb8Bs
ITc4KYsoFHSugJZgcvIJqRBhCdLQpPzKt29yaE/K9stUCVKUako5ea6CBUq+Cs1iuJjN5oZcpcrL
SYqTQzq3o1SQnlAvYb1R0YcwpHA4lPxnC9lMwb6udYv9N6P8SwzeiMyxGJzU+SQa/8OExFJLnvmZ
HAxNd53bYNyPUl7qJ1JOX0m4CWcX4NdgBz4v/9pd3oH92vBVm8iV8lPV5jkhF1lb8V7LkWeaaHWm
1rfOPVHrVNVkYFC6X9dEgpVjrCJ35XsJsDOyC71aXz7INDnbRE26rbvH8tNycweDSNV7qlCRFyU1
4EmQb5yxVl7lKvTAu/PTVml7l8b+DO49/R21X1h9w8EVeLh4ujd8IVdeOdmAxslXts4VbpyQ19rs
FsYfVsrJcxVMqPkqNIt1aetnZ265Sj3FpJ56pXHif6vcjp2F8X+vXHJTlnrEszgKh6Nfyf89q1sb
p+3LCHZYF1NnfzuwbPBGZI4FVc7KfJItSx2rbt8O7Ex7ZmhyMGTd8+MP69wG435s3xw/sbNuLMzr
kpccXYAvwkckdgO7l7orW1c17wRea657/mWm/Zc9z06zNmPUmVzfcr3s6HWqaXJ8d73OafJxVpnV
rKxJo7uRX1DPbDdZE4tl3LwIY48WZ7muDOZ/BHCdGe2nFKPd1NfKq1yFl+xXXFuA5yAH/WobqO13
cAWuzYMUYaaRg/3sP+leWKgp2S8ua+v3rVwFKyz51rr7PwF7blIlVWodciq3Y3HEIDnc2fijmk9D
XbgK96q7Vx7pty+RLo/Nbs/Q8nZlrJwxeCOsXhbU/oIum9wDA5mxxpmMtXBcUTUOxj6leIsr7HqN
22Dcj2sZ5U8vfgZGv802v1f+08Lpg5A7lD+S/ZvsoFphTV6h3j82fKbfU5NHL71k1plS38+pZA2D
F/ODjPKn12kvjObl+irPFJkm+WJuWDqSfawVmlgsI/PW3EU49R7r2Ql5bTzky9tL2xeXwbJWXi3U
ybd+zF+hcBt24aR6k0tOrgBLEHZ99BTDwmi9UR+9Oi1TJXZB42TI+JyFq8B320a+5J7dH5nkBavU
q2UmtXxV4XbsgUbHkFEojx0768f9MTgcP3j0a33M2eHQC5MTvaXeiXewPYM3wtKXjFoZdwj8KQyy
P0vhrEXVOBg7+5TiKdfvGRQH834YxQd4/YHq75TZ5KWeWWB961r9au3ap6sfVczWXETcHHwGfp/9
eWkyDaNmnWn0l1LJWqcn1T+9Tt+4XC0xTar1k4omW1c3Fz9a/XQrNLE+tS2tvfUTzVjLilfFvGVl
CX1m4p9MKH7eQ7a18qUbb82xpjoDWikVYkAPVAzPv0c9NK0nmI2mTemb44Pj3yx1y1SJLeuJ+5ae
vzy/7vJgweQoVOF1j2G3lGNSc6Ueh1S69IXZcT+CpcHhOA9vvGo/mWVDrMS67W32Z/JGutSq9MBI
uVEecfSx+jRD5WBYc9K4DQ95cBdKD9c39rQxSLb5Oak0nvm6Oprc3VzLWC5/przsqUnf6UO2Oivr
9WLnxWiaVOu1PYsDfjRbms/sqR3Q3a2yjNxkqfScPHwpxKulIcUpGT3ENt9lVqwo8w1+rXxuslb6
W3bFQzB0SH3IcJRVfQ3mes1WonAFemBYTXDfaGhvSsFC+VR5gUk70jCpEnI58w+uvQE9zvRavnK/
0g375rzmLzOnyis2bseMIvVfve4mVVdb5nBIGn+gftRplRPwC/i/cAb+1iL7v6qkBEvZeXdqImPv
Y82mpXIwfuWo1aFTZi/fcHAX1IsK2cbLExLkpaG8TBeCD7LSqr1VfnSzUovHZAlAZtxHE/pKrcHX
WQaOHgaDF+PU5N81COuV89JSXuGc1F+FMqsL+cxMczWxWMaty9Xs52d/qKyLp+VPyPptX1r/qlzs
Gbg4ojx95NfKvzz765n7ZtdgrLyuKtWzcXGKaf/HBLTH1jJX4Moa0Iu3vqtmt355NcI8A/ZvQmY/
k3a8OGtkL5fzpcuHDlxyqR0t3+LMncw1Kr7oITVTh96Mjdvx2MxdTOrNA5f7vB/eyhyOG0r+a+VD
O057g4sZGLkIM++yyD5+qdYNM9ay21ywXpfpqjHfkzkY91iM6Ucqt8GFu1CW//leT+FLP6nASz03
B44tAgx1L8Nx9asqy9/aOTBwpZnsDTdNzJcY2bODxVFrnU29stEFBi/GcdH33ijW5ijc7Dk0cEXW
BEYgXziuaHJhe2TgQvM0EeFnVOCOM3+/IiwyW7g6/9nLbo/TJiG9X0NqNqT81X0fuBzmIePSkQif
ORi+tZk+3YeqHaiJiGVIe92FEPOD6ffvQKaw7GYzsHXbWkaN7O2514oX+l44Gz6bYn4lfboXVyJ8
qqtQXE69ZSAQCASiPfhwysrTi2MGIh1IWUvEVegIBFoGAoGWgUCgZSAQScP61Jba5kGUWDfcnie4
JLoAVarrJhysJfKSQxUldF2M055lp1xCc+NWPJtUf1XUHM2TRmoiVJO2fO1CdLVUXT3O8ppbz9J0
TXiVt9/9qbKMXvvTAZp4jVG1JbhuIGwDMTbecoihCpinacAzEbs44pmUgpgq1Ko8lwMlYQ3DRYie
JfE9a9WcO0sojgohvSmlyijV7qtef8oBqv2nnabKaWcSsAgAaPLTOOI9aIk1P2cqf5sVbdSWdG3t
nV3Li4/qQ44Z9j5K62HA6Gf4Pomqg7IjCUQbEQRuMrVsgjwPm19Hgz0Vwz3x8fWEtSK8wGhCmtF1
QNo8qU6yDOJWq8RxzN/rCGwKNDGD8e7ySfB0hlhmBIbh+1s2CTFJMnoXffZC5f9jNE7qWwAarkSI
cJbhqF+RpkBD3SC1gUSefov2kdzI55deLw8R8TbCDInErjGJ0zg1IR4FEKvUNFqF/HGEqQ6wDErs
bVugKRBvAW6XRrg/1BBMSaBrwh+mIS0q7izD37+KMf0lHdfo3zYzcPNJa3jHh7rvU5KIK0UIkW+9
tvESTn0uDXrelbijl7hM2vwsEC5jhj7YO0Zl3ZtSm6Grb8Ul4QRQdT6rJeA3MXpgqr1ZsAniBQdn
41qsgMtCJNaLScxk6j6JoCtxzdLrrP3VUlI1f5sA+RmdjcjPl1M3CU/bPANXh3S6abTRt7t9vClE
x4FEnI6jq4BjBgKBloFAoGUgEGgZCER7Z+CCj7odb9cCSRkOskIccMtEAtb+ua4vdE1uJz6Q4MT+
RWgiP8Nk0vDS7Gf525NifkbaLSPBJbL2ZbkJyufeWnuK5E/TkOX1v0BIq2byMywlJE4Ghq381E3F
juBnyHym/jRYhvb62uCsUUKNXk7rhyydl9kjUpe+076wL7kbIbgWnVh7zuD8ieuuf2JfqUmqTHzH
bbecOnExrVOLHtejpPWWYXZChO/i5D7GxhYLR8pIUhkiJJJEzV/rDETadeQXBgm0W39iFL/iskPe
6hHXMaNtJt7r5tE6+BmOAyKrZ6nn2qpm9zXOli7c2ATXh9ukhmh7EfkZyKhot2WofhP1bDi2lhCO
lNEEql8gJSEkE4KItUPCs6PCdMux+BmxBpeOQ3+aLMNswR49qv5tDifFR4CU0ZIxOIkmRMOUP/SH
HsL7N75PAxNUBWGg2+bsBPIzqJ8z03rDoLFOe7UmHz6Hb+WksOMPUAUhNGbo8wDePyDqsyn5nHmC
6DwMIVJG8+YZYkwKEQtzKa+Y1ObzM7TCUd/yOc4iPyMWkJ/R2UB+Riu8KUQnmkZLL7tdvSlExwH5
GThmIBBoGQgEWgYCgZaBQHTmDNz3UbfjK+NutAw+QfM4GtYiB8ujApNOrnRBhRRPnDA/w7JIx+Bn
+MfPcDsb9oXKbW8ZCa9raiJHwwIimEbobblgdA/xxAnzM7ScOX6Gf/wMx1njZS5C2DIMfoZy65wc
DWv3b++UQnE0EjQMSpJJGGotE5+4lU9HzZyDP2Idt8b4biAMemCnKR1cG70poz8iLhwNcAmsARE4
GjRpb4okYEGklXcx+phJ4osI7c6Gz+nm28FVc+VnaP/z9WJdb0NEa9GNBZrsCuxknbOwi4qoQDvl
A4PFjp8hViziO99q8tKQfoC3n2UQkzYsOrKG42gk3CQS91bChFUKRcxIJH6GcK14R9fAmXdUb8ra
RoQOtp+j0Uz/RcQsxYaMROJnxNEHbSIMvPgZzv6fCg4lrTWMdj5ioaEMg7a8XB6eHzb68GMGN5Vw
cDSou//QXo5Gc8SFomlQvzmtC7UiTvwM/7Nu8TP8Y28gPIH8jM4G8jNa4U0hOtE0Os8L7fAZOKIj
gPwMHDMQCLQMBAItA4FAy0AgOnEGLvAgj1vWED6Mhnt8h2gQi4whyLdwL6iwVNo8fgb1oF64EjP4
Tz3bSmcsmsL4GWEtQwyhapRnDLjHd4hoGEKRMQT5Fh4FFZVKg4sZlZ9BPRVxIWbwaxHspdP2Oyh+
Ruosw87McPSP1HyHGyqMRqjhScxAadD3ngWtOVRUASLeR5BoPYqXLP+HtFxleAXdSM1YYbtxz4hf
GYX/Efo29Pr0xsSzFzWcqnBhNBI0jOTaWwK3OGwHHMaXsqy18ffvvBq9VUSqPChbYUK8A28J/6M3
Unfnt8iUNM0K3BqDcKrgYlBuUVHQ9IUIK2dZU0ii8zNsnZHf/C+wgjr92+gt4X/0Bg1zhHrTqCOG
0UiszxG5w+GYEKL8DL8HEQEXheFnUFFnjHjmhxECErQM4vRf3es+ahiNNtwtsSEjbBGNiVWohX0h
vC+n6Cg0btu3XtBYRNAdNDuigoNBqykaNFSqZA2Dl+ofoSIWP8MpOvRTrTgicMzgKpO48ik8VvWH
C6ORJDUgOQqFS0ED0gtLTYifQd0L5hKbw2qwHsE0KCBBQwTIz+hQRCZmpHXkQH4GopXuZHOuvl1n
4IgOQFRiRog0OANHIBBoGQgEWgYCgZaBQDRrBu62LidkjAxhOkQSoOJMiuCHlA4FgIgkNggPHsXj
CBZa6jjxM5yki1DxM5CfEcky3PgORKB1OlbkUtKK5+XUkn9A8YIfUtpLLkLmsBid25etuY2VHhEj
foaTEiIeP4Mrbsv5GTehw74E3evTR8l30DoyBBMwQhAXEoQIFZGGkkGF1u8FfLWTOnJOjJUS6Wyr
3+3xVd7jOEI6yDIUS6AcQ8Pa8YQgYLSi4rU2R0PzkkK5L1FTuXQSlCTWRiN9NLrFq0KIY8zoKAeu
108nItTMXCcmLTMd/4XWYVZqWcUIsWNdFy0FtpeY8TMoRP4oZ5Ti4jzDbyCENhEwhNpxsAcRwUhJ
mFQh84gZPyM66YLEqpK46H9bWIZzzipMwGjdkEETzoWSZiV2OlO0WcrjCvPE0G0b6r3ZBEIEjNYZ
hj8rIqZhUKHEbRg7qb/ylAjPiBGR5hn2MBmiBAxqPMRqlS8b4DULO9WhiCThWSfcd6BixM9wy8s8
a7sZGD8jDpCf0dnA+Bmt8aYQnWcaLb3sdvemEB0DjJ+BYwYCgZaBQKBlIBBoGQhEJ87AbXEtqMcH
hJ0ng3kbLqt0IyOIHMFlJca3sAWX8Ckop75/YrvK0eJngJsQ805x/AybEva7Y62LNPEz0rlAvdf+
wIKGWjPkfS95qgC1HoxpGAHkCOqWf2B5ueAS3gWlfnm4JY0bP8NdiIWhYc2fV4Ivsq3iMH5GJG+K
UksLUP5UroF2s6mlicg/qN4KKPWwnKRfK/lYWPTlRGIhpywb0TdpRKgvidBBeBz2/w5pul7xUaq3
rWdSZqu9vl2UecARTMOSMpi3kezNoH4+DAlwR+IYRqSQMi5+SwKNkxLBwyRKXbQOBHTqRtregTu+
a0v8brSvX9KqzokaX9sXZxuIunEhFxVRq4PvW1qzQ4/FzyCilCoSvy5wBu5s2zRE0/D60dxuJiTb
IFS8yFBcC215IBXPOhY/Q7B8fuLTZxT96beM8JUXMnBGihGjuGFJg0nwM0jSSiBEZuDgDKdEPUeF
VgfOiDJA0WYWgTbf9pKsGnwoFX3MMJ1ZzVEgRoQ5j5RBvI1oXryvqx3ANhBLFXBZAokd5Ilm8jO8
DgDyM8ID+RmdDeRntNqbQnSKabT0stvcm0J0DpCfgWMGAoGWgUCgZSAQaBkIREfOwPl1U35fVbMs
cnaGp2hNmI0g5oUIhSJqei4V9ZjR2vgZceJnODgWlqgcxJWBgfEzkrQM6srPICKPNlofZiOIeSFC
oYiank/FhbPwEAix4mc4ORbccn/qXi5bPUF742eEQhq4TL0+XaLZIZnxNMB8v2rpjNoXZsObpkFD
5cSnD4BDqhtxyUVg1G6AX2hFHFE5/KIBuRYyjePFM5Z9e7ANkgbLIFz4DJ55QYlb+J/2htkIRdMI
bOzJmSfxc4lI9MKpC3UiFZ3r8FKHD0/xY0a7y2i1DGLz2d0WULt0/jR6mI1494haLNknUbicqNja
ohCftubTxIyfIbh+3XXeZ+/wEMJjhicPnLrsEssU2CWd0AKEGPdIX+womAURJ7g3OdBgvPgZJF7G
aXWlbOhPmWWIsF0s0z+is46p63RCJMxG3BbWNvCfEBFbupdk/IwoQwYiFLpFnojwP/xpCSHCbMRq
H2LkiJAUCtGEkX2pltqt3SCxtcedZ+heisEisLgtJgnDyuIgNgdLLMxGLKaAGNugOfyMEGFC9KSx
4mdwFwIJOsvlaf5AfkYoRORn4AidEiA/ox3eFBpGJ5hGSy+7Tb2pDpn9IsTuBPIz2jBmIBBoGQgE
WgYCgUDLQCAEZ+AuXAePIBrWJf+WFxoin95OjqlBfcgR0QN3UPHyiMTPcCFPxI+fYd4pLn6G9RUq
cV5r1Q35GWEsw42f4UUKsnwoX6MohGnOiTA1DKOg3tmED9xBxdOLxM9wI0/Ej5/Bre+35E+dd81a
OotureJnpDNqTOgxw1qXlDjZGZ5do42uYU9PLf1a8kwN6rMKPRTtIlFoOSe8Ror4jeRmngIimqc4
96vHcYR0qmUQx8BAXVYvUxLcr1kFNGHxqt7mfMWSqFKTasNE2JYjuldu2nq6d60YKIhjzOhMv81l
3RRRR3u/GCWUCNxlLmqEd8MIsTovzlhCI3xINmwHKSIzJj/DdKZ8FArkrOAcI+SY4cHPoG7TDEeD
pr6Nhza33ScsVTAqBw0T7o4Ss5OISx4iUc62xR763xaWQYlwTRORsFeWKaKVrJHQkEEDGnC0IYOG
KUoitO7W9QjU6yMYCBd0g1ezD+DnuTn5VMTxSMgwCPF/JBbNMIKkRnWlEh7UIkXI0HVDw4g6z7D4
Cu5ONzGW/1Pz0SkXdMOenpiOhytTgyYeVpGXGFZ+cvEzzAZNLG9YIsfPcGO2+MfPcJylgAQNEXT5
PYhFpB7Iz2ilN4VG0Umm0dLLblNviptYonV0BJCf0coxA4FAoGUgEGgZCARaBgKR0AzcfD9qXThI
RdYauAbJCE+NEIMZkcI3fgZ/mop8Dt0a5ML/e1NcKo8i2LkSSfEzuPLZ+Bku7BJHAA/txQjOwYUt
Q62zOKsPeL5CaGpEqFysHxH1br5cqwhsfdYgFwEr9rhUxCd/II7aicHP4GJgaL89GBiOa406U6yr
zY9t08/b6PXuPO3djn5DBYNkNGvNM/EeujxHNhpy5Z/YAONbBFeuBEmiW4hQS6EvbyaUejF5GyT9
lkFsd9vR7VAuZk9QkIymM2QI9XPWuNNEWJxg4+F9SbcMXLgSNIB4FM6v8lXCN0Bbm8cLoo8Z6fbn
eu1VR7z9A4H4KUExBpJzqCwloP6vuyK1wzB+OAlgqZirJrUlUzH4GSTo87YB00NEHG/K0Zqp6Cm3
W0mb49NS4j/LIOEGLntLInEdF+dJy0QhctMl4Dd5oyLk4XTYTH+nWoYjSqJHS/ANktEsr8qY4VD/
50eh2gAN87CAxiSuN8udoSJLDCmujBNBN9gnGoSSoIFCLEhGk1wp/UmLyjbwEh9w2it9lELTyCcj
zl4FlYiTCOE1ZnA+EO/VigbJcL04kcbhQk7w8eWi5J4cP8OkRyTCz3DLMiQ/AyGGLqyxjgbyM1rh
TSE60TRaehl6U4gOAfIzcMxAINAyEAi0DAQCLQOBQMtAINAyEAi0DAQCLQOBQMtAIBBoGQgEWgYC
gZaBQKBlIBBoGQgEWgYCgZaBuK1R6cvPprRoyHZFtA/Dt5Zg6H/+trKPbFcEQsPLdAlg5Tf7Gin3
piYV6L+GCpYTyqaUg0ZfVtqrwKyackAaBNiraenz2ewjDTltrp3DkKZEoyhliw0YLmalwjAAyWXv
n44nuE+thALbNB7JZvtmoaLXV+PcpC1xUU61l5X6WF31nZPrRfEcpOxeAwazA0xaSThjTY6pm5Gv
fMAq3708RfWHka4hTapXth17711Wtm8cHUqhZfTkjd3FxcMwtaj/On2XsXsY5N3KW/+vTu594ukz
n+x65sADX1tchK7+je1GsUsdF29m3vyDfasNlrZQ/8WX26bP4uLijQOXG32nn3j2+EqjuzEgHR//
cendK2s//19xeqalPz8lV0Jj32m2IV2VZ69+ruvxkcuvLco1UxqBRa4tq6kmVjMnHtl6/OzvPgtr
dXb4jvUV6Qzbu/afdmb/4pZw1pocVbef3n25YeTLbswUmPJdy6OWRT6rpyvJmiwe5ovcjinGV1c2
9qvd6j9276vD4cV0WYaLN/WIJPVDlvUr0MhL2bzeux2Z74FNOLsAvwY78Hn5yO7yDuzPqWdrE7lS
fqoq7z5/5mhba/zUzBrswtkV2Ib1reXX4Smoz9DMVjWO0N/aVTYfUP7dgvljkGd5ZNXeuG5LrKda
WICzLN2xBZDbNbwIV+fZ3s7IHtyXF89ak6Pq9iFFt6zltCnftTwfsKdr1FMyxfggK8zqfrbH/lbW
pdR5VE7LGJgrPH9igBV7Cvor9erYht77wDx0ARvWL8AX4SNSoQLdS92Vrav62dd0Ae+Etlb+kXo+
AxmoTSvFuP/8K6/Db3UVpK9W4gh94E210f1c8QKgVIKPM8OrSkUmdbJgSzz7hpHqAkvHNnvygYPq
Xvdwd2NrIYTPocoxddPzVWHKdy2PWhZLuj8rpKLdkbu/s8o2xt/1f/Fy6i2jDgv9WtuuHez/FOwa
llFiDW7022z398p/Wjh9EHKH8keyf5MdlM+Og+E5d7ExpY1DxmaZDcuvXzz/aHmb/XzqY2O/DPPj
q8VvH4wj9WFVu/WSqivD1wHKM4VTB2F4x25z6/uNVMC6E6V1m3v5G7lh6Uj2MdGsxy261WTdtHzB
Lt+1PGpZzHRDL1ZS0e52L9kOXNpLvWWwPuqk1rYH7/nDb8GE0eBZg3ug+jtlVt31zALrotbqV2vX
Pl39qHJXwKhxrQtrE0bPbLLme/DMF/5+XH4SUHpAcTVq87CdWBZltZqq9ZNyLdQqPqkAZvS60/fW
tq5uLn60+ulQuWm6jcu6afmCXb5/ebR0m7+bjnZ344e/pDpS2t8B8p7UWwbrmipwn7KzAR971WIx
FSg9XN/Yy+i/Aeak0njm6/KvDNxtXK7eqDZhFf5S8SzYPGNLV7Fs9qvJ1BmrIaPiTp6Xn/U4U3XJ
qc5Bj7xRcA4qDaVqjmZL8xnh4mhyVN1mnI9QDPn+5dHSnXzUvbQtx9mNf6M5Usw0VgeXVtI/z8jB
0Tm4yO5BBR6Cu83JtDy9K2QbL09IkJeG8iBPIj8owag6dcqPblZqk0V5d19bP3yYh99Q1GLzjAzk
s8P/ByT235F/SHDyk4WjR+G/sFpYGmWip6am5DmZA6xq5uC7rBBHR2FTfppdhrlfUmqx/iqUGw+J
5qbJkR+z5tkcDvR8NZjy+fJwj2XZDy2dV2lbj8wLg3pf9qFcVwnSbxmLV6rnr9yAx2bugrHyr5r9
EZtjwPd6Cl/6SQVe6rk5cIx5vEPdy3C8qDxnWf7WzoGBK2vqTPBP2qjQnjI8v3R58NzlNejL3Hgf
0+XmlePnjiXnTa0cq1Znj0Nfz6H1K9e8U11YPz9L4Qez1XU172uz56sXWC85BCOQLx4Xzk2VY+rG
52vKt5XHNryY6VKDrmfVSdCdX85D+iC+OqQykrshlLB/660SIFqASZ/ef6hai3pp69Ao/AKGvqe6
7mlbHRJi3dT0+2tC6Qq5CjbaliALXZ4+YnHFryOW9vRZWHtRuXPvljZv7WDLQCCaOQDiikIEogOA
loFAoGUgEGgZCARaBgKBloFAtAKWhRxauE/9Ma4ZFjcoQG6rAuhStXRGLGwl39jhxvXw5vYNBnlE
ywDDJFIeT10PNG/YhOVXZMNQBfAbNAuEmzdFKZXbHdX2bIfBPMHSuKZs0pBBeBNJ3uiMDUXDwDHD
qxcl1h7U3jvr+0oaR8omelPqqKE6PIQ2PysEWoZPR8odosSr7256UyKc76OXJ2bGhLc3bUNw3EDL
CJrzuv6gXu2r2bMM4Kbfyc0zZLHmBo0C0RvYalzHBOLRn7cQFLt1RItn4J6jhuJ+G3MN8BlDmmQK
VlMkiXbt1G2DwDHDzTOS59ZgTnOtDpPNeVJSNt+bUvPgs0pqnuG6QdzGQH4GIh1AfgYC8XaYZyAQ
aBkIBAItA4FAy0D4gqZAAjyThkJQtAwEwh/W9xmUmP/ye6IWR/hrbIwP8yBxWCrPCrG9LtHfr2gp
qKtMnrphHuCSqm/1iXfu1FlgLokXm4NfIA+eJXVciSu0OsAyYoM4f1PXdSQOgzKaPThbmK29ERcJ
WlszUxKLdTjN1zN3wtmgSxJXNoex8ljJ0Hqxp67mhluhiUi7ZSg9GlVunNa+jV25m6NG9yx3i2YX
KP+iRnpHR6k3B+/Xy5aV5Vxj1Nqb3sNSgQbvstZQvTxUFx0uLXVcRjvjVXoqJhqpKESAZTgZGnw3
BzaGhmXBqt48iGcjpdaVisRj0FFalH0Jo+6suUlwNQzeLdOM2+QDAgkYTcItEdHJT5a1un66RvZZ
m4DYRUhACZqKQnhYBhWrOitlyFkY4vQP3GgcJMyEhb+EiN9O27hhlNx2jLhNgxKoaOKTG1V/6cMs
Is3elN7NWkyEio1cNNlhLqmWQgR7GlcyVlOWFWq56Ws1iWc3gEjlPEOAcU1CNEHqnIn6exhCI6VV
goczFWCqJNSAE3eMdidANpW0i2jCsymfh7fU9QQ1l6gTz1GDhh8WiBdtj4S3Jxo292T6ciJi6J08
zUiintJWiF73xmhhaJgzS526oOx5sSSoSyduXuPaQRJq65/5A+Jejb8gj+xN8Z7PT00xAmwOf/6t
/RLNs0rBwyn+hY2w7VK3L5S1Yf7s9iIs1DX2SyPxMyhppo7Jd6zCd5kklFmnzRscL2yEnwpw76Ji
8fHjdQ/UeBElXvfcNY5LQ68OoQytMYw2eBU0RebcdlNpqeKJjBiJXhP6HThJIEVLnfxQc5qE8up4
6yCtvluk9U0l4BpcUYhAoGUgEGgZCARaBgKRNLzjZ/Az+HAP1RwLHqjjqb11haHLdIj73hu/Mjwc
iQIXXohMRu0vbCJcmSI9olxD/N9nUK+3tSE1d1CYiCvnwTtfyn/ozXrAWHEbgkSBQCThTWmxMMww
GtYQGVRnF7lF03DG0dCFWE/qcqm3YRDXJo9AtMObsrVEk6ShrpuwMDLAJ5oG34o5poeVz0GcXxy3
uFWO8YR4DC8CKwORM4dIyDKsrSrgmCOahmAjJG4jRJgFLyD2Sg2XsSKS96aIeIAxS0pXb8rrpOfk
JtCy5C+hB0+tcLRIESotvKpZY4bJRBNsWraFpp6jQxTOhH8RfL0ptIv2YlL+x/iO851CH3XO5eVn
RJs1/fcdbfsUdLdnixMaMFyiaVBfl4Y6Dpm8DiI0FDgGD69r0JVqN6YYjB9jQpecqVWgsmGmPZMm
b4qoq2m1jdHACLfI1vrLsm/3YLiLTMGqXPVBlbJ6lwq3bc/1sJp0alcAXao2YziflUpsAGFDCMll
pwEaxUxfg40FAzmYzmZzQ1zq2iiMZmQ3Ki8VKtpVUka+qi9bVK66H6YzUn6otZZB9I7Y3BBjpqv9
Nntr4wrLGTUSkjkXN04Rq2Ajod7rE1dPiMsv0E0yS8EpgGgz/nVxq1hlXhUbPnbfuvAkwP7XG8v7
2Ymet+Bc3xZd51Jf2IHtZ9n2yVw99w71qp2lm+eY30+3XlCuegqe7Kt//0Nt8qZSjJAkChwy2jjR
mJSnGn+yApVx9cBi6ew8QH0/5Ovs13wJMo8+UdvkrunfgkaObZ9bgPlT6qFrpfwEm4Fk4J9rV/1V
o/aux5tdeIy5hGiaYaiTjMZwY3dsSv4lH5A37ODMlvKrMdjoujbCXZO71VfX0ma3vK7a6t63gmMG
orMxsLfSxx0os4n5lrqbqV7Pf4JP3vM55Xlpmc3Eu6zHZ6xX/WNhHb0pRIdje6VWV5u6BmkVSEHd
/dR0aekCnzz73+UJOHwlD6NfYVc19OO5BrysXZWrlZ77OFoGosNxY99H5FbWe0A/sPrL2c2iuvvX
75MGbtjGjPEleTO2P7s5xq4yhpvVwcyXtKv2key5j+E8A4FoB3DMQCDQMhAItAwEAi0DgUDLQCDQ
MhAItAwEAi0DgUDLQCDQMhCItwv+P9WG5iaBlUcEAAAAAElFTkSuQmCC
</FILE>
</FIGURE>
<FIGURE FILENAME="Forest plot.png" FILE_TYPE="PNG" ID="FIG-11" MODIFIED="2023-10-15 21:36:24 +0300" MODIFIED_BY="[Empty name]" NO="11" REF_ID="CMP-011.01" SETTINGS="SHOW_WEIGHT_COLUMN:YES;SHOW_MORE_DECIMALS:NO;SHOW_ROB_TABLE:NO;SHOW_RAW_DATA_COLUMNS:YES;SHOW_EFFECT_SIZE_COLUMN:YES;" SHORT_VERSION_FIGURE="YES" TYPE="FOREST_PLOT">
<CAPTION>
<P>Forest plot of comparison: 11 Civil status of parent, outcome: 11.1 Married vs. unmaried.</P>
</CAPTION>
<FILE>iVBORw0KGgoAAAANSUhEUgAAA/MAAAEACAMAAADIu9YPAAADAFBMVEUAAADAAAAAwAAAAMDg4ADA
AMAAwMD/gADAwMD/gICA/4CAgP/g4OBAAAAAQAAAAECAgID///8AAAALCwsWFhYhISEsLCw3NzdC
QkJNTU1YWFhjY2Nubm55eXmEhISPj4+ampqlpaWwsLC7u7vGxsbR0dHc3Nzn5+cAAAAAADMAAGYA
AJkAAMwAAP8AMwAAMzMAM2YAM5kAM8wAM/8AZgAAZjMAZmYAZpkAZswAZv8AmQAAmTMAmWYAmZkA
mcwAmf8AzAAAzDMAzGYAzJkAzMwAzP8A/wAA/zMA/2YA/5kA/8wA//8zAAAzADMzAGYzAJkzAMwz
AP8zMwAzMzMzM2YzM5kzM8wzM/8zZgAzZjMzZmYzZpkzZswzZv8zmQAzmTMzmWYzmZkzmcwzmf8z
zAAzzDMzzGYzzJkzzMwzzP8z/wAz/zMz/2Yz/5kz/8wz//9mAABmADNmAGZmAJlmAMxmAP9mMwBm
MzNmM2ZmM5lmM8xmM/9mZgBmZjNmZmZmZplmZsxmZv9mmQBmmTNmmWZmmZlmmcxmmf9mzABmzDNm
zGZmzJlmzMxmzP9m/wBm/zNm/2Zm/5lm/8xm//+ZAACZADOZAGaZAJmZAMyZAP+ZMwCZMzOZM2aZ
M5mZM8yZM/+ZZgCZZjOZZmaZZpmZZsyZZv+ZmQCZmTOZmWaZmZmZmcyZmf+ZzACZzDOZzGaZzJmZ
zMyZzP+Z/wCZ/zOZ/2aZ/5mZ/8yZ///MAADMADPMAGbMAJnMAMzMAP/MMwDMMzPMM2bMM5nMM8zM
M//MZgDMZjPMZmbMZpnMZszMZv/MmQDMmTPMmWbMmZnMmczMmf/MzADMzDPMzGbMzJnMzMzMzP/M
/wDM/zPM/2bM/5nM/8zM////AAD/ADP/AGb/AJn/AMz/AP//MwD/MzP/M2b/M5n/M8z/M///ZgD/
ZjP/Zmb/Zpn/Zsz/Zv//mQD/mTP/mWb/mZn/mcz/mf//zAD/zDP/zGb/zJn/zMz/zP///wD//zP/
/2b//5n//8z///9BjlLGAAAwyUlEQVR42u19C3BkV3nmL6n73n5oJJ2WhGeMh4xGwqlyjClmxtZr
Ji5rTILjsGazhoSl4nWyWyYpCM5WXFSyScoYAsYmriwbDGtSiUPAZCkMsQ3GUPFoPUgte8RYpNiF
WhtpNIzt0djS9JFkSa3WbUl77vvdfW/3vep7pf+zNX0f5/znP4//nP/ce79zmgggEIg9hGYsAgQC
bR6BQKDNIxAItPkwMbl9MslnBRgZsdwwXJjklQu2QM4Qg8lxTKKqxHa+PTIyIsDYiNNN8zXxTEh5
0FAP0pVxV8qbzkGhK8Nz2S73lFn+OS4tqKdjmR3TLPysZzk+010x6zyX6fJSZ2jz3nDTya8Ji/37
YHTUPcx71pWDSoHc4viL5oQr4N85XreLLT/gK6nrBqrqVqfqHiEsb69c2nqzu5IiG0uD+9STewd2
SrPQ0f3m1qUVWBIqZb3UNrDqo87Q5qs1N7gG0qPr8ihOsnwRJjOpDrknLWzzXFuBmRKZTKc6xD6X
H8myn+xIVxvPtYsdbjYNBXbMHIXCPRy/XYBC+hbpFUWZ8G3QPkJgmxdlCxleuizH4+6BjpEctHEs
MsezJBT5juA3YEN0GiYzXDJTZMIyGTHhlChWTPueAgjZlCQ99QkpG8V0KiflLc1z6Zw8WLDwSlpi
Q8tyXGqMY9elMUO8Dmq8MXYvPSmOKOKZJC8n5i9MdBwvJHPZ4TfUclDy0830z86pgdKwpZSBprhY
PzG3+TeGs7nk5eNEzbPSfroyST6jFfoCbMp11mWpM7T5WtAC70qPqSdbmeG74fqB75bl00MnM0vH
epj9JkYGv7slXhl+vl8Aof954djT2aNi6/z+q9Bz7F9X+9uhZ6o1c/IQfHXwhU3J3hItZSizLiXb
Ip4mBjLi5XY5XuJhuA9KLAyLnM0eOwSqfCeMlWFT1PDGyxtrA2J7uPwK++eZi5KGx55uneqBRH9G
smU5LbiidWhN6mAKpdXBNVkKC6+kxbCysPGLoZs32IghWdyxbPpYmxrv3f2XfjF4IzubXx4qynE/
ne1PhFoJZWApvQy8Wg5KfpYH59r7D2vlwOpKLgNV8faTT2ePtcfb5j/M8s1yL6h5VtrP9QOv7xto
07OegBWe1dmbpjprR5uvCacnYPDe7KR8MjsPX4EUtFH59HqYKTLTLGy+3A9HzsuDLnSy//gStM2I
7RR+pZMFuDY5ugbrMD0DG/AUzIghC1svNwuTwsTGZLlZjiddVuI1bxY+PjFQ2GpmsWamYRg0+Q5I
DglDSfZbPHtPG4jtodjJ/rlWGr83oG2ayeBh+kdiouWXpRjPzoPUgxQPtn0UlL6EhVfSkm/8Pmyr
CRRh5hzLqxJvC678/uNi1mhSSo3h6AzwoVbCNrDc5KBJLQclPwBvFT5bVKe1975wWi8DCcfgyAys
x9vmvyJnfVvNs9J+TsFbNx/Xs34mC8VmW50di3bWmiL7TU6hpzQEzxdHYJT9zxyn0eQJ6Yf9zx1n
98c3utbWlFsj8PgBWGmFuSvEMPmSeBlG5J5XCjwmKCFZnO2Tp06+ePTssVNNFtn5Utuxs8emjrCb
y0oSym2nZ2nw2IfO9D/2IRh99jNnMu+QJYH6T/IECyLrwf7G3rOqJyUOBkdu+6t3SEfSOT+spkXe
NZm6TgvJD7MfTYdHP3wcJtJUy7EcKl8Ksw744cdzULhdy4jyQ9aGIb+YlvXvWkq+mjOUgVQ/oWsW
OlyynltlWc9QOevF9uaLOcc6w3G+JuSWLk7BlsnbLwiq0o+Pjm4w1x4moFCQQ6eGO4ZTuRbxvEmp
NZBuNYmBBcjLIVmcTkiNzY6XQByV1ctKvGYojZ/Lr7PfJjkJTb4DDuSF/AH2eyu88pJ9ZsKil2Bc
jv7eFfPdNfhdcwwpLdG3hwsvm/q9gl5Bv3fp304NrYHldrhIsMk6/BSSajko+aFz900Oqw7sQuvA
IUsZNIevWehYZ/mGPpZ1pYUoP4W5fzsyrNZCOj10CFYr1BnavC98dKSY+w4Yp6tFmFJOOTgsjGSg
3CJe61GaXr6fW2B3pnrZJABkc57qZqFS0DvHfpLQK4ZkcV6DYT7HDbNfqWPoPSRJlOLNwfDncg8O
s19ejJU2yHdy7o8n5YNSr/UWJ6adZVOGPlH6fZ3mu3fC1cYYKTktqav45SnZtJTrh3XnPXP7M1p3
poD0hezbZ/pyQuHd+Z+r5aDkJ337v78ALWog+nxRUMogLyturIW44lL+3QWh2EeZ8Ut5VtpP5vbm
++E/qYGWJtbnmmGftc44tPmacMfkbyZvnvzfhiv0+YcIK1qG82ePZieXQPgB/Oj5+5UcJNdhLMnu
3Lp6dlG+cv7UrUtnlmD27OqhM8/B6PNrosGwOAnRthIg9yeX+bUWSaIUj126l/0Hb4PzR1Z/ic1T
dfmOjxklEdm+Q5vWW1Lai1B+YeXz4gPF1813B/PvNI6Ds3JaYovKL32f/TwyfpVy/ejZJa19XXvi
yhf2meR8eeXM5VArYf5fmlr3t+w7oJaDkp/TZ5b3n2nVO7gTHYt5qQyy42+V6+f+1ReX4m3zB/a1
7G9t+pekmmel/SxNLmeff1jvro+/PZPPWutsGefzAYHLnJv+0zOrgFCfKIxiISB2tc2P/domJDPz
WGfqU6btDSwExK62eQQCsZvn8wgEAm0egUCgzSMQCLR5BALhxeYLrTx3MjsJXWlTiAqk4Mntkxyv
U7t2lD48IsHx1lg2QMkiL9p//ipplwldtxEBCvwIVwBhhLfdV466Mha5htUApB8thsyRH3fUxlVR
YZs7uT0JBVnfDq4DoDWnaJ3muW0hCmTzKrlO8ulun7lulTick3Ku23mW6+2immuOuycSuYYW3cCv
XFl882c3fbI8cHDWGKIHZt0if/3EYw+u3PSeF6uHDB49MDo765zeL66qS4/ZWVG2ejagC/ORv7C0
86Zbz31P/v318La/WPunn/y8SY1oCTlgUqMH4KXkEwdAvicF0SSyFDdXRj5ddsqla1aaTy5+/rXP
lr584MzLYtLnHyoLyTeV3iD52i2/uCzsaGtxqyVYKbrneuu56XP+ck2uf/TxoQ83fWv/bV9iuW5q
WysLWbkCupeTr/3lvkjk2jjOfxzKImM9qTKBRXa5xB1Oj3SzEUP6lvIeXmZ0t0pdhcxx/7IaGqD9
lrSg8twlPjmofHZlOZtHDeTjAFBUaPNE5sgz+ekU4cUMmHnONUHKq8SL1vnuvjA2Io6lmZGizI+X
efCSQI0LH5Juf8SqZoz9/RHklLUGWOlr6w+MZXiZo2/EBKvjCdf0dI68SNvP8I9q6xGoHP9cmm/v
4G9RNeFh4QhssFjSd6ibB7YgoYwuHcdTuROjEfm0Sl0DwRknmP5K+aprOCjrKah2wHLdRviUmut1
ODEDvwGb8AnxbGt+EzqVT5CLLNfpiOS62Xh4RGSsC6B/3yVzhzl27avSl93tU5mnJXbwvPSxuonj
LmL7hcEv6jz3y6+ovHQNd2cHgmR8p5/vnwOh/5qtqdZ/PXmIXfjj1qFiScyAmedcC+S8SrxoI9/d
B05cMyDA3MDEfpUfL/LgJYEaFz4k3TZZ982zv014Q11rAPR6uXVm+N0bYPmK7wEW5wH37kvjyIvS
Z4b/UOWTa3zx8vLw0a2VkqpJk/j5+R1MhVWONaFmoVlIz8h3yvBydKa2Y5vyGgguQwqzCa18t9LD
d6vrCGh2wHJ9bHNlyJTrU/BJeD8v5nquubBxTvH6I5Rrg80vGxnram8tcocvsQ77o1KHvQ4zbSBy
JItSz3baGuP8DDyl89yLnaDx2dUA08GxQsQ5Uwoegk54bB2mrwXxq7RZhaFu4jnXhpKaVzPf3Y92
R5luD8HnNX68yp/XufA1Yt2k2z6rbhODwkb+wrgwOdiUVNYaANDr5fwBh8y0DXYPtRm1N+XFxJGf
FeMrfHKNL/5sUvpTmQcJ6EvDVwDy49mBg5DOprr5w9wj4p1hyEXH5pOD8hoIzrm+9cyyXr6zCyw/
yjoCWvmfT0p/anEmoe9J9vPn+YczLNepQ+nD3De5jqjl2mDzyYtTE9BvGn2OQ+4GNprmy3PlCfGj
123xXKxWOQM3XHzRHCOXYyPCFtwgF2NOHHBuMOU1l7NQw+rAKMPMxN9OrudntuH221W9jks3W/OD
7zpQ1zeGWl7ZYHbdp76tyPWl3W0T64W/nXg/iNqdEstL1W5pfOirV5KAdNvcZ9WtBb54IpFLHB+B
F1h9sMS35I5Grxd7Zj4Of8H+DNob83LfGPTBs/d+qRVOqPG3xbrU6lzKm/h3QonyypnVXB5gtXTD
DBvZFzfOrc9+YPVj4h2FexcN/Aw62J9brseN5ZsTDVfJtckODMV54bbVj7Bcr5SSUq5L54rnP7b6
gajl2viuLrd48cdKS8pLPr7Kl04ef/txaV52p3h+syGGzHFnZSPnSCKh6zx3jZc+pgaYDDjnOX74
RjZTUjjyBph4zjVCy6uN7+5VO+74VcNcTufHa3MSOxfeF+406mZn73PMepPMoRLYUbOWuLFe7JjP
fzw/bxvr1FmKnSOfVznyznzx3GqpuG2YxvVyuenktuwBXB0dm1fXQHDOdab/zyzlq6wjYLUDLdd3
l9a2k2q/DDDF54aTX5E9gKujaPOpkVzuKdEpA9FM57pA40t/j/XgUsa/Ab1TMGGIIXPc74SuQ/Ij
zV6WOZ3nrjGpW6BbDnBz0Izv2b7B8VmVI683RwvPuRak5LyKvGgL3907zo8P9J038ON17VrK9Tg8
3zDq9su99tFrGGZYvQyzglfWGgAw1YvG9za4ecNJ61inG4KBI6+5sRKf3M4XlyNl7hIIGyfS/Fxa
YtKXXoK8cKd0Z3y9ID97jYRzf7xCrhef/x+CuXyVdQQsdqDnmhN+eJxnue5Ki6uNwHt56JP72XRf
dHJtsPk3z6xyn5h8Dh4fPwg0//tiWSjc4dQ4TByQLOzs6q06oxt+KHHcF2EwvyJXe8vaxKiB567x
0unEm9+TkwuQ8S29A821ARtIJY68plcmf5WV51xLbyLnVeRFW/juPrRLwSM5Az9ehMgxX7p2qdXC
ha9dt+tsuh1g9dUJ86xTeFldawDAVC8a31tHAuxPV/WX8tyJDvM6AQqf3IEvLkX6wSvZ4hSF5ZZD
7WdnAbrgAKQzRyWH4lT5QPupxYjYvFOu9Yd6/PEOc/kq6whY7EDxjFmuWzL3/7gAp1uW24+IuW6e
h6NZqbef//bm/vaz0ci1F15dAa4c+smCZ5HuPHdkfDcS/tcf6Fqt4Tlj95sxX/1y7vAuz7UXm+e3
mzM+xjl3njsHyPhuHPyvP5BdSPtPJpON+RIHrc+c8B8pm17YVTaPQCAQCMRexn+Ise4JHOcRCP+I
sd0glxaB2FtAm0cg0OYRCATaPAKB2B0wfoUksa7qeDZBif2EyhKVH+UqDecRCJXV15OsMxWToNoL
R8stJVC/duYCrSzNWtpaaGKpLB+ZsNaoJM1011AHleLSOD0Gk740bNuFNi/XR6A1QeXWpfzIhqOd
BQ5ikk6C0V0RpJpW7WJoENqZC7SyNGtp65Eo8WvyDkLUOjSdWOqgQlxCAdF4mzd3zFoNUa1XVm9Q
ww/oHbd9FCeWlhNmPWtN0O501NOL6IJqE0kqC61bmqtittIOrJslXlw9UqOIiEEm3DyhH8b/+/FE
xU5dPaVATMO1aaABreMmVUbxkCvaPGUIYAJBHeYldXRJ1EFoGDn3UNr15KWiU64VVuXk42Pzo46H
u8fmlckYsbcd0xAKpFKjIl6aVyjjvcmHBBKAlUoSAhEUoFApumE6XSWvxNghKHHZ/7SO2YXmz7nW
gRbIURXnu4hGzudppadkVa9XtWe50YUzmw/SpyBBOiem+W5QzxqUkiTepuKWaq7R7EilOiQVS19V
JX723rZrbd5YNeDnBnEP5NSywvbxSbSkasNiIIqZhJDa4gbwYAXH6diiueLATb075dT52KmZh/Qg
j1pNLFixdRopIcT8+ioIk6f+pAXYGdKQCgvRoPm84jHa3Dc3p9wwT7MEovJDHbMDSsJ5P6+IdUyy
Dnn1CqLmFxl1CjXnzos0or2F0TRRZgU1lC1xTNLtrtLbVYyL2HEgfx4R2pyHkhojRh8jMX6Ij9/e
Ihoz+cFpQCR8ewTC/xSoplvo3eM4j0Ag0OYRCATaPAKBQJtHIBDeUYk/T4nxBzy9XanOobfyrwOA
hUVeN0nfke1fK+Nd+yDeIsb3qyqrNlUL04EcRGvlz9tagYk/byDOOilkvat8qxn3p3hxJdWHzJ/X
Kpi4Mb+DS8DEOqknARe2f43aKiZgFUNr6jv8FKY5G7qMWvjzBiG24jUm4agQddQI+fOR8e2lqqBU
qVnte1bxiCr/KbepdNseBAwCAHbgpQxxcktIUPK8+zhenJ+axdhpMjVlo+7UKammm/vdQJc2aDSs
JhLTcd7WHzsQ5C00evDLoQ+zFpyYwHWbvtVTrtNctc9faV3a1BRRT9Rv5VReCsPn8hi74808kX37
GGYmUamWnIYWYr4SEQ69E2O+jgmjJWpVjrqXJkK1Agtm5AU7jd7bAFwnf95L/bl+UU/xU5yI2ryt
Or2wIhrOoSe28zpWoKLEomlQjPeg3FvjwkUeC9NI4a932YrKSbr6ebtqsYy23WTzdp68h9GpkRz6
UBsSCUM5GqjSxFvKVF9ICPnzexfNLu2E1uKGN4pD78SYryMBR0EBKayIMbPpA1KxmsnXm2jdxYtP
6qM3zqvvjm2Om4kg7+zqeuXQh8ChDpqk7yioXoVDEVNRqJm4b1mTj9Q0s6akUvG68OdtdxGNBfLn
EaHNq5A/Hw/fHoHYEY8dHf1I+PYIhP/ZRk230MnHcR6BQKDNIxAItHkEAoE2j0AgvMP8DM/j+1Pb
910N3njenHRwBH0TU69eecEuH2DbBZ5UCwp17T9fmT9vS8JCfIj9/vO71+YDpMPt7MbzWosCCJCg
Tx3EBlQgwUqr+OIrkP3nK/PnbUmYv8jcpfvPL8f1i/uEtSsnlFj2mVd7cjB36Hpv3+iN50NKRJFn
EFvXB3QVzmqWtmMjpZGFS6ukTCxVQaoXR8Th0K6+BdDi1tWSGNm8ocrMg4LYK1uGp0htPB9OIla7
irAz6ru7C5Y/b7YP4jFQfOCg7MioOM7Hc3aScJr82fjztgtemHLU9Zv8WKL+TdNNG8fX2+ypVzG2
Qg+IP+8swLmUKAm4KKOA2O5PnbAZLnWZHhrnjdTR66FeGn1sKzvQ5xz1M8mJQUxFSUHvP29RoJZS
wod3EfPtwXmfeUoMN4jTqnMeSPN7GuE+vfQlne7sAzRsCpFCs8ULrMqfp5UecKDJe2z4tH4jN/wE
SYz3pwCafNzHeW3NNhN/nsjP7cV7+g2i8uQjsPG84/w16LQC2oZ+59n4tu3fg+fPOyRhCK7kHPef
jwqQP48IzXFH/nzkfXsEImQ3P8DpDSIQ3x6B8D/NqOkWevc4ziMQCLR5BAKBNo9AINDmEQiEd/jg
z9v2JnWizZsDNIBDryZUjf3lQxoEs0s3NTIS6y4FfR8PUq3eTHvakdr483aGvF7JxJEhbyQnIX8+
sjYf8PfwjeDQG9t2UK+DKu0C6VMr0PeAr68UqFG3itL0m0qR1MKftzPkwcAwdrhLKsTdJfz5XWHz
Gn9eahJ2Dr1xyDZ+beWbQ79DHXwwXYvm1NA6xQS7Dy/1mkMSfJFUTcyUTMSHc3/V0gKb0u+3/BVI
hH17ABPrysyhB4eN6aEGDn3YTp1qXUG172C2tSeB2j7xMhmr0AvWXzaV8xGjr2v96bmshI/zd3gJ
twZu59BTl43pKxWgM5eaxm3FhMgq7E03GiB/vurH8qprb9kgz1Pc6KMN4g9n/ryrz0OrXaNemmkM
PPqw9A1WO1JzrJp7Xqub50evWK+fsDvn8/b68XQxahx6GunGRXdeM7tHH8AEwy0fjhuPo51HCW78
efuYTT0O/402+aDJ5DTC2lFfJr8T+dBfIaLJx2KcN03ZbRx66rAxPUSTQx9o6w5D4YCEeiGk6/R1
oxH65M+7MeStd81Vjvz5SAL584jQnlAgfz7yvj0CsXOTH/wkJxK+PQLhf35R0y307nGcRyAQaPMI
BAJtHoFAoM0jEAjvsPHqqr1CqcjZrHjiyKYP45VN0JID5v17KmaPosR/PPPn69l/3oGED5X588RB
AfNuxvgUr/E2Hy4c2fRhvLIJWnLAvH8aoHI6I94Lf76O/eedSPgV9p83KWQ4MRYl8uejZfPm3to6
QNsvSt9vR2RH+pC2oY+qkpTsxDsx4itJd45N7O1czYAn/nwLKGz7Wkp5h23e3FtbB2jiehH8s+mD
bwZBSyZhWDuBAE1+56LVGXcXOPNqFjx9h7ccgzUzqGvdEOsh8VKbJMCW1vDKjvRH4pUnx2b6eo38
eWvlOQog1tXywprAxQIRJdsnbDZq2H+emurRG83O/4704T0+COFxRNTU0mrO49IZql8e0v7zTqXk
RMxCRG0+r28zr3YFtimcJYjz2O6BTR8enZxG06+ggS8zWkOgGuY9PpfVomRXufS7Cs1VnlVQ2+bz
1CGI+1BfxeTD2zm9AXuyN0wtGr5rYffsPQfHMT4O47zOljfQnY2b01uD6PXsk02P8/nQdbPR12vh
z9tI+JX3nzcFN5Hpo/9oZPcD+fOI0KYXyJ+PlW+PQAQyswg6GiIc3x6B8D6xqOkWevc4ziMQCLR5
BAKBNo9AINDmEQiEdzTZdhWj9XyHXWXj+cAJKxa2NnWgAdYtrw71DfpYeee+31RR5/gVdrO3FUQd
/HnDd3im7FilORa+ntZu4c8vS//GdPO6UJ7bu1DlScjpmLZ2pzW2a5u8OtQ36mPhndfwpspEVfSw
m72tIOrgzxu+vjRlR+/IXNI0xUX+fIR9e0rlr2wp1c8sF9ULVK1ISs2t0zb2B9+tO37TXceH3iQM
9YmTR+RfGjXl0LLTrLfcBMyftY7ebgpVCIeIzDgfElU+vHeyyjIehNov1uVG0LrUt+pTH+3EtGRJ
vYsE+LU+Uq0T8hQXTT56Nm/1Yn0Mnh6o8iS0te+sxFBaM1uUGpcCCkp9i7QafVpScR9oZ9WsPgqt
gz9fV54RUbV5K39euerInwe/VPkQ24Cj901qkySTg+ymRWrrjgxC1cKsbWgmld1mP9kLhj/vqSAR
sfLtbSNMvVT5UIYTy2oslASYeL1Ud+o0hQ+2YCpn2fVRRBD7z+9pk27bjRwbWu3QfqH66hjhmrxK
Ta+9NZrX/jFT3f2rr8SnwZQCrZCEZ89+p4CP5GM3ztv2nnfcNbzxG887plMHT7/S/ug1qx9QKVTS
jUKFq4Hw5/VepEIGbDvMu2x5gPz5xgL584jQnHzkz8fKt0cgwnXk0f+PlG+PQHifdNR0C717HOcR
CATaPAKBQJtHIBBo8wgEwjvs+89XhOmTTds+B1WZ9FbudSiogz8fprxgi8CHtFD48wYCv8v+844E
ep2iTPCL/CjYvDcQvy3FRs1z/Hg/OJOvnT8fprxgi8CHtHD482BkTtuSABdWEdVaEO5hFy2b1/eU
d1p2Rm4yYFymxeum875ciloR9EZpJHC1AigCGzfeXRoJIjf6B/rEesFJvIs2eqSofo/juR+S959v
8be/fEReUCbcBwZH9rzFxffHpN8JkzfWX5Sdx2CLwKM0WsUovbdVUtV2iN3Uo794hme95O/wlmM5
P0l4yb9rjTtuO9kI+3ZIMkC2qP5som4xgX1rTsH7+j2GtfOUT+3r4s9XTFKWS/YG8S6eC+Ilqjk4
rux5cNiiNhDT2Oku26O4YGaggT1mqKVHM8wIQuPPE/UBQyM7fYRfm7fNAB3Z88Z253fT+XBbQdDi
le1VA1UrWBfEL5mlLv58LSv2UuwFooPmas8yqMcB3AeTPlYzZeNS19FRy8+zsIDLo4pn7+ApEoKv
5SI7zssvTh0J3y7zUOJr0/kdIU4Hvc99QPKCVcu8z7uXhIPizzsladt/vjJ/HtFYIH8eEdq4j/z5
OPn2CITfecbOREME69sjEP6nGTXdQv48jvMIBAJtHoFAoM0jEAi0eQQC4R229/MVeBBVvtdsxEb0
Bj62bYf2Wl4GmZmBxrOaGO+UVCgDAvVJk3nr5iyDpToD239eL1StHLQqdubPE/e4cdx/PtY7zrvb
fLWNn2ozoTA3ojfyscGyQ3stL4OM+6NbzmqRSF3LoJbP7s1bzRNDzsPff14XopUD1ZuFUxLmdTKo
XV3kz0fKt6dU/5G+u1K3ntfuUf0eNG4jevOSPTTYL+Lt8miN214aD4PIvJXW7HX/+eCL3f/QgF/j
Rcy31xuU4/o2un9voNhDAzeiJ84uuXqN1mGeEAAp2Lr/PJB6Mq5Kow4zhaDN1sv8x6V4K7vsaPIR
s3miT7SJ2zhRddWVRm1EH6zcQP1O6shepTVbnDK0G6W5WJqjZxXq/vP6aio7V76IOsZ51/l85a3n
I7IRPQlqRAmQKm+Y8JL6kqCmLpjY8u4jv0Hw590iEw/ZI7gYXmRs3uuaahWH+0ZsRO/WT9WaOAnG
La2kQQ3PQ92e01Utl2D58/obGf+PeykJtdcPE227x+ar8uctV6iHob4BG9Hb5dbB2g5IQcf952tO
wpwfT5vaB/7M1HPxomMft/m8jVttIH3L95z3VG/cRvRGufWLD1ZdR7WC3YbeWVqQ+887EeKd7jrx
521xcf/5xgL584gQJlY+Zh7xBPLnEXvZ6Bs6g0LU5dsjEDXMNmq6hd49jvMIBAJtHoFAoM0jEAi0
eQQCgTaPQCDQ5hEIBNo8AoE2j0Ag0OYRCATaPAKBQJtHIBBo8wgEAm0egUCgzSMQCLR5BAKBNo9A
NBjZ7UKc1W9JYxUiED4w+bXX1n/+3FZ8M4Dr4SEQflA4cIn927We3A2+/YgE9awrY7gh/eRSILRy
PPNrJuWQ7XwHwHZRCZ/muHsEMWwqrt2IoBRAxy1cekw9m8xyXKsg5pzLTjZGr4xc/lnxR9Ety/FZ
QdWti/2kBXsc4R52exIKrTy3Ld2ebD0p1pGp3ryUiyxHPJLrH0iKu2VMaTMG+UoLMjckTX8lC5Lu
k2AKEadR/grR5GGht3s3+Pazsz0wOqueDVylHfaAeFi4+P9K5PpHHx/6cNO39t/2pdlZaGpbKwvZ
JilM93Lytb/cd1lgYTOlNx6IZVlsXH3qPMsWOfLi6N//s7Bx9eRL7OxrA//nLUcuC/v6F9+46VPl
RvRErYNi+Xc39YOkG018XWjrX/zez+fLim7NQvvLk69vGuPsGxADNxWeOPdnTVeuLPBDiyV2+csn
/tuT24slY715gSJHPJLrP/euhcVX/1mQmsYo6PJnZ2f/6bkzAvv52dVnBLP+mlZt/Y/e8fNPlWd7
YDaGbaTrC/Ps384ivN60FteR3uEZ3j083wYc67VBSPNcOqdcPjzdAutwYgZ+AzbhE+KVrflN6EzJ
d4vHU7n06Kp4+PRQbzzLYr+8LqMwXrhhYxWuAKlONyG9ABtQhoU0bDZCq1+XjfMdm4puyY01ps/C
CdhSdVvZmJ+GFlMcuQ+D6SOQhu/DuWl2zJCGI9NQMtWbp75QlsOg1H9pnCY3VtXbunw2MLx7XPQP
C781vmjR36DVCVH3eOLRwgJ0AlxmfwutZNfYfPtU5ulj7awOR6GtUFodXFP7a5iGJmCO3Sn4JLyf
zxSgea65sHFOvfuyKuAaKMWzLMpQ5JjH/B+bMny2wAxq7S529jkY62LttARjY+y4Ec7kkvRz20XJ
YJrSHNONh64i65IU3QBS904smeK8Kv67Dbkc3AEHxZ9t8cId4hGY6s0LFDni0x+5/j/ESujz2qNr
XT4bGIZS4jh4uJROWvQXj14R/2W6j0FMh8j2911mBg/y38K5tt1i8yWYaVOstniw7aNalyxAjlVV
35Ps8M/zD2cGDkLqUPow902uQ7w7DDntsWBjxsMA0LTS2v8nMD38cLb/IEB+ZZCdDU7ce11TGSh/
773jg41QakW2j7ul8j0+/MVWptuFietuzV9QdQO4+NtDf2KKk5PrhOErrKuW7JZBOTLWmxcochiU
+p8evpx98qB6W5cPhfW+Z8WfYn7Wqr941Cn+y3S/l+keSyyaT+/aLTbPevUbFKvtuO5T34bjmimz
+rpt9SN5Vnml5AwbFRdL54rnP7b6AfFuHrR+X+v044bVU8lp+J/imDrNcrdaSt4GX4Kbhp7+yTaB
t5V+8vTxmyKgpKQbGfrJfcMHZd3EHQpy75f0tiAvV+e4WnvqkbHevCCvGbVS/2w0ELVQoMuHnw79
rxvYT9/wes796YCsezwHhUOdomuv/PX89a6Zz0OhADdLB2vwuy8Z+oIC5O4urW0n1XOAKT43nFRG
gKu16NAE8UWToYmLxSOIc+aSOINOg9Bw7RTdOHE+X5Z14/Qu2Va3rCab4SQUBPl2i3ihyVRv3tqI
JEfsW+T6N5YQGOTDlLxHymW5H3CGons8sdTRJc7lJff+icVdM59PQe8UTLBaK8CdcHWvoa4AMpzw
w+M8pPmutPRQ57089MmGkO5bLxRHsuLhvrhujpO5q6uPTTd5mEqzUkhzZ3rZcQsUu1iPlhDn8y0N
V5Hp9lOmWxLGikwbRbf0Xd2ipg7W1dsLf8MsdOot7HhkhAXt7ZPqUa83L1DkMAFK/fNw+Kf6Qxtd
Pvyp7Oin4RrQXvHK0E8U3WOKwqvdl6WD33z778GusfnZs6u3nl2CR8avgsH8O/WPDNlcDn7Qkrn/
xwU43bLcfoTN2Lqa5+FoVnqiO//tzf3tZxflR2FfiKnNP7b8rlPnYfnsre2nLkNr8sTa2fNwerJ9
eXIJlq49efLM6YaryHQ7yXRbmjzZcWZJ1S372NKRs8v2wAtHVlcnj8L5yVtXT0kN9dnJ1ZUjl031
5gWKHAal/pfPHj15RBuqdflsSpiTXQBp5j7mPFSKuj8XWz/wQPEK6fdvFuLrynp+4VA4kFryFLBt
42IOEHsCI+C+P+vc4WKtUSMNYd9c53/5xw3YAzYPY7/m7dOtTKqAxrBHwG+Da+NvfeZEpQnDdnMp
rrnObr12++iesHkEAqF6Kbj/PAKBQJtHIBBo8wgEAm0egUCgzSMQCLR5BAIRAAyfyVL5R315R7W3
eLTK+zzawPd9YtpUVVtWhMpn1JCXBummaKXqQYnDRQSicTZPGmu9tZqVZkNqp6UaU6PzQuUCpUS3
dvtFBCIKvj2lVGyhVDmyXAb9BgvjGLJh9mXwOtCiEIhq47zZfoh1NDKeqMdSGNK4cYsSqhs4cXGp
o+KSEIrNDRFNmzd5+7ZLlBhsm1QJ3RAo3U8UvGfpmYKp8yE4kUdE2eaBup1QW1fQiKbsaNMRmc1L
ZSIWi2EGb/GWEIjI2bz2UNxmRcRlcN35cTTCRkScdEUgGozm6lZlPtNcewoVxv0dMipC7L0PbaRG
7mXiqCsCEYlxXvXTxadzoD94MrrvFldeChmVFq2o0niNHBWJjHaIPQvkzyMQ/oH8eQQCgTaPQCDQ
5hEIBNo8AoFAm0fsMdCYyYVvxU1hijaPQOxVGN/PK/Rzz7x5e19CzHEsjHz9IrH1QcR0ZA5Djex4
hatC7EmDI73GkWYnf2BIbP2gRiGi4JCGo54OnHjLp4GOCpszSgE/yUU0wubrBrGfU8evdO32Ss3W
QhxvK/HtEoAaQ5oYgG4uk1UxYghMTJ2Mu56OP0rvYYxcIctE6yvR5BGNtHlpFKJSW1QsVzsUxySl
Zcs3DEOceEa18LZRTbWNql+gmcZm2TSUVSdcJLgNzC6Zk9S325i71fmxRwNnVuchu6iGdh7bCX3s
FK5i83YGvWk0o2Bh0BuGLbXFE3AbqamRu0PAvc+xkXrUqYNdAqligEbuutJ76UvXADEbIHWdefhx
dsQEqmeZ2lLfowgp96GVKo2dwi42T71ViXHxB7uKxO6mOtHsSZUW4JB54kEC9fIxO6FVW5o+BQ+g
Fojbcw0lozKvgeIX+Igd9+21JSRp9W6A+vFIaE02Uk9faXoeWYPZhrzKhcJeIg5eDALRiPk8qW5+
xIeVUtenbsSPHXuQ4OCXK4k72pNRhKvBBfZI3ZgacX8KgEA0wOah4is76niD6kRb4jrSU0+9hEkA
cVsVg1TvGVyWyaJ+HYpgxl9iUxQH9nCn8+HNluKscMJtvqsx6PWHUirzWzpyW+XNqTXrcRxHM0IN
E1sDu1yR4d25pvIzMXN0q6G5aWHuZMCHno6c+Mrr91ijKJP6PWz1tm8f6uwQqdNODQGqG0ZdmT4y
CU6SVWBN/HlKdqQ8gi5Xr/ICSRcXvqvjGYzDN1O1F38YfWko/TPVvgqpt+GYJNkE+v72ljKQHTXV
nXc06c71L4iwCzBmo/wOSPL9HR4JIESD5jZkBxMmoU7OcIbf2BkyiXSOq0lCjg0CsbeANo9AoM0j
EAi0eQQCsTvgvv+8erWWFx6270ip7fWzkXMDFRj15m3b5XM/7HZ8gB4L2L59CExeTEsiOEmk8vt5
py9ca/k+wrZ4BnEko7uma2bAE+te09Qvux2BQFTy7ZW95PVt6I1bzFN1fQqn3ejt+9CrQow3Vbm0
QldTdx+HVYtAVPPtLQOmTqKXP0elxHFFGwAHkr1FFjGx7LVN6+3+PFQnn1BSPY5pJoIL0CAQVWy+
ymhp4b+Yd6P3aF6OZDg/a9FAxa9eNI8euWoIhHffnljd9AomqId09O3dbnrw7J1vEnGX12pdCqE4
wiNiicKO27xiUYR4/fBcN0FqNUaTdVY2VSrBfrXSaO0cR0sOW89ugtDKndyeBBix3tAvFHj1wogH
gSyMcNImZqRaHB3pR9g/j6QqBxLPmF4jXtRR8FZ3LTwp6d/mZafYk7077EZPnRxxywl1GskJcegT
qmzb7hjHTRFEvNGevPTNjusBKmwJ25tUjzzuG1t+QT/2v9Xs4N0FKLw4ZLs+6qCXH+mDVZUZDdbm
icycU3400yEmQp3xzHBs9adNkXTBslz5IT44DNVKSOogx9X30OOYM4AO/m5BeSaXW0rJo3h7KjnG
Ruks3yGPeEI22SoA/OcEO+Jy0kB4iwDCLVBI8xnmKo908NCd5h6VvIUsC8muiw3jimRqEoSRbhCk
kXgyw3WAGibFBIx0wWTKEseAYh/0iWM9E82zVEdISv5jYTNSuoo2TC9J61u4MSmeEh6ka2LYbMFw
fUT6T8yTmKqS1xzPpYtiO0+JMkRpOT49Wb/NE21s1X6I9qxMOTcMwOqp4Y48LOtP87RbxChYC6iO
1E7Du2kZKVMQ4jbmgyUdNPfdBO5QrhtKysnFZeaVdybn7pdPOy8IXCfAF5OQ4C5dli7l3wJvmYCv
pkqpt7Gzp+ag+J32PwRI0I1nWMhvpOc22eXN73C/DqcnNuC0NCu4PnVpi/0kkhtPJoA7Dd3szjIH
naY4BuTKsHmK/f52diO7Kqml/ME3lkqXWfPrfOZSGSS9JDx26qvSrxYeoOUxMewCMVwflYfxziel
PMG2lNeVzEZBDLR1UZEB5bnU9QH69hGGT3Y7DvO7BhTWl9jYK2E2lz4OUDqXOyqf/04nFEpQKL8E
qZncj6RLT2+AkISnZmC6n51dm4ONI/PrAKkk/CrrOB6fzrGuoSD8yusCvI8rw1Ovi3FS0lUmA9p4
eP0puIPbhKcSUJLj/Ff5rgFvbMDGB9nvFxagMMx+Z3LyHwubhPTNTMNrc+dB0kvW+sS0dKCGZ5jO
qWHN1wHWj8AMUxjOS3lNCsXiulEGXM7NpGopx5Z07Ko+HWJoRITRUhLmH06UoWcWev4AxJ+Wz8Df
iWez0N7T0/PK5j+UPw0J9dpDn9tsWRZDPvDaphThxj8QpdzIQl7YhNc+Ay09s3/88F+9+fqLTa8+
OP9B+gCL1Xy/eFUM+XeJzTc/uPnO7z44/zsXHlDiNEtxDBr1XEgUk8vsktDZkjioqCWr9qssyvim
qA2TK+qlay1OHuTwIAdXwhrkSP8zLR5IbKqx8o/yD623qGfi/xfggeatPTHOI/asb1+A3KLJuW4q
qK+18qOjoyUQPgLiiy75Wi7Z8Vl2g502yWHGpevjLOQGa/hSsGtaIPf1jmSOO5SQRueWAghyyMI2
5BIdj+SSh9iE3BTHhERC+sKlfXuh1XwjL0dhEdicW9LL9DjSFF4Na7meNyV3w9pcxiyG3W4BtHnE
LkbqUKHQYfqIjD8MZFw+ugwkA+V/YEdTcEi+mzxyH8CDaeh7UOkzprqZL8xmBz/MABR7xWAbzKN/
YvAJaNmQ5XK90MV+Sn0wxXz5J9dPwZPinZIxjtnmPyzN1MsLxZL5xn8XIJeWtGFeu6iX+XGkKfyD
clj9utw7rf9f6OV1h7WYa/pHk5Ae6OXQ5hG7GZfv2r9feM50ReC+rBz9EldkNv99dnQb/3llsp1n
E9/BTm59ULGah5Ypu9+RvD8L8KMN/tsAm8ygbyy1QXJoQQpyvpQSLaJc4m4rA7QN3QgfHGJGXe7g
lDhWe/nO9HfEn6V977fcOdrBrZ1mqb2PZ2OxqJcJ5vCDclj9enK/1AHcwm3ozw+yv5VcXTIJaeI3
ztdSjk34iAsRZ5CN1T2a85Fa39HjOI+IL1p5rjS9VzOfrzUijvMIxN4CjvMIBNo8AoFAm0cgEGjz
CAQCbR6BQKDNIxAItHkEAoE2j0Agwsf/B1CUtpRmjjPEAAAAAElFTkSuQmCC
</FILE>
</FIGURE>
<FIGURE FILENAME="Forest plot.png" FILE_TYPE="PNG" ID="FIG-12" MODIFIED="2023-10-15 21:39:28 +0300" MODIFIED_BY="[Empty name]" NO="12" REF_ID="CMP-012.01" SETTINGS="SHOW_WEIGHT_COLUMN:YES;SHOW_MORE_DECIMALS:NO;SHOW_ROB_TABLE:NO;SHOW_RAW_DATA_COLUMNS:YES;SHOW_EFFECT_SIZE_COLUMN:YES;" SHORT_VERSION_FIGURE="YES" TYPE="FOREST_PLOT">
<CAPTION>
<P>Forest plot of comparison: 12 No of children, outcome: 12.1 &gt;2 vs. &lt;=2.</P>
</CAPTION>
<FILE>iVBORw0KGgoAAAANSUhEUgAAAw8AAADQCAMAAAB2gq2DAAADAFBMVEUAAADAAAAAwAAAAMDg4ADA
AMAAwMD/gADAwMD/gICA/4CAgP/g4OBAAAAAQAAAAECAgID///8AAAALCwsWFhYhISEsLCw3NzdC
QkJNTU1YWFhjY2Nubm55eXmEhISPj4+ampqlpaWwsLC7u7vGxsbR0dHc3Nzn5+cAAAAAADMAAGYA
AJkAAMwAAP8AMwAAMzMAM2YAM5kAM8wAM/8AZgAAZjMAZmYAZpkAZswAZv8AmQAAmTMAmWYAmZkA
mcwAmf8AzAAAzDMAzGYAzJkAzMwAzP8A/wAA/zMA/2YA/5kA/8wA//8zAAAzADMzAGYzAJkzAMwz
AP8zMwAzMzMzM2YzM5kzM8wzM/8zZgAzZjMzZmYzZpkzZswzZv8zmQAzmTMzmWYzmZkzmcwzmf8z
zAAzzDMzzGYzzJkzzMwzzP8z/wAz/zMz/2Yz/5kz/8wz//9mAABmADNmAGZmAJlmAMxmAP9mMwBm
MzNmM2ZmM5lmM8xmM/9mZgBmZjNmZmZmZplmZsxmZv9mmQBmmTNmmWZmmZlmmcxmmf9mzABmzDNm
zGZmzJlmzMxmzP9m/wBm/zNm/2Zm/5lm/8xm//+ZAACZADOZAGaZAJmZAMyZAP+ZMwCZMzOZM2aZ
M5mZM8yZM/+ZZgCZZjOZZmaZZpmZZsyZZv+ZmQCZmTOZmWaZmZmZmcyZmf+ZzACZzDOZzGaZzJmZ
zMyZzP+Z/wCZ/zOZ/2aZ/5mZ/8yZ///MAADMADPMAGbMAJnMAMzMAP/MMwDMMzPMM2bMM5nMM8zM
M//MZgDMZjPMZmbMZpnMZszMZv/MmQDMmTPMmWbMmZnMmczMmf/MzADMzDPMzGbMzJnMzMzMzP/M
/wDM/zPM/2bM/5nM/8zM////AAD/ADP/AGb/AJn/AMz/AP//MwD/MzP/M2b/M5n/M8z/M///ZgD/
ZjP/Zmb/Zpn/Zsz/Zv//mQD/mTP/mWb/mZn/mcz/mf//zAD/zDP/zGb/zJn/zMz/zP///wD//zP/
/2b//5n//8z///9BjlLGAAAjFUlEQVR42u19fXBc13Xfwce+t28XBHCXwFSQxZYkEGXGadUSpEh8
Ma6XlB2azihxZHemilUlf0STJmN1pqqrJOOhY08jObHauhM7saetqniU1LHksZzQjlMRkQwsKK4p
sOOMPbEKECRlEbJA7gVIAIvdB2B73+e+j/vevrefb8XzE6H3de6599x3z73n3nfO3g4CCARCRydW
AQKB+oBAoD4gEO8afZhJCkIya7mRThuH8lmE+YfEQEIUkgPOklhLlxYEadYsfaLJ5QsqRlIQE4O+
YohCYqAsdUvFaAt9kGbUwwfkjavH3u9+PD1dkxZIxllj+FcL+VZp/e3d24M+JNPFtfGTxsWZsVaV
1BeDt3ffXoc12U+MQu/YhnFxX2vFaAt9GD9ziuQA8sWYCGrF5p4QBUnpyQekeErvTuRknKjdTY/E
ngtiKcfOn5XivgtoORI/M25cNIB/DeifysVSycl3ICvF+8v5D0ps1DCVRIJdyCaEWCIvsKKpJS2J
Qm+E3t07k8lU7OYUMcqfk04RdRiIiQlTSW7ADgyy0Tk+YIrRK4i9qA98PP/6K4eeVNoEHIRHlcOB
+eTV8fexk5VbE3mdqPtYIqeerLzFnvf8nxP72fm/6zGfc9vc0KGO1/9eGbLTWqOvM/9asA2M8xvw
GKTH/3q3nP8vj6/3HVs3BzfogvfdLG6OkSLrVpU7vSfOJo/0RefdPcZkYJLIRvm/Ov7aDjvcP/bT
PWO9ZTG6YV0sXp24bYjRfyQptUKMttCHobX82TdHlXrbBLU334KFoWmlIdIY7OhEIix8X+vmU8rz
fwqsamFpBXZ9GI92nM2vrbDxWUED+NeCEqSA/XsOjsHolXL+i9ArP503TO8zr70K+YtP9JqlhPth
dJGVLzJ4ThOjZJT/W7CoSHMO3rPzQlmMC0nId/b+OiMzxmpYvAxHml/cjnb4Hpcb3hrPSKswc3Ly
ElVrUOtElAP7M//pFwDClNK4Zf2Wz/jwsYXz8Xdi2vRtuv78a4E4+UIKcg9lCpaM2R/JT0BmVdJK
N5OO/ST18h9cSPwz87kwxQ6zxci8Ow8xUhuTkElQTYx8X+f1FDmUjd9nPhcnWyNGW4wPdx36l5eW
V0F+oPQDtbnCCORcRBnImTc74IXpabky49WnL5UO9RjjQ/3514JuNjmAH7Kufk7LWM+fXv94dtIw
JI73jO2H0/Dmj60vlJF1ROfdbTEZWH3GjPLrh9zy/x2d3DRmQdLEftiAa2/YOsFcKxpnW+hD19nv
UDbq7n2k74Z242swspyWnBU/st84j8PwcjoRgHOKbp3tMi4awL8GJEZSN3MPZN5mpsP8gXL+0kP/
4RqYRabn80wtC8NaQ1PuCDA/zMoXGbydeSAn50eoUf4YDCvSJB7qfAr+jUG0Nre13Al75tnprCYG
q+GDTJbmNzWpDfRhO6Yde/7RgQMHltjJ8ic3v7C81nUAloD9af+2b2x98QfqmfI8b3nuzzxW7ucb
wr9abF6TP//57uRnYXvl6ttDZv5z/yn/R28nlZ5VzTk5dlOa+rXOu2Gpb+G/bLNby5+8vLCyFp13
9wzZ+UOxc3EL9PLPfrYYY9Js5jaFt2a7DDF6jj0ZX4ztXYal//6l/yorYizMjl28hfMHBKKVQH8N
BAL1AYFAfUAgUB8QCNQHBAL1AYGokz7kekThRDILA/ZPEj7O6NnSCUFMygEoq0bZ1c6FASlosoEE
Xxof5jPJoMxnvJjLkBPSQg7k9CnXc/1sJuHgy2o/bQ0SMFNoWXILa96US8KJUhZyGm2/0AfQkzLq
ShRKcsMDC2qWoEf1G85qtH1iP0Apb0ggCE80XgLL97i711dv/+j9n9ke22f7wuTzwenPjz//h+vv
/4XXK1NWjQMwvbTEZ+sopw1LS0pCk/KeJa40Psyv3hOU+VUv5v/zzz58Gf7xzz37dzPni0ZCB6U9
lwMAf7QlDIH2TCUxOapFBW5hTZrOE6tfeOvpwleGLryhEF75/E72f9zWNSX21qmrN+WGfTy0SvCt
maolIPc/+8LEYx0v3vXgnzDCjt7NbTmp+Z4M3oq99ak9jZfAMj58ErZBmt6KGR7o7E/zWZfSg6yT
U30AnhAVr3Q1BkCpZngvS/EVgxqg75QkQzYR71d7ggTr/XpFpZvSCdLpZy1O78ExkO5h/+9JDyi+
/UrYAUmKebWcg6zXSPpwVMur+tTLrIeUUhySfFoZCpJpYo1pEJUkdh99N1TZVOaq7/6M4/FH4MOQ
YX8fgZgZL8FqVCRqVQ1Ip1JqWivmdmA749v/DgpxyEkxOafEB+SM2AgNItwYhSLsan4OO0MlOKn3
dv1T8dTx6Y0m2BtzOfilOV8JBkQJcglB1utEj4fQsAXHF+FDsAOfVq52V3Zgr+56kmcSSE2QoNN6
OqoEoslQ9tjUfNYFdu+rrLZZe59PnFW90lfeUgcXOCTZWkHptfEvwf1jf72tXt18E/qOnE0eLr8x
eDw51h2+kDfOH5VBPnq+eCKxdkTxftlNTD6ulvP2+HLfMW83ea28qk99b66wMb7JoZHmji2DfOy9
u/M9CTOmoaAkWR/7ae/YHm/mqmwq8/UbxasTJx3PH2FtM8b+ivAjM14C9h7TNexTPYXNIjicY7uL
8K9jvlWxEp94+eB4InbgSDJ5ZL8RG6GhQ3H9eYT1ahtiMgedg51ycVF7sg1vNMn+zj8Gsn9EyI34
+MsHx6TYAa2+9XgIiwTn4DPwUZE1vM7lzlzxsm5JNUkCiz7cmoPxM7b4Yd1n/W32Sn9b7XS2YLEX
CqDGADC86kxxZRG+BXHo1bxE83sZbe8iWOrnyoKqV2FnEHHYy/4T74fFvJr90go8pz6chF/dfmHT
M61ZXlaYfb173LEKCnMJnmHMD2/BwqI9pmEX3rP9gncogUU2xtziu68h8yN5d/ba7K48MTtkxkso
JbqmPv44L3IiNjGwELMWzl5U5fDy3OlNcUnhs8Ck12MjdG2CEUmpl8xs4tg+kNbig+JB4ctaNaWa
pA9kYXAy5S/B0tyHN+cUCdT61uMhdPlh5CV2+L3MFxNj+yC+XzoofF3ob6YEFn2IXZ+fg2Pvsz6d
gtRR1oNmtpe351ZAjVE5qoaeaIU7ev11e4pUCmbYaz6qvVNGtANHbXIwgrC+yIor9uJIQS6MXJ6B
hx5SW1FKqSAFv5MpHHrSu6bM8jKT4b6dPTDFZT7337JbmQdLCnNdNo2uJzN+aMjbv8siG7lv9/tO
5lvQPRlLCZN7WU9i8taqAKy5WPEOS/WOtXD2oqp1Hp+cyqQ0jucUAcvSv3lhPcWsrY3C0UU2IqwW
L28tfWzjE6pucvzXG4MVVv4KEqTiE1NCyqgTmwTXHtz4LSbBeiGmSlC4nL/yiY2PNVMC63pravX6
Jf2tZVS7SXG+VYoRm/qZKdUmfVS5ttgFqbXr86yBzoJeWtX1vgtyptHdpd2aMQiy1UmV+svJ/sm/
THUqYQe2GJGTy2cvLKx7prOUd9MWJWBjLk69j1mn7piG3PKlc5Peg8/JcqTBusN3X9URNhLGWJ9d
YH9l3swiyHrLGZsrzsVc/aoNubyYKcgax6IRG6ELslHMlyzm6LCQWoiVtJHj3ibpQywjVpIgm5+b
NSSQbWElkHq8sFmKGX0ZwLyYmow9p40c9zZbH+LpVOpbyqALymteHlBNAtVn/dtwFNTG9DUYnoc5
S4p86q9YikdhYL+2UDDMCp6HefOl6N74XTCoEZwcCW0vqVjMHMssMm4H5XLYgVJO6aHVN8vRAC7o
5VV86h+Fnx32Wi+aGZ9dcsQ0KP1R4qGuXNlH34WMJptC2QU/O+9qGaz/X2H/TbKzMm8Rhu+3snD0
D5+b+pyzX3U0rK9NvpaY7Fb4KBEaemyERpP4DZmwfksSl7VaLvwYMvKj6pPZrZy2btBwdE91VZDg
5OTfJpkEep3o8RC6BIL8vSmRSTAgKdFQ8IsijGhdlDTSHAks+nD7wobw6ewr8MLsPqCZX1fUdPu1
9S8o7X4W5obUlnNx4/TFsnP997Ifjp3MrsJ4Zl0L3ejanJsGev4ZAvrPAl25eHrj4irQudvf1rJb
v3CzivkD7N2C2F7G7XAya2avlPPVC/vves27lvTyfnn2HlbG+3IezFOPAxu/Ge3+C68YDxKZe2At
e2vo/Bc9mSuyvb4Kydn3MOq1v3FZDrMgxiAmwuyPNd5qwW9eyBMwl5CUtDac4YTyzNqW2r5+nlLx
xOCV0Y1/8tqr8P3zT3WaNN99M5mfp9DTtX/9IrPJB2AIpORhtSzntof6z602Qx/+M8Q4PYcFg0fm
fp6ePzGr1/f0+c0Ok+a7XYmnLuXg1a5bfaNLTILOFTicVNfIVr6xc1ffxcZLECT+IQd3T/zgRmCW
QuLywpMXeEtjDYs1bh+I8aXCw69thkgxeHurLjStQztJEEQfxFJnIoTdP/OBHYglVniaAsU7XR9S
+e3OrrVYiBSJ5EpFmmRiJcIyJ6UbdaGJij4gEAgEovH4lYiVpxvHB0QrEbH2h/7eCATqAwKB+oBA
oD4gEIHn05Zz6p7fUGI98B7Z6bT03EP9YORMg3DXiMMWRSOklSZ8turxZV5+aBaF8OuVW8WOHJTE
HI7W/M201qcUcPkkuD5o9UaqXwSg2ivmHuqoDtZjJe6UU7DAghBLbj4lseXhy9BWFEoqqQNfCu2F
8DhaFYj7TgjFFh9CH8wqpOXux+jH2E1bf0Q5vaLn662rOoR5qXZiUk1uFZlb8giQAami7PoZqciV
eFZShMYFu3df+pvwSw6C6Yjpg7W30U/BcmZ0NSRI/2yqVN1AwugFqVn5IEQjDJldhXojgaWglq4r
cs3fBVtzT09DpJzaup0DNNH+SMCXQiq/47JKNQY0BFXAJkuqmfMElVMtgzLa0vAaxKW326Y1it50
9EaqNJ7zBxqwAVZujY15DYYhrbarAO3bMDnCzB+qG7gq01Fi1nW4XPj0xLfDCik6zh+8W0SAF++g
a2KVUzDbVcPspsaOa82Z3aIShEFnhWGAVh4iWqMOhBAg4YwliMLqCm1y0giJ3nbjA7UMvvowS9xm
p2Fcq43fZq9QbbVJJ7AfGqUWgbiHLUo1ZfZNoz+kpEymnVfOpdzH2HJwcSzfsKVtylt49wDjH9oR
PuMwJVUmbA3SEYuYRH+N9lSIphtrd/h8GhFlkKoeocWE4wMCgfqAQKA+IBCoDwhEY+bTTidKV/AD
DbNaDnWPiiin1L/E+fOhlggG48uKtwT2iIdypAHxL0lliWzRGhAm/sE7wsEr/sFSAGf8g14dOKMO
rg8VWky1qFdUhJnE2+sfeNptUXNaiblOb3KlNUtEncfA8Q9+EQ6c+AeHH42Ti1YLUVpwvdUW9pJa
ZZTqPpHmW1TOqP6f/piqj90kYGHgGHFqAuENUiS4GgV0sK7Wj49UHi9rrI2gwXS8bKPqy/dilMcH
V5/CCXlwxEZA1VER1Y83gRqV4S1njVqqYJ0QTrOi9VFiLqc615BvZFZU7aRfmW4DfSC8SnR3gwRq
iIqo5mMpNbK0+QEFjEqrHKvs4SnE4ebwCaIhSqLXRtj4B58YBqMYBNCjuzH64GqqQbzBwkVFBItb
cLVq3cS3W80Vf+0gdBynb3iN254nfiXx6BDCxD/4xzBYpj5thd620Qd38EOAvidkVESjXx+tzmqz
09O6dbmUs9AUvEPAbr9l82nKW4mhgV8675zbf1fVpIKXTA+PqD43N5NQ5fLmVIWCBYphQF+9uo8P
Zvy005ixhTzwrafGR0VwGYSKfwhMEWr+EKIk6gpEuaL84x+8Ihz8n3rEPyCCAeMf2hEY/9A0ewnR
FgrR1GR3qr2EaBNg/AOODwgE6gMCgfqAQKA+IBDRmk8HXKt2rtpVDnoIskVCYITa0sFJDBV/Y54T
NuFLHIh5E/Z/sLHjx05g/EMofaijW6rTFbaO/ENt6eDImAQrtiNsIpiMvprT+P0fXC4BnNgJ3P8h
jD7on5bN8DBjywe9NwJ7p1TusSpvBVHPnyqtZv+HwK4SJEzfYPf4pfX+JVnX/g8+yesYZdFw2F7f
iwBdsAORKX43r2rt8Q/qP2dvHC7ooRH7P1RDTENtdRTSvgttDIbf/8HD3tG7rTbp/W0ipKfhVpS0
t5v3Ul3xD64bQTxWqaePUz0rNyhLGjREgBJX3+CjAiQcczNRVfs/UE/fdg83cO9+OUKIlN93t6tR
U4+qs5qolFvHNEibpPXfW5GSanqmetDbYoiCc612/wdfY8mfU1XxJnf8+pK1kXHVwVxzMed1nqmi
5ToWuDSUhC98daLW276xB2s4y4QLS4HQ6bA9KsY/UL/pUcTVgYZs2jTYxDAw84ZaLY6ID9IexlKk
xwczEtc2uBJtfUl5Vn5AjDiHQEEPDZg/hIp/4JbGhzBYeY2IgwDMm7D/g0M5qRFei/s/hAHGP7Qj
MP6hGfYSon0UoqnJcHxAIBoJ52/zRWbNFccHBAL1AYFAfUAgUB8QiKBw+bfW9ot2FYIfqlwCtzv4
V9h1gRtx4bufA/XcVYLH3L09hG8khitn3P+hXfShbuAGP1T/Pcju4F9h1wVuxIXvfg7UUrqKWzqQ
SgXyLTvg/g9taS9ZN3gwN3Ow34TAOz7QKvdV8GAX7Gdka/vdVq/s/Kha3fO25/4PbTE+uOIfnLs+
VBX8ULPHQBgHOBKYg37Py9ohHiaMlV0AMwT3f2hDfXAaNoRXnVXv+FCLs7fDzS7IxiZ8q8hPgdze
Pi6HbJ7HkEnFy5jnN0Shuv0fvH2QaK31i+Dpgznt5f+YsW8Tq7zjQ90MggpRA5zHuquhz0YRhDvz
Id7GmEVV/Mrl2knC8HqsYv8HjzFYf4qq0Fh7ydWx+47BjQ1+MNeKquVbXonhhY1VyzVEUgqukJG6
7f+AmtDo+bRXxEMtwQ+0VnXQHfwDBiVwl5A4+zkE48plHmKPiTIprU7vKj/FpaOGjQ+u+AeuB33T
gh+4QQmVSuVfdi87PxjzEHm4ghOCxz/g/g8tAPq3tiPaPv4B/VsRdVWIpibD8QGBaAowPg6BiC5Q
HxAI1AcEAvUBgfAHd/9p6y2fH9AFY8GCUO8fduV9Dw4QxVAZoVKakgX8+dZg+0VwwyAqkDYs/sHx
+/zO+Afc/yG0PlACfH9/TpuxOB9QEqaWuREGVfywa8iUNv2toDhB94vghkFUIG1c/IPdxYxy6wnj
H0KND9Ya1Dd/cO8G4fXaXP1VmZ5aejOuulXRa4VKGeLXW0PsF1FVX1ttB00CPKEc3yhSW7Z1gFMH
bfs9vNjq0lXSB+IaBFyBD+AbCMYNlKAtdkY2XUtoqFYX0BirstulYfaWIKH4RckscpbFtt9D1L4/
WPVB90Mm2kDu587q8zvSbnoXM8q7qkJbQqSszh4LYOJX4Z9Vxf4PlPi6ItFgW+hFREl6IcJwxT/w
dtbgvR1XY6T+FnkUuqiwOkfCqmWwaIbw+z9UyCEQG4LRQtXMp4M1C85UkPi9B2t4RAuGB4tu0nrO
OGqKy6j7/g+kZrMMwfv+QNw/RUF9FmL8qDgPW6EOPvEPFRp6AKrgXBszUNJ6iILwnD+UrwjfMCbU
XPArr3qXqTj0lo0j7LER1NyhNPRmhGFShg0CCLZfRIjNIqrZ/yFk/AOvu6Ek+NYXCAUdfkuoiIgC
939opr2EqhB9hWhqsjvUXrLNjFEnIgxS1SN8qdWNDwgE6gMCgUB9QCBQHxAI1AcEAvUBgUB9QCBQ
HxAI1AcEAvUBgUB9QCBQHxAI1AcEAvUBgUB9QCBaj26sAkTLkCs8jOMDAqFDWohaiXB/IETr0F86
HN346bQK42ogYXmgHlJxkHsEsZSDrEbZJ/YDlPI6vSQIT8gKbbyVKjaQFARJZjV9SpBmlCsxKSv3
E2mngNWAxIVTMwafXFIUemWQlTyyRp3Y0MOusz0nlHqRnxCEnqxyUy4JYk8OiMAqryfvlZOFntV5
b85SeDXvHlEoqYJle9R6Z3SiNfeEdqHT6XnWKH39QXeipqFdknm6tHQAppeMq7F7zNMDoJzmrv9D
gdz/7AsTj3W8eNeDf7K0BB29m9tyskOlGbwVe+tTe27KjDZReOdzrdNvue+N7E93yOjrtPvP5dL2
xt7DN1h72DPGZFhaWvrRvRfk6pmnDt1Y/clfyDqfu9f/fmB0rdB77NlH/t9nt/U6sWD5T4+xTL9y
/He/CasF0pH75uXfUeqKTN2MHXmiWNr4tddlwVvzyvSszg8/1sEy/bNX1MKztwRPH78hTqwW2NVf
HM3FQDlLHQMze01eBp3uP0pqnksHYClSra9nZ1+0CsSbPzwhir3A3lQaZEkUpJR+++BCF2zB8UX4
EOzAp5U7uys7sDeuPc1PxVPS9IZyenZiuHXyrBdXFqAL5NlcrLgJ+WLsDeXXpD9ozN8+MrtaA/PC
LI0VNww+n1TM3wIU4fhx2DXqxIKHd1UTGUYXGU0RFkZB7XuKsLgIx6EUew72ip5ZlenzWp2zTB+Y
NcfsD8HlBUajEuYU/iAXLKk/6KD7Yy3PyEEuRa1Ebn3om0+cPdLHangaenOFjfFNo+ywAB2QAzgH
n4GPiokcdC535oqXjadvGAzeC4VWShQ/M7cGxQ5JSOaUy3lWaMj+RNfpghSrgfXDHQnxCzmDT0mp
jBKIMDADMaNOLHjwLeX/j0AqxahKyuER5YZ6dg4elSFXuOyZVZm+U6tzlulEfMV4fE7jyvCoVgr4
UsKS2pDXoFO57YuePuzK0deHAiz26i06v6/3t2HX1IcUe+0jL7HT38t8MTG2D+L7pYPC1xU7GGAS
UuYUHVpqFV7/VxP/HqYmv9RzTGkA+dPAGsq6VrhcPlPT8LwweTP50j6DjwAvSax2rs3ddyZzzagT
Cx5XM13QWvekcnhOqykVh5PSgfhBrfI4KNPrdQ65rczL5uMpjaui/iCNsLOBv7Hq4nrKTqdy+1/R
04dSR/T1gfUlR/UW3X/fZ7+hVanazAGuPbjxWxlW3YXYImwzq/Vy/sonNj6mPM2A+T70jqtVSH0U
/lTpnRdYCWG5f/JSuaGMTG6lamOeV7lqfGj2sYHZTiATP/j9yX1Gnbgwq9VdxmzAGe3+Y8XLxRtb
V7c8MirTX7ug1jn8cEI86uTK8Ey2t5DpgK3f5bKx5h5BdHdGXx9YT5SDk+rJJnz8xxY9yUHq8cJm
KWZcM2NETE3G9F7sXjM5tFrrzebHpve/b/lNupta+6gaRiPV+MTWixsdXWyYuHHcUAROR9ClVKdq
9WS1yu5QbpxgJy9txiaGdj3fi0Gf2ihs7rLp3C9Yv52eUJio1RxblzdKnXD0jLKA5mKj05l5Rq31
nYy+PsRheB7m2BvPMdv03vLUWFkLSQjy96ZEkMQBSZ3s/aIII5oJKI1s5fLppHK6p5UfvaXfGBxm
Jr0I8z9kkuwtrVtnkRKb29QCEQ7+UDElNT6SuJyavMl6gpk8a/VmnTgQg+ER2FIOH4TPKcvRrMrm
4dvsyb/dhsygVwdZplfq/Dir/F1YsGrm/DB7I+yxJA6mpiSYnp5WZny2BVV2odOZeUYMmzPR14el
ixunL67Bl2fvgfHMP89Z3tAIfLcr8RSzP17tutU3yizogc4VxQ5Wnq58Y+euvovq4s02/HELV/Ce
Xxu9eAtuXTx94txNKEx+0LrmXoK9NTG/dfHwidFtg0+yY//mJQnWsif6L7xi1okTL2c31lmam6Mb
G9lx5caNc+uns2zQmumMgbQW98iqTK/XOTNhLbbelezpDSafUorOtY2Pl9+So4HpdEaeUQOJnLtQ
8O/TuaH4WiDC3uL1FCAahjR4f9NdPpivNmkrMLD7L6bbVR9g5gP5QHSJeA4bbQMhlrQvD9zh8Tt+
XxkE6ChEShT50pPtqw8IRP0HuzbY/wGBuFOB+oBAoD4gEKgPCATqAwKB+oBAhIflA6Gxablxaa7E
VtpvtOH7kep7J1t2bnbfrIW5thO2g7m6uTXgHoR3rD5EdtNpfTtsY1dsyrtZA4iFnbkjrbnHKm5R
e8fbS5RS0Pa1V88ct6H8gNFwKesM4jUakTr03jo7YrsKPjYi3rXjg707Js7O13ph9qaER9lYlJtq
fUwZm8FFHDdRHVAfvDpm7RYllPAJGtl0lDyJfaqga2E9zCVKnOpFUBVQH/hzTe4FdalJ4yeejjGo
TtmR8gklzVBtRNvqg3WCaW8kxKuXbZwqVPOskfki7pT5tOcIoZrV5hwCfMaL9lEH6iEnAscHu+2j
zJTVC7dJ5DLlG2ovUW16a89Dv6K1foDQ+XCZI+44YPwDopXA+AcEon3nDwgE6gMCgfqAQKA+IO5Q
0AhwgBejUAiK+oBA8GD9/uB0Bwr9qYsSVxrzW4ZOoEcbcEjAFYpgLYfbec/iaMiPU7CyMb+0W72v
/EpD0YXpjteHmkF4GmL3OSKuAc5KQjhpPFSTWh8R4CexfUvXmzl1uO1xU6n/UB1QHyydJFVbhe6a
ZJ4aTcp8YIlSU66oSW+0UUKtHa6royfgOx5R/St0fXy7iXNsuZM/Q0diAhGJQlTQB3cERPlUUwzH
A7MvJrrx4nL+M0wpavUSJD4WjsUEK6tUOZGRj0NRPPiSckydyssS5uBTmne7qtQrlqq1LOpRCA99
oMGqjlC/OiVcQ4PYj8Q1BBjmC3E5DxFa8f2Z8wBSVYvgCQHGWIe4Y+0lM5SeVlaROjqEGrNwwp1z
BOkUSN17EMJfHkDckfOHAFE3IRokp1HRagZsm73Eb+aedpivknFTUYJe36gPnEZMicfQQAk3gcVc
Il7NkATKyDH2BIjnJB6q69/P35mDAIkAh8gVgqsPtggI08g2AwXUM694AfsvVAQIJDACGYgjFEG3
oSj499Oeq6I2Nq7FggqlMcrz7tYU25efULHolPc7XS2YDdt+iquaNM6kVcU/UNJIGUNyCZsbxQ9t
rpoo//oUCVuHtfUZNfY41PzyFPyN2tK4kob216AMzVCH4IMdbWaH9K5XkKb273UZHeqaJvT3aVIH
ivrahSQ8W9SJer050uwMa01eIQ368yEQqA8IBOoDAoH6gEAEhff+D/b5eLiFMZenA3Ut5ltcTHnT
HIentjXCoXK8g3VtGdeTvKeW1MtlLHjKCMlRTRri//2B8iMYQkvu1AdeoBDxy5dyvmCXD9Q/3sHl
kItA1GAv6Xs5lLeBsG7xQI39SHi7Qbj3gTCYWB8afKm3OnCUBds1oqn2kqOjLQdBaE4RlogH8NkN
wt5wbZEU1ngJaxSC23DyUYcg8Q6OkREVCVGDPljbUoV7rt0gAjY97o4/YVxQIMCHNfwRVkRd9IGG
bU6Ue+q+pl6TjdAzqICTGDSyELXPHwiDdgjoGqQnUNsgIR6PnBe8aQtnFzr/2QM/DaLJmJGEU4OW
67R5SNtutK29FHRdhrjNegqVJ8eUF//QAG8URHPwBznpfNF9e7r9JOnktXGqbddGqXXDWWJzbLVe
Wc6Jw/nVlqjMWOOrLTaBdxdPPWYFHqpJjd/9sAmAJlMDkSQ55fAdCS7L6g1ZEp5lh2dFIWWMCtmE
0K8MESQOco+QZHTpvlPCTDvoAzHMmvKBmPNW/bps+5gpLE8I0afVxEpGrBzA4Guk5ZlR5Vw5AwHx
strAkQ+qQoOxsPNk77J6tkezNMhf9f0mOzy+3LNu0Nwff3tXPbkOe2nxO3uV0+fPfbWt7KUII+T6
KQ4PjcQQPP2/H1bPBpcl5VAcXVEOV1LlnU7iCyl17FhMQSEGPy+y06VUVGcUbei/RBpIjQiH5b67
4XnVTtpV1QGmUuohZaHZTUFMvzeZTqdLjseoD4h3DYY7r98aUuYI3Ve0G5mci6YrB7J+Ojs9PV1s
t/k0AhEUm1Tt6mfOU73Lj80Pxh00wjAM6KcFGb6XQH1AvMvxwEsPpbUJgfTMLecC4JXCCaOVbfcL
TyUjLQnuL4pA4PiAQKA+IBCoDwgE6gMCgfqAQKA+IBCoDwgE6gMCgfqAQKA+IBDNxf8H36FQZiUV
uaQAAAAASUVORK5CYII=
</FILE>
</FIGURE>
<FIGURE FILENAME="Forest plot.png" FILE_TYPE="PNG" ID="FIG-13" MODIFIED="2023-10-15 21:42:08 +0300" MODIFIED_BY="[Empty name]" NO="13" REF_ID="CMP-013.01" SETTINGS="SHOW_WEIGHT_COLUMN:YES;SHOW_MORE_DECIMALS:NO;SHOW_ROB_TABLE:NO;SHOW_RAW_DATA_COLUMNS:YES;SHOW_EFFECT_SIZE_COLUMN:YES;" SHORT_VERSION_FIGURE="YES" TYPE="FOREST_PLOT">
<CAPTION>
<P>Forest plot of comparison: 13 Family history of cancer, outcome: 13.1 Family history of cancer.</P>
</CAPTION>
<FILE>iVBORw0KGgoAAAANSUhEUgAAA3IAAADACAMAAAB246EwAAADAFBMVEUAAADAAAAAwAAAAMDg4ADA
AMAAwMD/gADAwMD/gICA/4CAgP/g4OBAAAAAQAAAAECAgID///8AAAALCwsWFhYhISEsLCw3NzdC
QkJNTU1YWFhjY2Nubm55eXmEhISPj4+ampqlpaWwsLC7u7vGxsbR0dHc3Nzn5+cAAAAAADMAAGYA
AJkAAMwAAP8AMwAAMzMAM2YAM5kAM8wAM/8AZgAAZjMAZmYAZpkAZswAZv8AmQAAmTMAmWYAmZkA
mcwAmf8AzAAAzDMAzGYAzJkAzMwAzP8A/wAA/zMA/2YA/5kA/8wA//8zAAAzADMzAGYzAJkzAMwz
AP8zMwAzMzMzM2YzM5kzM8wzM/8zZgAzZjMzZmYzZpkzZswzZv8zmQAzmTMzmWYzmZkzmcwzmf8z
zAAzzDMzzGYzzJkzzMwzzP8z/wAz/zMz/2Yz/5kz/8wz//9mAABmADNmAGZmAJlmAMxmAP9mMwBm
MzNmM2ZmM5lmM8xmM/9mZgBmZjNmZmZmZplmZsxmZv9mmQBmmTNmmWZmmZlmmcxmmf9mzABmzDNm
zGZmzJlmzMxmzP9m/wBm/zNm/2Zm/5lm/8xm//+ZAACZADOZAGaZAJmZAMyZAP+ZMwCZMzOZM2aZ
M5mZM8yZM/+ZZgCZZjOZZmaZZpmZZsyZZv+ZmQCZmTOZmWaZmZmZmcyZmf+ZzACZzDOZzGaZzJmZ
zMyZzP+Z/wCZ/zOZ/2aZ/5mZ/8yZ///MAADMADPMAGbMAJnMAMzMAP/MMwDMMzPMM2bMM5nMM8zM
M//MZgDMZjPMZmbMZpnMZszMZv/MmQDMmTPMmWbMmZnMmczMmf/MzADMzDPMzGbMzJnMzMzMzP/M
/wDM/zPM/2bM/5nM/8zM////AAD/ADP/AGb/AJn/AMz/AP//MwD/MzP/M2b/M5n/M8z/M///ZgD/
ZjP/Zmb/Zpn/Zsz/Zv//mQD/mTP/mWb/mZn/mcz/mf//zAD/zDP/zGb/zJn/zMz/zP///wD//zP/
/2b//5n//8z///9BjlLGAAAksElEQVR42u19fXAcx5Xfw8fOfkEL9BCwSEmkCZLnVPkuuhxJEcTX
ubSk7ePRKeV8uiR1jhT5/rBdzsVyyozjc+qKJys5i2f5zqo7y7bkRCWreCnrJJfkE+WzQyKmgQXJ
NQWnlJwrkgEu+CGCIoAdAgSw2B0Am57vj52Zndmd3Z0V3k8CZ7an+73XH6/7dU+/6RYCCASifmjF
IkAgUOUQCFQ5BAKxGVQumUwyTAdfEgrdMfFiRtcRJmZFxRBXvteCRmPu5WFNfEkkFK+AY7xuRdgd
CzPxbhs5lCKOjunLwqJggwV3eeIDmafgj3IjhdgB8xrPyAjce1C8mJHL37hmQWPEkrIaevyge3ly
pt/LA+9erYBjX73Kj18sLt3YuN3jWMQL/Yf1ZWEtfXDgMk93BDJPzWBYXoICQIIJJwB6ogwT52mP
xdBuC5KhpDBYxJPkGBMuZulteBAeZPk4E46OCgNSNNzZ9akIK/VwsSQP6WRU6iWjUqhETyQGx8IC
h2SyIxpNpoFP2ox8/ax4keQBYIYox544w0RkjgkSVjjq6XRHj8gcaf/cExY5SjSSyXhEL5vP6BrK
htj44E1IRyNdQnONR4QeTJJDiRSFDUjHmFAsJxUsFa4YZhJBbRFOeZoJep6aYy7XAl3749H9nXC7
f6azr5OGUCWkvdbwub4Z4Ps+uDHR8T8P7aTBeSG480eFpf4X6K+1xcF9G98cWJGIhKAbPkL/FTC7
OCCOVhI9kVjnROzUfoH07DshGu8stFvLkloRdFuWRxZkaa5weeCwxHH/+pLGUaPzpx15MfT3+pc6
+5ZEOUUaQhP40fUQjafI5jPWhHH5bfg0JPtf26C/2/tiWVUO1fKCNvjQfGHlIJEKlnYHh07FxQwG
EXKewqY8LQq1ucs+T52ByFMTqFx2J22LOZi6BPthEP7N2ksr2rMIfB22wMlVmPwNofFLWPn9RAKe
pzenQ+LfuhT8Gq0pHubFe04O1dHLw1RCUFnIsQyl9QCtUEtEBnaJ5qUoj2Jsbk/8ERTpzXRI/NuQ
gvV0HpqVQqcgwT+Rk01USuM+evMb7Gs0niKbzygCHZZZWh59sHdaMARg8udGOegAcPz8WchdPJZQ
ygqoXHunYDWgTULOU4spTwB3O+ZpfyDyFHyVS96ZT1+hV5al/dafpPK/9SVWezg1/tfp1dRUER58
UCtZ8k83LlFlAjgg/Q1LwcMpPls4J40klMSQcNXRo9V4QKTBwlyK5/nxWWt5Mimp0kR5FI73bvxc
JMjqaIOBjhI6Md6/d1iZD8o0WEG2tCKb7xYCHQCyUgYF8YaEfBrlGHlsFPbA6ePf6lDKShgjaOxi
YK0eyzzFUro8vWmTJzQsyy+f8PkloaCyWSrs4ZlTFyaXtIdsePBDQxG2BV4aGVHXp5bhiuUIFRra
Pmxq1QZ6lIO8iNA+3DWUs5GHjQ0osdXCW4Irb1vFtaDDXX8oPdipcWxVZLt/uCYaR+1aOkX8R9q5
jwvsqGEsXQxyDHcc3AlH4epb+oZBo7UEtE3IeQopeRqT8zTzmJanOZs8ocq5RAR276KGWvTBW1ep
iS6Vsjjm7OkfywhPZ7Tljlb4JxNWNBhqh5h0UaZHm6FAY4JWoYgwjWm7HDYV1uSR0WbD0YJO9MH/
eEXjuEsRyEI2nxDbw85nP5y6Qe3YiV76exX27NTkUDqCcznaY+V3SyopCTSxm0oYTNA88TRPv1Ly
lFfy9HtNkKe2aLBVrRcy4nVmcuzgxUUY/69/+eT1+AoN/e7T3+Dp5cT9Mzceh5kv5p6aWWiT49+R
WX35LsgIt/Kf9P/iuzvGFxWiUpBMr3Pyr9Yojb+9uSgxXLyxI/ymnTwn5rZBRpZHJpaYWt0yY8VR
oaPnmPvajfhK4tI3eJmGxFGRzXesXOGffLI9/jiszV6+QSVfm1v95puqHEoRxw/OR4c+2UqLTSgL
GjTzxUuTswsBbRU0TyExTz9/3JSnJ2cMecrOfiNweWrZPNuas3DXwKmou5jbBh8b9oOjWzruZUM0
OzaRyoWLrZFbLmMeOs/5wtEtnciGW9kQqHIIBOI9uHyCQKDKIRAIVDkEAlUOgUBYqly2I8wciqeh
27hY7eBnlC4eYsJx3kVM35EUYfmoO+oDRZ0/mzUbBwHc+sKZOMasOSZ5yDJJJgt88kjJc/nO6O9H
idJaTOr9yNQUEktLwdVAvsgcKqYhK8XtYjoBOlilbMNMka+v7xkVgofRyrOTjYeZBE+LT4xLmC6a
nZxS5ky4o87Z0b8Kv2vp1u1f3v+VtYPbM/oYystoC/zt8Mm/WLr/d94oH9N39MJIJmPNziS/W2Qy
Ak3l1+V7Ms4F4CCALq0PHHv/+/c+dgl2/Ppz/2v0XEFJaIpp5NgL8LVVZhtIz8QoKkVRbMhY50gO
bT1066l3nsg/s+3C20LE6SfX0//ttqyMoXeOXJ7n61nTQnYee/WVyrNz19L/6d67kC98IP0WjVhc
/uQbvLxtqPu7bde/vW92ra7Z0Y9yX4Q1iI6shhTnIvon+SFFkz20jxA3ymg+ZWINwAdpimeU2ACd
R6I8pGORLrHridG+NxEWOkk5QjL5XDjG+yd8d7KD/tuR7Bb8oLKUPImHc6L8sl9dJRB9qkR/Ntnv
zgE5o78ezV80QsS03bGQ66yKZST6dMl+d0Z8HD4GKfr3cQhlFT5UtjARi1zww5P8/XQYX4e1lOPA
0cNEIBsN8VnBZy+r+J1JCMPcXijAhrShbX1bEQ7LHXPXUIQdHlmutyk2/u+BH3fMDs9EaXaY7iwt
y2NZxX9OadfRScjDnZJvVDH0PGyRt9atDt5isyO5xhmWrbBXaGC87FwkQPJDYmjYC+IOQJ1PmThE
wm8Zm2TxfP/TcN/B19bEX/NXoXP/qfg+rTLh0fjBdv+Enzt3gBoMB84VDsUW9gt77TZig4+K8qt+
dZ4h+YkZ/e5sETX7632+YyAnpr3v4Lt3HHTnDimVkdHvTo+HafMP0b8C/LJX4QNb+mSFFvzwCroq
k+qtAH/ovEl6NjJweld/LNS7Px7fv1PxO5Mg7tN/mHbAy+F4Flp7WvnClPRkDd5uxOznBO1BTjjG
CEX7ya7+yNzO/ac6JnoV/zm5UQrZKcI6rHyK9sKPUDs9f0l68odwu7FzucVx6D9O53I6SH5IN2ht
/7HY5a1qPmXC47PmFNNT8EOIQELacpHbQuMmpvSfLpie9G3zrmCZR2AL/S98H0zlRLEys6KfHJT4
1bmHzk9M9btzEsDor5eRveLgDNy9/pK7/lNXRqrfnQ6pX/IbY1fGNviBsW2aXyCtiSviY8UPz9gC
B7onQ3pBjWILl9PjR1fCGYHOJC0t2e9MVljYExXynRqL9W2H6EKkJ7yL+Y5UrA1xfkn09wwknLOT
Ca/sGz9NyyYxSfOk+s8JYOBVwUEcUkv9fV+AffFob2QXIw4Dkw3Jjm4u13bzS5nt9zy+ptuc+yH4
zLO9cO36xrW/vCZsum3bQX9Pb/TCZ8QUz978T9O6FDT4RO/Yeuv7v9wm/aId5vu/fKL36ro+wtV1
/+Zy1yfeWG1L/v3ndrz4IlxeFzj27hA3Fz/7xF3bJjI5rzSpSf/ODirjFVFi8pvXpn4g0bMV4PMX
zj1z9cqTggBSucgCdE4NbHs0seqGo66MyD+7dvNOE8e1XZc/NPNfov237rpRaFP4ZNoEMaVC7jWL
2Atv7rl895t7lMnPSCZjmvzQn8929O248BUQKZ5dF2tGifPuF1bjV2CdX3/2+ouX11fXr5+4OpM6
I1Tb9R1vnKj3rJ0yO3nn9D0n73TMzonZPrj5N7QsT78IV9eldivHWc6+esd0K81O23Mvvrzx2vr1
r3Ft019fa1R2DC8J2FvXfyE7eqZEA1PxQwoN/dqQaNc/ovMpE1MsXJ+gHciY5C8IkotVG2TVSUyb
FDSqREj766/EvjjYNfgi2yq4yxX0D8x+dV4KRPUTs/O70wtg5a8nlsTM/9476G6YPaxxtPK7I7TP
DtGRJ0//ND7U+Es72FnjhfFQyYBgQDYXTuV5iWJB8TuTM7VcyBV19v9uhp0MFaXx7wONGOVmx9ZS
s87Z4fOp8RxP2xvNTl5pt3JhLBWWW9q05v7qSmhgm2gZhOCOxhqWkSTL/lCwKkBoATPdoPohvQ4H
QPT0+77Op0xMkWP/nqZ4BLp3Sp3ObvGbCRPt2qAueii1QY8U4fAef73CplJ9qSnKZZfu60CC/Jpf
nVfIEgseVnZ+d4ZVRwt/PSFt7MHWr8K/dcUxpXG08rsLwRDM0v8G6Z3GJwy779OTMHVlJ4bE7ntE
91krU3P9/uD52GC7QGcmGVX8zqQ4sU/xhHax0fCMVFv5tyDFPyI+GVvNSktG9QUzGCqTnS0D8deG
nhZqr4fKJ7dbKQ7NBzs4D1Hmwm4xO59dg1SP2O5/NdaV/Vky1jiVu31hmfmz9E/hpbHtwKX+SMjk
2vmlpwTVGoPxbWIDu7h89KLmcPSz9MdCh9O3oD+1JC27tq2MjwB37usE5M8iTl88unzxFnDjt1+X
2C1d8OsDH+Jbli2rENpCueyLp1WxBPnPXti59XxFTWP64leX31iAWOoeiI4vfLycAGwCGFYol50X
VAGEtAvpxfi5b7rkeHT5jVsQH7ubplz4h9IuHsIhCIVh7C0dn/kLOQLqoqSQ1oDjFp6YY4bF3r87
x3HhQz3Te5fff/4s/PzcV1vVOD++Gs9NcNDRtnPpIp3hdcM2iMb3ibKcWdvWdab+Lg/tFt9+MmSn
Z//57OFfe7V7+szRhQu3lHYrxYm37Fz5RRQ6QsMrQnZGW0PC/FR4su3Mxp2PnblW58y48SQQnLne
nHPfJcUuTX7pgtVKchIC/n3E5kE4ksl/4ryXBaKe26u+xAkIupdzvsSpP9yoXLjYGvMwBxv9yDqE
YrOWRlsBlcWnWWxurbVtwcvXUmLx2bJx4rHZZimA+FzUlzjBVDkEAoFAIOzw+4GWrh1HOcR7DoFu
1Oi8g0CgyiEQqHIIBAJVDoFoPhjf6nPuZp4ccfgt/5BJKRSlUK6mM1sDj8pZmQlwpCIBPCQ0crSW
vOShGkDKcbJIo0hIr4anIjEDf5W0/ikX1AUK8YPXiSZSOY54aWBlWx/9UyhyftO3blmljKuWHLjK
BPCQ0MjRWvKSh1oAR8ponEUahYORHSmtJF0mdE8JBwg/VE4saMKpHR2tS7Uj5eQK0rpErUfnLMYw
Yqr12teRXzyIVQZqKkApR2IXp7YFWMpJyxMX0HHNuLv5FSnIEDgSYJVTK5cjxl5U6NcsOlmtzyNl
xrB6VBdptCYTv7oAr2abX9pgYdESz5OOesNCoUaSgd7K225V7MRc4CUBVrVMyrYEUodqI7qJSpX9
fcVNmauKo9y1ldEsOZ+CIcK5VdIyZaNZxMThKcJnlZNMSM6uxjlTm+I8tTSuDtUm85Caom/Wljed
FzhXnk/iJZ/gpKTeykbXwXINsWx9QKIJVU6rGkuNI8rKlYXhb0rV4C6RVK1m6gTVY0609T/3S5Yu
hlXbh94tWBysGolWk92hW+O3Hr84JysqOBrH+aRxhBCvMyu5MD0krErjfCsbzs1ThL+jnGLrGy0P
Iq1YCs+0B0Re3lQtG1MqTp4VGmZvdZzLVc6KU5dhK6PgnbORo3V640NOF022FMsKpKUxcLB7an7X
WnW5ImSgv9xmhsPQWf5dX3AR7BVL3PC1uXWu7mY7oh2LYBODVLjEgqYRjnIIBKocAoFAwxLx3sSi
fG2GV+E4yiEQDRzlTC9dbF732OwvarjXnNlfruIXc/74y3lI54ojV7W/nOwOYucvV8LCIIteSA4X
UHxSOdMeSLuKJJ6UoG5ecybqpArF9cNfjvOZI2csu0r85WTitv5yXGn1cJZCor+cTypn8pcT3eDM
nnPKL46YO1zXXnO19bIh4HFoqrxDsRbA8pdbjsR1VFJ5h0IqzVO1JVSrbhbUE1+k3y8H+jWGg78c
0Y9PxNAPEwsH5UZ7zRFwspHBH0VyLwCpqAERW44OcnDezA4vWSV2QgYExLR8Iv1uQn85u6wR7y3f
jetXTeZ01VivVYlX0S5Ezr0PDmeYeXnyl3OrNpwze3Sb81XlzP5ynH1dcOWCg9D9+bMkU8FcsGKZ
HdZO7BJ5VgPL+Mr0ztnTENXNf8PSYcpgXBWwjuTGa64Og5xvBLh67OF1wZHTuSwaE3mYNZZd2fQ4
1UNUqXLEsHpF7NqDrZFjEadhGlcFD0NSUneNs+ZIbDXOtz6J1MdtvyZINKnK6f3lgFhMTHQ2h7RQ
bIzk0muOq+mXaxy9zupBoGJ/OTcJFdc6nT+fB385KwntnqK/XK2A/nKbGegv1wDghq/NrXN1TYaw
Xz5BbA6gvxyOcggEqhwCgUCVQyBQ5RAIhAuUeBI4w7C1yPsxc5zirlWTGbj5K8vVbbGsQNZKHfZc
uRPa7FGom7+c/in6y/mkcu5AvLbekqPTvHmhueelv1Sxj8JAwIuslTrsuXIn5ExXzbutPv5yhqeB
9JcTvAma9UwCKx85g8syp2138HTMnKcB1fvYxOkuVdMhnmU1+8t57cQcJffr9DzO2/F5gfWXsxCr
DXT+csGStpzKWfrImfo+UtExc7XUuMqPYizToFzLWq3Dnqs3YfozFis4bZHTDEpX+kVKnwbDqCTW
o1wz+stZ5orYNwAfm6y/VVL9XsDK25Y6Z/L41RSHLtwhn9795arxeUN/uRoZlqVtl3OKGDyHOR/2
xFfYtuR93aSKzsKNA7jeQvSqBqQC04Pzy4qoGRJNrHIlXxSw86Kq9Ji5ZuomKzjTsUombnza9Hd+
+8tV9BThGq3lZqecy+ErmMfM+To/95SQq1TjHBNqp9Z5P/iubFfhSNF/fmhYqnMQyzPhbGwlb8fM
1dHZqmpW1frLeUhvdCB05TZnfHFWD385/+bImx3oL7eZgf5ywTEsEZtE5+psdSPQX25zA/3lcJRD
IFDlEAgEqhwCgSqHQCBcoOS9nJMPnC6i3t0DiMMHTUsDLDzo/PyyZfUUK/aXMwjgfbexo6NdSbbc
ny9nfUacUo8WFA0fHbV62gz+ctLJIIlgq5zpc8Bg29o4w04vjng7PsnCg87HrwRXT7FifzmDAF5S
uXC0K8mW+/PlbM6Ik+vPiqJOR62f4vlyfo1y+mKWfeLU0+b0TnJ2TczQHxqd6jjr03tqule2Qo3T
2pPXU1T1nD3tfCx/Mp5lQRGPGSKeS434U6Z1g85frs3Y3QRH+HbbMjX4xOn6OJt2UdIfGgg04GP3
lRo/xESggrN3wNthGhU62nEuj6/cTC/RdP5yi0HNvPEYEJA2RBJL1wGHD2I4VnUJMc7ql18Kqdvv
WR3JiglUzllSIuJ8eoruGyjy9kov/nIcKe38TSVnu7+yuq4MYTXKEXD87IahTZVoCuc8Uanb4EZ8
OrKp/icfSzMrj07oFXQvNh55Li0RdFH1e/nEXRuymLETpyrSryfUdJCriQoHSRArk57zSMTLZzKa
Vr8C67HaCnb6VMbTm7NSn/Iz22bTuLpP/e0K0ZeCUl9GVKxxuFRZi7mczvww2fgGo18auNS1Nrsz
6SQV1mwZowcdp34czK+Zrl+ueXU8X86N5MaC4nSn0ZX1l9NNBywOstPc40xVQvRs8Xw5/9DitO6P
eK8PrOgvFwzDErVtsxmzdUqGMBuWhoUQVLtNAPSXC8goh0AgUOUQCFQ5BAKBKodAoMohEAhUOQQC
VQ6BQJVDIBCocggEqhwCgUCVQyBQ5RAIVDkEAoEqh0CgyiEQCFQ5BMKAYjyLKodA1E/jbl27K40q
h0DUTeMAZoazTaNySRHKr+6Y7oF4YSPAdzDhYhbSUszOcBfNZU6OH2WYY7wQN9LUbvpyKXTHGSbK
01IIM5/ja8uRpzziAg/+kFjQWSZpitFBA9Idh4Ty5Y8xTIfYj/NFJtyRBcLQSujI2RLX4seZcDxN
6Yj1JOUUsh1hpsjr8q3FlxBTZYnTux5KI9YDumYSKBy7Jfx7431jgW5hbVH1NpPphZGM8uvgPept
Lwi32ev/L0/ue+6lgU+3vLz1gW9lMtCSWFnj4y1inJ7F0Dt/esc8T+PG8jdPNK/KZTKZ7/30At/K
d76dfnd9YyORTWQLNeXY0f/cK/vmaLtnt4kF/a2DkNE/n/l2Hw14ZvjLr8CtPGnJvnLpT4QyJ0Pz
of3HCsXlT77BM7bEtfiJvuce/tXja//jQDZE6YjVOgJPDM+FB8Rfcr61+KKa3qHIIt3RUgnvG3wj
02uUMChj3OtbxK5nZXn7SnMZlsfC4QTQSqRdXjTMRFk5eNdkG6zC8BT8LqzDnwkhG7PrsCUiPc0N
RdjoyLJwe2pgd1NbJ9kPj8VgqTA7CTTD+dnbUFuNgw0YnoM1Oo7lJQ0bND3/xIbwbxT2TlFJCjC5
F8RusgBTUzAMxdDzsCVsS1wff3iY8ipAdkrL0e/CpUnll5hvLb6Aj4LxjpbKFTgZXKtyfgu90r9f
sU2lcp0TsVP7O2k1jEAim1/uVzoMHiahBaidfAa+An8QjmWhdaY1W7ikPH1bIfBByDe1yu0aiMzS
S+T4+ILwc3et57shyI0KRZaUTPmt503PH3hH+PdhYFko0v/o5WGxhQl3Z+ARHrL5S/btUI0fhu5R
yusRoQqLyuMzElUt31p8Aelr6t1V6Xrk6LkrwZ3Hwbz8N9XZTCqXh6mErDS57Yk/hg1V5VhaY3te
pbf/OfXN2MHtENkZ3cX8nTCXABgEtWNpoaNgMw9yq6nTwvX6vxr4gjBHXdY6/drgyvjR46k16FkX
p/3pmPkjkY+KJTspKZA4BD4vlbiIffFob2SXVAkW0OJfGb/3eOoKRCC6R1O5IYmqlm8tvjiqqZW6
tEW6nnyo//3NUIu3mknlaD93QFaarnsf/4FUK6Im0Wp7YPnfpWj550NT1BS6lb+Um/7c8r8UnqZA
XSditRptRvzjQPiAmI0/gG9Tjbs99OUafyj1hYHH3hwkkJMK8P64dawxqQ5Sqo6kpPBPFy4V5lYv
r9oQ1+KTgTcfG9wOX08n8qkWE1Ut31p8a7AP1NrOrhQt3xNtSvGve2dLU83lIJuFw+LNCjz0lk4V
s8A+ml8phpTfABNhdjD0vGQdfUBNDi3NrHK/o31OtwXSt+HU4Roz/KIwlyvAgaNJYf7cd694KV3n
EqpFqK9sWqq0FiHgEL15dSU0sG3Dtn6V+AzMDdN+MrTELxfVWj8kEGnR5VuL76nJBAGPbpfsSqpz
iYWmmstFYPcEjNP+L0vt/g9oKyHCqliM4X82FIZouDsqmlv/PAx7pCX06J7VbC4p9tB3WH4Cummw
Idpw0U/17KbTn/tapqO1r4KcMMkaGRkR5s/yxWLGt3sPrAqXj8IJ4V0MLfoJeJ0++ewapHpabSeK
SvwQjOao4kbDPexQVBsEJ3bTmhUW/aV8a/E1aD+iTM//hXBQa27pe+Jlvufjgf6Ae2lVZS4uH724
AN8Zuwf6U7+Z1VXeHvhxW+yrv8jC2bbFzr0ZOn63zgpzCeHp7A/Wt3ZeFC3oNfibZla5dXFW2nFy
Ye/FRYgMfKLmL6EWL3QdulB27nE6vby0dw3m9y4vp/uFgLkzS0fTtG2NtoYguhCxSabFX0gf6rrw
U4i3Liw/pNbqdPro8pl5Xb6V+KOW1DpCCx++GNwR5FFxRnsnCbaV1eL6vXV2W8RdYScK11lABB5J
sD+gZmZXrtKkDcVTD8O226Fgn7zjXuVg9CM5V/FikSy25yZAuGi/EtLxo2GHlAy0BPU9UEfxKgvv
GZVDIJpk/G668+UQCASqHAKBKodAIFDlEAhUOQQCgSqHQDQGur1Z8i4Z5a0Bp74+4Mq8SOCC8aKB
k4WXxOHqf4i8zFLhzOH7F4SzypFmbyVE13Nw9c+NzFLhzGHjQrg1LDmOE1oMJ9+ZgkF7QONYxmzM
IEcCMOQSdWzFMQ5RdpQz9tZE12GXjBtqT06sYjbOsCT1tyaNEhDTkItAuFA5cGo2VL84m3bV6EZm
0HrSiLmc1PUYNA+B8KJyxvkIZ/egQS3csX9oxLBL1CtalYjKVM64CkCcRjSCsxcEwg3KvZfjSqZL
6nwOHEa9xkzlAgFcqUR4HeUUI1FYGBF/lNqOJjtSjNlww9IgQgMEklkGoCgQQQb6yyHec0B/OQQC
gSqHQKDKIRCocggEAlUOEShwgSP0cuAk0lNClUMg6gr9eznO5ObleTsJV7rVidP7sNGL4tRWGkV/
Z6QibYIhNolkoqXvwkrocqa9WE7SqBfcVoOoncpVDWKlhGDYBl3qSKZFUe84Szo2dDli0Gp7upqH
hF5ga2m0i2EbNwJRI5WTxgOxxcnbJ9VboeOX915KD3SDgvCLU+MrakA4/XhRss2+nMu5pBemdk+q
7wk06hZxUcuaejIXPELlVK7UY87Y8YPJY04bUYhs5ZXsgdYcW3SbpYmdfcoZbFVNay0SmWzQ8goj
0NI0zo00qFReu7QK2/d7l5Bed9vd6bTRMY5zKm5iaYoRh1FEGWpsdieq7CwTqYITp9rnrDc/Wo5p
eoNV3GSK/m+IWo1yynd6dLrHuRtyqxqASemcy30i9/1sJS50BDyIhEBUPJdz0Zg9zK0sGqyzKWej
Gi6sRpsoZVTGkMr0DRW9lYtA1ErlwPFdAWc9jSK6yZL+1qq9Ewd1MCfh3CRyVP1ygxSxNisRdZ3K
vZcJ6Sm1W68w6Dzm1AmP6g4m3tl5pxmbrAvnMaKsdpoiSxQMLntgwdB2DV+jy0kLqlqAg0Jx6mqt
alUSnMuVXxswvVn12GNxVp9PbfSqRxXfQzUkNVOoyF+unJ3mY479L18OX277rXElb1Y9dlL6t6w+
dG/+dJGc+rbX+5YQfdISCp43fHEU9dA490M2VxNNRjRilAnaGFeLpJ53nxAfYvhrRxPvZFHtAjq7
Iw3l7hOVMklxWzMCUVegyiEQqHIIBKocAoHwBfbnyymhlSzeluyR4krebuk281txdfCh8+IfB+h6
U3vYvVmtgEBQ81ZFUuL8Xo6z83Px+mrTpHJWvqvEga+lDx0x0iqfhsOTFRHNYVjKZ8Vpx8zpj5Dj
lDMTrU6bKz1nTiGif6jQ5Rw0vaqeqSZUEQi/DUvTcKF3oja5zoHDaXPGpm7wvNP71+m91pwsTDBa
k57845SBHVUPEWyVKx0vbMNKTptz2botHdRsfd2sg4ijshHA04AQTWZYEvdnEetiWhqWdg9dGICE
s5q4EQpHlcazOAKNbOAI1ZFHq2WDFRs0IW63L2oawJl1waAczprCiSilLT+0dIO1ToMIBpLJJHOk
uyQU4G7xXxNyzDELEoaYScMFREIO7J8zRq4FD59UTl4TcaVspafNcY6GIVcSpPnZEQuV5NRn1lau
QxrUxIZjZKRwfqUkEKBf/NeExMKTFhQsyap3/Y7sP1syQCXO+M3DF5Ujkq+AfFFbLjG4EOh/6e6J
yc3AkEgjLNGVli/BYqCSY3JmruDgOFCSRglAA7OR4HhqmsXCMdr6WSZ0ZFQYP6T/jvDAH1Ge0eDh
ozAaYyJd9LYrEs6xR5hRebCJ0phRkdpzYYYVA3MiLYEM38HEKY9k5xEaLR3V845vl01DjcdxjUc4
nMvpePSU8GDd8KhW5Yg6pKgXoi5TyL+18UVNoXsijUbaQor6iOgJqxGVcYqUjl4GrsaVEmJn3oKJ
D2pbw2dtp0MAO8L5yAsAy6/zP/hzaQQRxpDU++B94/D9hfw8UQI/8uNCNEfvN66fZtdPnnlBJhKi
MUPi3aMzHUviTRel9WExTXuo8KqwCNh2kjkLi4ye+VxbTrzK/E08Zk6zW3U81hQen5/pWBZvJHlL
eYRqYlgGGOgf10yTua0PxAH6pmDyhwDth3K5H2kPTxWAD8F/CEH0sDrVGgZukF7n2eH+DDs8KQeH
C1B4SrybZrND4k37P+Ryq+JdZAoSEXqdZF/7F/DDGwb+8ywvXGT+jjxeV3lk2OygxEOVV+ARVnm8
u9lUrhL/OETD5nLLswBFFlhqwF2Nd27t0R7++hqsz8FAMpkcVYLSnR2i1SaMI6wWc3Y9u/aAeKcG
Xn26S6Y1yMKBovhomM9+O2fgH4puES4yf5VHxILH0G+X8lDlFXi02PDYDCqHaDakspClLZZdudGx
qIWyoa4n6LMRqpdK0G+3MItWBNr/PMQaQ9iVme9IUcey6jL+KsmbomU3ujX+Ko/bVjxGLXgo8go8
ivKISz7HosohAo6/iMIeOqhEWfYdUJqwMM7sfQzgGzyw6npEMTRpuTdj9q/N8ydK61/fLxLKR2Ei
LwVuiZTYNFeWNf4V8HhHEja/R+XRHvkuoMohAo7+LczqCMBP+pjOuGTwbRX+vZmiE6l9XczKWSVi
fP/WZ6wI5AZvmkIEWmmAz2yFte7QA2tS4OTgT8wp2ac1/pXwiEs88ozGY7bK0mjBuQ4i8OhZcjV/
Gv3oSrB54CiHaBIs/MRVtMORgPPAUQ6BqD9wlEMgUOUQCFQ5BAKBKodAoMohEAhUOQQCVQ6BQJVD
IBC1x/8HPLiirqYYbc8AAAAASUVORK5CYII=
</FILE>
</FIGURE>
<FIGURE FILENAME="Forest plot.png" FILE_TYPE="PNG" ID="FIG-14" MODIFIED="2023-10-15 21:47:32 +0300" MODIFIED_BY="[Empty name]" NO="14" REF_ID="CMP-014.01" SETTINGS="SHOW_WEIGHT_COLUMN:YES;SHOW_MORE_DECIMALS:NO;SHOW_ROB_TABLE:NO;SHOW_RAW_DATA_COLUMNS:YES;SHOW_EFFECT_SIZE_COLUMN:YES;" SHORT_VERSION_FIGURE="YES" TYPE="FOREST_PLOT">
<CAPTION>
<P>Forest plot of comparison: 14 Mother attending CCS, outcome: 14.1 attending CCS vs. not attending CCS.</P>
</CAPTION>
<FILE>iVBORw0KGgoAAAANSUhEUgAAA+QAAADwCAMAAAC+LF4zAAADAFBMVEUAAADAAAAAwAAAAMDg4ADA
AMAAwMD/gADAwMD/gICA/4CAgP/g4OBAAAAAQAAAAECAgID///8AAAALCwsWFhYhISEsLCw3NzdC
QkJNTU1YWFhjY2Nubm55eXmEhISPj4+ampqlpaWwsLC7u7vGxsbR0dHc3Nzn5+cAAAAAADMAAGYA
AJkAAMwAAP8AMwAAMzMAM2YAM5kAM8wAM/8AZgAAZjMAZmYAZpkAZswAZv8AmQAAmTMAmWYAmZkA
mcwAmf8AzAAAzDMAzGYAzJkAzMwAzP8A/wAA/zMA/2YA/5kA/8wA//8zAAAzADMzAGYzAJkzAMwz
AP8zMwAzMzMzM2YzM5kzM8wzM/8zZgAzZjMzZmYzZpkzZswzZv8zmQAzmTMzmWYzmZkzmcwzmf8z
zAAzzDMzzGYzzJkzzMwzzP8z/wAz/zMz/2Yz/5kz/8wz//9mAABmADNmAGZmAJlmAMxmAP9mMwBm
MzNmM2ZmM5lmM8xmM/9mZgBmZjNmZmZmZplmZsxmZv9mmQBmmTNmmWZmmZlmmcxmmf9mzABmzDNm
zGZmzJlmzMxmzP9m/wBm/zNm/2Zm/5lm/8xm//+ZAACZADOZAGaZAJmZAMyZAP+ZMwCZMzOZM2aZ
M5mZM8yZM/+ZZgCZZjOZZmaZZpmZZsyZZv+ZmQCZmTOZmWaZmZmZmcyZmf+ZzACZzDOZzGaZzJmZ
zMyZzP+Z/wCZ/zOZ/2aZ/5mZ/8yZ///MAADMADPMAGbMAJnMAMzMAP/MMwDMMzPMM2bMM5nMM8zM
M//MZgDMZjPMZmbMZpnMZszMZv/MmQDMmTPMmWbMmZnMmczMmf/MzADMzDPMzGbMzJnMzMzMzP/M
/wDM/zPM/2bM/5nM/8zM////AAD/ADP/AGb/AJn/AMz/AP//MwD/MzP/M2b/M5n/M8z/M///ZgD/
ZjP/Zmb/Zpn/Zsz/Zv//mQD/mTP/mWb/mZn/mcz/mf//zAD/zDP/zGb/zJn/zMz/zP///wD//zP/
/2b//5n//8z///9BjlLGAAAvFElEQVR42u19CXAc15neDwymew5wgDcAVoQOipftlO3VxiRFAgRo
xaBkF8NNpPVKri175ci7FUlZq3yUtY5XlZSvTbyyray05cQrexNFq5VjOZYjayXLhwhLwiERpmiX
1lKtZIAAaYuACWAe7sHM4Mh7fXdPd09PT88F/B856ONd/zv+9/7X/b5+DQQQCMRWRiMWAQKBSo5A
IFDJEQgEKnl50NfXl4N29tfNi8e4BuKmq5j8c4ywPSoKmzntmNsUROFjHU5SjhSQUknfLIN9FgZO
CMebR7RjqlkUjsdHylvOA3FBiOVM0piEYnkThBNa7tujRZR7DaI9Jgrx9gLZjeaMbaWGsxuK1reS
7wH4X38vdAKMu3gZ9xbX+SvHLVfmO+YIc5vhN0+cn82px5Zj8wuk4dyag5RfWX1yANwlKZSigskD
v3nznoN/mVOPly/NLb72ni+slbOYJw9sTn4+El4NGaQxCbUH+tdJ+7ja7LuuGofx8bptVbnNhsXU
fZnkilt2l/ourRlqroazW//m+vD7YW2Yn9wtigneoSajYoKIkSS/NxKNtOpuqU1RSKRYNx0W5VGJ
eY6JDwHw+yCyaylMTAjH0gK74j9I3S2Imynm9aFohEAuJirvI1p7I8lj/cvaMQNZmOlPO0mZgpsk
KROCJmVLq3hCkjLHbIFokqcvyZDifniK6SjLRS4e4Sl2MD9xaaTc2RNNpvpXtOOnYQ2i/atlLeSd
PT9Jhmd7WtX8K+XKx/eoZkPMALNn4oIYHZAKjg9tcrnXHVp7U+FkvOeSmk9jHUyqnqKwYWgrUnal
doRKHjyaPgwfbGLHlrOxpw+1sJP1hZ5D60tHpV64r/upDd1t9/HY/KE9sNT120TXDjn0+ljPndBy
/On4oZYMQD+/dd1sdqWLZNkV/8Ges82x47vZ/U80H01DU1dsXQ65Bm+YjmE4eFe7o5TpOyDHO4DW
Q/GoJOXaQs/BjaWMJGUilVnuXuHpSzLsORSPH+IpXtbMctF0JJZi53/QvdRyZIn7jsDrYDw2woHo
QJkLOQLvYHlgeVXyr5TrDUemzndfp9m4rAxanskudT+SVYpSq5M6wxrLK6tWUc2nUgcL3ZMtR/Zq
NjqEDG1Fyq7UjlDJg0f4tfbRMDtmYCzB/jCTmF1NhIFXDhyBAxPssCq7XQtjaXbYgCvWvquMfOOd
sAmH4MAYaENh+szdCVjX4l+F0TE2SDOv0yykCGMT8v0eSJqO8yK8dk085yAlGe3o4f7SMHaOpQfw
bFj6Semkr0rcJcurpDg2yqJl7nKKoz9j52OQyP1V2i7hhWHo/myZ5+SbPK0kOyj5V8p1Ay7/4XfT
6jT1mpF5WGlMJOBhQ07kOqkzKNltUPOp1AHAFUod8Ox+9qXnLW3F3I5wTh7cnPzhZ89f8cp+GA/t
uvObeyY29sCdIP12jUvOd967R3N7c9d3vgPn11vGjnZ+PLEqO3OPb+5ivn69rsy6nv3iE/HLrh7n
V/wX4oGUeHeNXydHyLxd3PXyvWA4hkb+4tyuK2dy9lK+sv+Xe7mUTTypQZbUPSD9ruZRtf7L//Dg
Zbu0FJt4is/LfqQUv8nuzo0f7fz8Eu/N3lQSVI+hS58Zv+rKL5Z1Th7iaaW+8+t1Jf9KuS5d6nnl
EzvkkuyfH4OZe8k//2bse1pWlHKvP+tQza6ST6UOEufUOmDZXXwj9Jf3mtuK0o5wJA8ch4ezQ2Hp
LJWC661TYX4T4DbZrRG+289s8NTkz0/1rJgKQfKl4CT8+nWDYwMPpKnukOa1Cd5qOkKSTr4MTqoW
HhKHNSmthb4Ct75uuiGJaU6RXrx1pEcyBQV4GxiPkJy7+HMob9PKwKt8EtqkSqOUa3TqF6eOqiWZ
inYTWIYLoh7sNrs6qQclZ3llOQ6r+RxU6mDy80od8CcQzV27LW3F3I5QyQPEvb1flqeN+87CsHUq
DGf3sMNjspsAe3N9MYjdHErBvzP4EuDsPhaeNWClSe+TlUv6sXgn+7RXaSLs2y2fxQZXU+m+uHaM
9g0kwxB2bDe9IUXKvSw9M26Dt+alGNVN3v08xejNf34BpCiiwn9KJZlE6jHSl0w+CU1lLeOpocdS
s8nBmJp/pVxZSa6xXlDB3LDY0QhvO8tO98tF+ZhdndQBYvuTudQNQ79S85lR6+APlDrgoC+mc4a2
orcjNNcDN9fHX+r89io7TH46/a1LC6DavLJN/bMvnp/q1NwmP31ocmoutJJaue/NwZAcGqSg50an
5yFx7n4+Yrf0fqTxchhvGf3rNf5jYR+YfO6biteld7whdkpRrzz38FfFX62E1GM69VBThh0dpPza
q5ckKUcHu85Ypbzr64df3cutwftz/Mf83H/xeTXFtZnV//4KjA//l/RXpuJ81Fz5p/BHc1M//aZ6
TM9mQuMjP/1mOYv5PvKzL98XWlwFJf9Kua7cNCRebF5RShJ2HJmInlt9nBXe+OgDOb1O6g4rF3Lh
rzbFv6i2H70OvjoZ17Ib75pNTd+vthW9HdUcGpCggkBsbeCyVgQClRyBQKCSIxAIVHIEAoFKjkAg
UMkRCEQJSq7yktvNr85deLIjm8cFUV+uXaOM2j4Jtk72fHH/kRvicywMF3HaYwGn25eDlNAnpCDX
dyLPXTkzl4GZny8dtBAyZ7zdVhrnNtIsCHfnmACSvK3CgwAPKHQahQ9fpWZj5vjn5VQUYkXmNBUX
hYSWUyK0AjSn1foRxOZc1RTEoOSPHN6RferIu+Gabq+B33P8H7JzRz5a8z1ZP4Otw2e7So9a/hUT
n6M413QFne7vwKu90PsqOw4YArqXwfOOa3OhP5vIrBSpS4eb42fbWJSneK4/sPwxmPzMMcll8vqB
qZ8f/ldVbBfvg2875jST6FouLrZHjsw1H2pnOR3hOV1Z/gDk1uXxsv36hqn44eqRUA1KrvCSwyo5
lv1kHm20r4P1T9JyPZWz3SxJn4O3sxDfUH0DtJyI5mAkFmnt41HE2BiREIUWUD309T0kxnJVyeeA
tDI11pc2crUlHrCZE+0XUj6l+DpYfJH2At7b+/gXYOJ9HSzc3SmF1y4H13jjQaS7Dr8PQ+y3DmGN
F89qVSRSdbVHT8hlYITGz7eFzhm38N0VLnVfX2tcbG2NiCqxPgspTuLbCZKnh8Ob8C+Uxe0qH75q
GE7BcbecrstlOmD9loDapklMaG0Vbx/Q9Cc6Chm4TF7avBl+GNqUnK72zLGcpmtByRVeck4hx3LI
PFqB3XuEf1NB5wdPv8mdQ/AuM5N586Xu/wHXdj0lDwWzv4aWQ0/HD7bqHj4e72qqSj6Pvb0rB5Nd
L+40crUlHrCZE+0Tcj6l+JbE7PmjiwX8z7x4hCnLkRczh55ullZHc167FFznjQeR7oeZfoVZ9WXh
NY0XD21HlJ52dSGzkjVUt1znCj/foXfSOONg5rsnVC715lzPgc3Fno8rAW7jy7o3OUNbiM+y1nVb
KnNOdlH58FVD+g6IOGveADTB0gwrU06wMX5LQGvT62O9BzYmRlUCzqac03VYuZ1NYW9jMyU1px+E
xapm1KDkNrxkmUc7xdrIXRKrQuMHpyUq8/PWEBNj8CSrvASVC7GN+U2MgaEgJ0ZBrM6s/CC0wX1w
v5mrzWHkRPuGIZ/pxsSfsLouII7IxGkDMQuJUYmBLPHaOXTeeADpDr2W2xi8MLieOzrYqfHieS1e
kJwvhCGfBqry8zVZTZJLnPE/VDjjRr77tSqXmtP5Z8IapzwC0f1crIal5iNXQzR+cK+4R5S6fZUP
XzUkRzt6iGNOP3t6nhP95TI1fktAK/OJTjaQdWplLsD3+cdiYGip+8in4GA8uieyV5ByOlrlnBqU
PHzx7DAcMY1pvZA8zMz1obXJteFpqbNi17w3k4U+fPFlc4hkknWAG3BYbiRJbi4eNuUvmdRJS5Wd
k984vJr6m+FbNuHmm+EUl53njuPBwaOPXF7qCn5DPsk1Gz9TonYR59xQJpcZOrcOn7lZLSs5zNnh
7gPH0gGlG4amHiEp9LSxFijlXCKkNvBqMCVqxI+Yql4yymqU/BeD64tAfnfjnNRRSmUotxFW78mk
1N6TUrqSO8d9I4nMUAMsnwqPsi5mLnvL6kxG4vJz/mZ1lfwS+zftlNOnBzcW9TJNKjlNGstcyala
hHTkjvbBRljOhG+Er8Md2XPZmdXzUk6HqpxT4ys0Ay95SDLbVR5tuPctvYJie5n4wcn5i2eZUg+C
kgvm2sCM+JQ27w7JtwZUDyNVy21S6L2yV0g2mLjaHB8xcqL9QsknxzJceMODOJGe1p5IMsTFMX06
ReeNB5BuExt9mti/VfYz8uJTLs8gVH6+7SuAVCyPM64wzBt1Scz9zFJueVNpZdx5f1P46PS6PPK9
rbpKHh4Shh1zGo1174YlU5kqOb3eMafZ5YaQrlbfXwkf7dyQ+9odtaLkKi+Zc4EbYLIdNB7tD1if
Lc2fLPzgSF86+Y8sxG3QLk32YM8+lqE0nNXmdArDNgQdsofr91fDXJdnCoNdAxOcD23gavMuNnbz
M6mSzQsDI70Rdpz1EGJm6Igww8N19GlfYeZjm84bDyDdMBtmptm/Xnam8+JZGVxrarrmQAo/3ziy
6Vow93Yxp3DGFSh893wutRwoKnYke6MQu71drvo0heFJqdWpfPjqoelYyCWnw6uTIVNOFS79kGNO
J5M9syxbp/dJOf2zNRjqkHL6q8HW1AtVzKlByRdPLwufG3kOvjt4FdChP+F93NpLSw9wZR6E4U7u
ZfzM8skzOmH2hZHfD18/MgfdQ0vydxBCK8P9QF+8j/DBXdKsMyeXz8wBHV78gZzc0unZ6szJIZmB
bBImDixf/dLzqkN88AqYf+exy18qtadV8snjiw3Ff+hBnPAqDIRh4tTJ+dNzqsODg1fC86cXLjvd
HFC604MghiEswuDrvO52n35OeiB6Ok24raaXgQmfhc/lpTOonT3a2xodnn+/7qS0kYkzX1p+ed7y
6IpH3zi/fGsK4o8uvOsUm9EOhMIg7pZ62en/98OdyyPPVVHJ/5vNNz6G9CGs9y2xoXlDmc6KyyGl
zF+eyy+eeMPulZ9HoTl8bOUMz2ljGKLzUmfQeWrjss+f+k3V8umFT56Cy4++MuN9VIudG/3MabuX
jH3QD4iqQ4yMZz70UjEzlI5FH58nnNybrr+y8ZXT9uXazqkXJRc3G2NFzKUH3rsO4di0rXGZRRWr
PpLp9YbQfLiIEHHb6iyA5meO1V/ZxKMzPgLNROteyREIBAKB2D74wzqTtwlHcgSiSNSZ0iDVFIHY
4kAlRyBQyREIBCo5AoGoWRhJhRJ3zPpMgRLjARwvqBzU9lDjCFRKuTj8RUmJUy0UE5gUFkqrHmKp
TM8ZNNUxKNETU75pXgvQpdNuUyJLgaiQkst1Zilx4r3qeYXZHWpdx4OUkpYQJdUrwW/C9tVlFUqv
HkqK1vG8YiN6UzHmm9oUBLGGldSe1rsSLQAk6kbJpXqQKkCvMfnS1HtTm+GK2PUM9dNDB6bjhPqO
jmqt3XeXYx+QBqhG5rg89WUESs1WFdBXjOsThfxb0F9tJbfpfyWTyuBATOPBFkBwBiMJIiwlvpXP
dppAiu4WvGWQuk3J1N6Ams11UrbuJ1i46mFff9X1tnQlJ+qYrjUBu8ogru3Fbi5fu/Z68GJWJ+Pe
+l0iaxs7sP++ezil2NyTNJUtMc/oEdVUcucaoJ581Rm2gDWi6E5xD1DUZzA++yPXJKnNjI0Yexne
0dAt8sQtUY9KrkzLC1lrZl91O5CXU+sqFpSWZOWXZQrkJhApSWpEcWh0aGLyY09iM2hT+7Ecdbya
xjohBEhVbCvqKpCDV+rsCVHmkVx9j6lYUxbjSp/MKa9OjL6o/FRF8UC1x/B1YAyT4IWsVsZds6LW
DdG9yef+XsrrE3vDOxZqmaObbtgIgKgEkE+OKL/14m7Y1J2911dnHzjCZa2IMlvuZQqG8GeuIxAl
zBV8OaHdjiM5AoFAJUcgEKjkCAQqOQKB2KowP3ijdgyEPDishCzMMi+JbF0GlIH17ivK0kj41BzW
lU8OhqVOAfHJDXVNzJR1IBZyvA2hHZBPXmElz2ef2YIU1SAMvPJSyNbl0PHgWe++oiyNhG/mbbvw
yU2Lx7XOunQ+OdUjNcpO1D/5IcxZrVM++QL/k6g7JVfWsREjbVxdpGSkFfIrSqz9cmGWeSlk63Kg
DKx3X1ESn11ofiBXPjkNgtitL3Yn3sZ7MwmtvKVfJmsvD4/zPyEn19rLV5OddDptXBuDiWmQIaYR
xyvLHK2yspgj1Hm+ZS73PGsZSuOT2wmQJ4lDAlT/ZFRtw04+acXbQv006SaHurHNKvFRKJRAgel7
tS32YJuav9ZLjavA/a0mBwIFyN3ESElVlq3TUjJP3de/UOIYwjw7QVRWyeVnJdTBWnGgk9c7yzzI
pkbUuXHRURrm1cXN5/V0Pa4sI4ZjqXrmz2qru++D5SNRv0ru1B70ZljAkyvLvDYH8rqWgwY0xS7B
DPJOTcFhuyowvieXKtz0sc1C47S9pzrT8SBND+rLmjG/fCzOcDARyakH2QLLscIfteeE01ruU7e1
ua7OCnW6r5n4a2CQy28+zJ4KsczNN2tAx+2kK9FYtyFZFymHL3G8hA2YT25XjU6McbU3Vb8CXEpW
EUUD+eSI8s85kE9eM+Y6AhHAXKVCwRD+zHUEooSpii8nNNhxJEcgEKjkCAQClRyBQCVHIBDbQcmp
4a8jfOygpL5ap9Rw0LxU8+EqDV4EasxrxeShVE6R2idsjVerCh+JGSMxJckPxuSpTUFQswDyGmp8
vF5mVO7pui23fKvquD+Kun95NN428RJvIPuT5y9AL7w/OTULoIhc50q+UPPr2B03PCROB/OOtTrD
3Egn98wtryo0nnVZtu8mFc9NQT45DTKDAeyERWtav51le9x0FSqiWya1o+S2nyqxpZabb0Lx3PJq
1nP5Phrhjy5akjK6fFnLLZ8l8Mndv1Zllwvrvdp+Q+4snXnF20LNv+pvsuu7XPext6WWe+Mbbh+C
QrWI0p6nCfKGliXxyfX9j12TpMWOk4iyKrlGyjJN4gi1fKvLdf5YHLd8q6o98dcxlFokHoOqJKKS
+OTudhAlppQsObPsqFnfSNSXkpvMdVM9qlvWO3mxb2ceuOW4Q3VeWfgqkuJCkPLPiqldozF+mgZR
MTQWMLJo3t7k1MaL82BeQMdxh+q8siilSGig3jxF4r4/ObWvbLTVqz+SK9aUmfVrIJsTqxddiYvk
lm9Vfa1SJr2kW739yW0EQFQCyCdHBGWgI5+8zsx1BKJMk4WyTB4QxZrrCISPuYIvJ7TbcSRHIBCo
5AgEApUcgUAlRyAQWxV5u5r636/acOG0LXkVH7KYCBxWboW/lzguURZ6D6xtEF58WJVRalu49mHz
ItZuFE+Jtd9jHMCyP7lVSsewPl/UVwF1tFexi5IHqlA21PFq1iW1ESx/h+2goizMJye+wyoC2xau
fdi8iEvgkzvsMa6IoF9YpLQPq2/lgai8ua588wNM33Ix31RvUJtvoRC7ob6qSx7KsGTanB/iNyxx
7ALcgxPvhesnCc/wuwKm6k1im5rred11wNTxKo7lBVZc0aCj9Gr0UnvrmnjWDZ+FS/3uT+63Eyxk
+yMqpeRWu9p2vPFNHSe10HVTm9X4pXUfVn2lHnsIc4dpqADP5E+LsrsFonnGVcn7kxOPTzSoS1iC
o3nFldzKJzfXSInU8dqoTGI/CS75+YO+k58Xs8Dci+pkH+L34aS/77uUxCf39B07h/JQwtaXfie2
hpKb6iBvlCiVOl6zCJLTXobvLziNykXI7Og1CD45JRV6CoLwiUJ8csfT/BuFPw9RC+pso2JBcNqL
+9AqLSGsbRnTkqfH5Zl70+KrA1GZkdxsZDnNYIukjtcCh9ieIR98lIVidgvkUSrz9uCuYc3VURqf
PC8SkxzufPK8sEgrrwyQT44o/5COfPKaNNcRiEAmQ2ULhijNXEcgfExcfDmhwY4jOQKBQCVHIBCo
5AgEKjkCgdiqyOeTu8K0CNLqvzCzXH21CjXyuMVll8DSoizuvVBxXHTbsDpplhT26o9PTomtuBYi
uX0urKVibAgUH71VUMm9gRTb5PMWi/uncAet40YZg4yyuPwVy0W3CWu/HbiDV398cmovrtwk3Gjm
NqViaghbg09ey7uUNzn2+JRQp6+oUGKhKnrclLwoo6ES43jgNoWvteClCECKi8n/gvK8nBFXgYjH
sNVuCL46mMdt7oUCHLhI+ZXclU1usdqLY5bXlo6Xw0qs2rbrnhK0MYw91wQpS6lUvSH4St9uxVst
71Le5CX/xLnWChdbHSxarPqssBQBaP52sx4eqFDie3/ygkRySjzkaavxyGuZiNpUyIRxZJODzQan
/i2gKnfnATc5SionAPFMCbftq4vnk3t8aEDcH8wiqqvkefM8Wza5sR6L3ZR8y9d2xbddVxP0mKr+
tLuELtl1IC9QKv6+DIzwhcZCzyOoxyG6CGZ57Slk4KZBURR1WrrwaoJF6ng5zBXT96ycSgW1u2oj
ufyw2ZYG7kD9JUVtSl6b/OGqS1UKy51YPmzuElinc2veiueTFySS55HXbR8N4CccKwnkkyPK+ATC
04iNfPLqmOsIRKUmPMgnr6i5jkD4mW74cirKDwJHcgQCgUqOQKCSIxAIVHIEAlF/MPHJpb/FLqfI
O3N6I2KzyMkrA71cr1nKwCf3wOt2DFnCdunuXHR7Onfp+5PLRHLDZnB5tHJz/LaUdOSTV1LJoRJL
DYkHHbHZSrUsspSBT+6B110g574y685Fd6Bzl7Y/uVKVBoGJ3Q7ktishTeLWMp98Aep5DzRbJbd0
1wYNI3m9r3WXHjPzyJaSLtWucbwuzEAPYom1S4OlVerJggvkJbxtPkvfGMrxC0FO0etykADlCKSj
d0LI1sfjUDvy+1byPPJ43thK8gxtm63LLZR0k7lWHAOd1I4qlr/j8BeFi9FrQ+cOYn9yTzMpY2Z8
bMVefpCCI3m+j3pb8Wazdt2lKNy/BuK276lbc3BnoNcpl4GSSgVSQ1Lied17EPuTF5zPF9gJsaR9
kxGlzMltytxCnKB5T2AK2Tx2lPQ6Z6AHr6UlRkEKP16gxK7P9q1npKTMEEf+ck0hsfWUHFRamW2X
bSGWG5iNhR6NaSGp7dTblYFeZz19kbxuO5UoGxed2n1gl5arUypzZhDe0Vj4sUT+9tnU4fkFLerZ
hicGep21kCJ53XZqEch26W6yBddl+M4MclKqOpJLQ7luoEtntnRnI5FcpZBr3GSnnck1O8ErA70S
xOMy8Ml9iV1KXovgoge8P7mDqzkz1se0uD95RYF8ckT5n0fg/uS1bK4jEEEZ8AEHQ/g31xEIn1MG
X05osONIjkAgUMkRCAQqOQKBSo5AILYq8tau+3gMUk/7kptob0p+S3xba42SeChJW9J8wbAmwr7F
txs1Po9srmW8RD55kduU27vWBJ+cM1G2yCJWdyX3vx7TtjnW4r7kFga5521YvUZpjrm44ikYljrn
wZUab0M2VzNeAp+8+G3KHVwJvkOrgrlOgcqrVCk1XZnugXZlugBDIyo06FdrHLdckQCjLIXAWSis
7Yd38m8Sp4gDrgVSumvtvDyjxl50a5vrAEZmUh4p3HwP6nBfcuJkegbd1kuJmRZF91UWiOqXpKgk
kD0iF+pCbXU65VNyos7viH0zdv+eRx3uS65/oiiQDQANWlagw3NYu+0prEMetEKnpHDvqq0+L4VP
7mUHcsfV6RQIAOD33So/klvm5K5bkudf1Z2xY+i9Su6RNJINUZ8+eJ+Tg0kO4i8PxRjAJM9q81l+
1GNGHcPWzEcjEttFyamHFkMcr7b5vuQ1nTWXeT6teJqISqMRXIdru6HaeTCvr33J7fMTSFy0YuJQ
P/oWZI596XiQJY8oiAbLR1fzP7Kqf7PVfA/0K21+pX/JUZ35md8AV1/zHV5qkwpHWeA9uevHVmwT
dHtPbq4Mw/d3DfVajG7bfsTXeI8SmzSdwyLVtJJKjoYWoiz2OfLJa89cRyCCN+ADDobwDDs+OQ7k
CB9APjmO5AgEApUcgUCgkiMQCFRyBAKBSo5AoJIjEAhUcgQCgUqOQCBQyREIBCo5AoFAJUcgEKjk
CAQqOQKBQCVHIBCo5AgEApUcgahHpBNh4YE0KjkCsUU1vLkpfv7Sbz+8GoolU/UmfAN+lwOBcAfJ
ZqYNl+1dr06H63Qk75Og5SRmcJAOyQjkmgVxMwUjss8WsRVgUzFg2qOCcHeO+41si36jIyYIzTnI
3c0OI+x6RJRKKXecHQZlt8DRzOIeiUtxt7NDlCXRekKIDkBHXBBjHdxLrM8uTPNxXjearJDbFMTm
FBCBVWCzdwtUiYdHEBeFeM6QLm8PevxKOYyYWpQsC3eTb7fHROFjOTD5qD2kSDR07jdGHYeZp8aX
xNZc/bTVUFQ7HR/fA/3j6lXXldrpHuCnqYv/nCHXPvTdo3c0PL7zxq+Pj0NDYmUtF2+Q2/xC+M3/
vGM2x/zGMpfu3fpKvrFx/qEDsznSkHri3F+wMnisSyqlZCc7/B/ZLeAUJ//2CIv7H7r+6XdY3I25
ljdGfrtODrxMm77Fr8SDPS9DbocshSXMN47d8/3NuYwmK/zH6Gz40N3ZzeWPvJwTvEugxMPVteuh
Jw7OaOnyNtIPevxKOSjtxCQLQ/atpybY7Y2NRCqRyo7vMYtcUxp+w/+9my6uQJvSEerHpbkd/35s
MVS3c/K7RTEBrOpZ1xwVhWhSub13NASrcGwM/jWsw+ekdj69Dm0RZc7SG0lG+5f56dNH922DkXw1
0/k65CALoweAdZS5rDzWZaTC4G7ZoFP80Ab/uw7RGRb3UnZ6FEKQG0yFsyv86gI8CvA++zBRODAK
GU1WgK/B2Bgcg83ww9AmepdAiYdXPRybgTUtXRl6/Eo5KO3EJAvDTvnbjauZ6cXgSyk4jLREGt57
kWk0wGwb5B1n/25cDCcG6lPJW87Gnj7Uwgq/HxKpzHL3inI/B6PQACmAU/AFuEWMpaBxsjGVPae6
vqFG8Ha5HWx97GWltwnJJHwYoOnH0q1r1UnOPgi8l7/xTf73KzDQLqlG5LPD85BtiApx/iDoxMkX
L7B2+RvbMB/mQoImq3J2FdyWg9QfnfMugRIPQxjSA1I1y+nK0ONXykFpJyZZGNYgzW19qZSO1+ps
LCG+ZWISZtmp82/20vl3vqe5vZ7MdcUub7hqaPnZiTV+vtbZ9Kep8+uyPdWw606IXnHP1a9cWB+c
GGq99lO55q9GH2i84sc7VpnrdXCnGsVnvnN+fTvo+MD/3DWzeh0rmz3/uN5x6128lDo2F+XCGvi7
XbNBv2354b087i98YeyyhjdYD3KpYeGm09ftuue5Q5/K8UcCqT/PQvZei+0rh2nhQl5YV2SVaoud
Pbl++7Ox+1/9mw2pAr1AiYedTX3i+HNDqyE1Xbnp6PEr5aC0E5MsDMJVryUP3XQaoH1p15lVqElz
Pfanp5c9eRTSTSv1N5Kz/vgwyFraes0Xvwe9yn0+17pw4/JHhwCWMuEx1h/PZc6lJz62/AHuOgRa
j51kUWyHJ2/He89Slm+pyJYfl+6tpHS3Mr1oec/Rp1/Z5OZu8hb4Wz4+jrKaYFc3uli+g3L9KbJK
tSXhjuy57Mzqea86rsbDcNXRz7/SQyzp6vEr5aC0EyuWT4VHuezti7331OrOCjNfza7u3qlY546/
3/v7t1xYmqnHOTmkUnC93Gbh1tcNyp+C5MczK5th9RrgrJjsYfM6yX57qxZcbgdbHKmFxqfnePml
Rtifrmv6+EOMIyelg+JWFuT4nDyj9ru6XrkteQjxKm3gsqZkXw38jFvK+1fCRzs3PJt9cjySxX1s
RtXuRr0tqfEr5QAG6axogJFF+MX1NVzDnfOZtr0726T5NyjzcOPxg7ubL3x8ph7aan7LiMC+szDM
eu0U3AZv1Z+h8aewMSH3Qq8IUbE9Kj1h+Tci7Jetsej+1VS6L85Pd9huy7LV8BjsiEqd2773wb3Q
39/PH2IoB8WtPPMrSLezVKO3d+wDkf07+yqrsajQ8UtwfoLGhNzP6k+Affvgr/lbTlZtZ+EH/BHh
Ggx1eF4QpcTDImjkc/KwJV09fqUclHZiekfGLmK3t+9noa5vmKj1ZSXTNDO9V2iTL2bBcOy8uvmZ
+Xp5WZ5fweNnlk+emYcHB6+E7qHfSxlqeD/8KBT70s9T8HxooeUAm0i1N07DwbjUnqe/t76z5cyc
3Mt/bRso+Sd7fpe/4Z09sLw80m3vVhY8P9KyMDIPzY/OHzizAAtnTh4/NQvN4fkbWJ054dmR5aUD
szDDZT0oGaOnlk6OMEt5oJEp6rzn5+tKPFyK063HT89Z0tXjV2VV2smQZb776MK7Tk1A5uiHavwd
OUcbXc08cbn54Vr77ubVhTpaDuN9xVuqMzLvyWMiezEJiO0FNno7P71YXPUbtGaQbstdYho/C22R
Jw/cvAW2LnbAwHu9PS+ORVLY6LcbBNh0XPwTj7rNXMONm9m6yGJ7OrcREUaTW2N/cgQC4WZ74P7k
CAQClRyBQKCSIxAIVHIEAoFKjkAgUMkRiC0OwwpUhSugvlOj2ss1WuA1G62H13CykFTOIJWzaT5U
Ug7lWH1xENtLyUmdqKs/3QJDF0blrJoPlZWD1oY4iO1qrlNKeSukypnlNugOzI+tz1odx6uvPGYB
DFeo1YhKjOTGpkcJsQ4qxgv1XPJD6mD4IfoASmpCDkKN4lBUckRFlRzchhem0U7jTz200xrri4jJ
VteMeIrtElEpJTe3NurkIOl+XSh5rYiodDTEJBYrQ6kY5QMCURElp8SozsRNW/BpUXFabldcBKfn
iHKgsXBrNF9p1joFl5G9dnWrNiwKQoDYFC7a6ojKjOSq6c0fqRksR6NFbrHOJZ91Ya7LYtoeUBzE
FgXyyRGIIoF8cgQCgUqOQCBQyREIBCo5AoFAJUfUG2gdxAiP14OQFJUcgdg2ML4np0T/az7z2nkQ
cxgLQ12/SfI6HVOi1BxKe2+veHCOQT8oHihAfnxqIsRJCIU+Qmw6R+KQnpEIbmHreBIYVwwiKqLk
JYPkX9su3qR5fQOY1tERk7Vh0RniHIPm08KcIzYGkVUwQyr8QFy92DLANWqeJKUxcCGBpf+o44iK
Krk0wFCp8Smqqp3yUYdqXzPho5Q+IvErqvnPG7fUJu1lQZdZoRSdUQe8vBiIi/7mMcnlWOwGTuIm
jXdzhuYFQyrp1pqU14WQBZQ8n1FuHnXAwig3DKFqEydOQ7XKzaC2aqUGN43H2uBOtI8mOcdgtbyB
WHWc6EvwTVFQsP+yRJHLTFWaiWJBgBeBAY31gh2tb/UJvmBpXQjpoOTUW9EbmZA2w2G+5WlHOyf+
698uBqpPwo3TBOtTAksGiOMDBWpnA5TYcG2eTWjL1VUbCIEo70iufbiAFtZ7Woy14dUY8a9Qkoaq
jGxf4wJxuCoLYUSRVDVxiGN/hECUaU7u4dtjpAgjixKbB1/25jo4fEnKpv1TRyvBc+dBvfQEgT34
NqZGnGfyCEQllBxc36RRWweq81CJ41hO3fXRTp+I0/fjSF7aXj/XSIsd6IMZYQnOwCs/JS/HHKje
hGxyMCZ1Rrn+JMkwf7QYsYYrO0Ur8GEjQu3VmxKv9rItI1u234FY4nOQQvfq+DIrL143Irj7py2t
QZS5Biq5zWIE3z0itdtEIBARg60o7ft+JKA4rFH54pNTUpEyCHq48xpfIOni59NLLTd93QEptQaC
7T8D7o2ptijDf3sxxZEXVdHLWikDqahuVt5kpJXrUBAVKMk6GMfLGkfRK95IAD6qNFEhFUyYlGmm
hbP0qjckUnP5KxQHElQQiC0OVHIEApUcgUCgkiMQiJqF8/7k6l0/LyHylmjSvNfARsIKuDDM81+W
emJ7a4HwMXd9wWmRQykx1VG+g4iDuL8nt1s86mc9Qt7XI4gtOdsxXbeXpRoXzZ0QrvVMqOUINNfz
VVTea1zfpty4BTlVhl7b3crz9ylXIzE6qvFSl77F1EEVqamo1giEvbluGRJ1Urm80tPAIAeX3crN
OmZiphv550a6tZvdrgzHxEGDHWkuRLPr8ZMrCFRy9zHU9V7ebuUe9cn2Sy7E2/TeNOkmgQz9CMT2
NNeJ1fJ2sY91n7bmupOjF+vanq3GtwUtFAT1HGFCynKRqkyaqZpUckWFCPG6iFvXOWrVPpM6uusm
lVCc+K5hKMV9gOseJ1rZn9aoi48+r1Fdbrz4kOXaEttAXEjk+ElHTNgcYceRuCDcnTP6jEqSxQqm
eUVhodtjStztUVFKNhcTlfTLpeSyPexJP2x2K6d2trXlgtoN5IS4dwJO3Qtx4Lsrm4Aj6hqZTApS
3d1BRHXUFK/l2ozJG2amZltZ68kt/GiKvoedXCdMTX2jzeinm0u22lUwzcKydyxFpr7U+ixLbfHH
kxMtLLWEODkFbWVUciLzzJSDppDERD8zXhnOiYWiZgqkRyzHKz9qB5vBWPFJramCC0XMKQxa7XU+
oXwVXn2BD27NQpyNbX2tophOnxAGJMeRmNCqu6ViYpwZx0khfEJ27iMRISndj6XY4CkNnwMxIdLK
L/g1G59jI7q/qKg0lp3RaDI8x+IisWPJ5ByLe30smVxYNUkWisKr/JlWLh5WJXsoHQnLSbdHRDGp
JqPK3iLJnYvzxGBAECLtkt90JJUMj76f2QVxltpzzOcGTy1THiUn2hCoHYj2gEu51sdQLYTBRR49
9UdwmhMxRqx5VMdikj9Cm1LN/3Sr7ahuCYMD+RaAcBJOCuzYFM5+n6vUxuSzyZ2PnnpEcrw2MrWh
uz02n5lhVb78g9z3/qsceP1i8xLALjETeQT6QdpW/L0/ykbT/IJfXzuXnb1e8/dYdHJdDnfHGPsT
bmAKKZ0wt/AekoOsWbLL4GSYHdu+nxPaZMn+rPPiwnHJceknmbmb1WTaaPYZaVyW5G57ZmqNnR9v
zv5kSfKbPcf+dC4ArI2yk8Ps5pf3vNABZVLyekCRbG8cyOscl3LQw5U7MgaJCDvOJo91jyePjUqO
kdHkrOImAnwyDFGmsk3H0+ln5MATyVQvwJExGH1SjS99DGiPehFhITKav0/KsTH876TiYVM9+elc
JnaiwzyS98BaiB1XD8DYqiLZuWS0V3JcPQbRUW1uEIZ382RkuTPvTE7wriPz0Dtk06AhL7Vb10/M
n2jfvkpe5PCMOl7nCN+aOjXNjj1JOLzJr9lP1QXYSErX3I0Nu0f7+vqYOfzreMtORR2Tqu4kB9Qg
Iy3NES3yHhZiQ/OnxMZwm/RInP1pUE8ON6z89sUlk2TT/am1GXbsZdE3WCXLtT4QNSWzqbsmpZM5
uKNzUr4hJcKs9MaccpVcWp4aXt7GSo7YXvjWLm6tw2DK5mVUKMV1Q3JjSjTU39/PLOrkylTzgtHX
EHNuUC/e3SAs6i4shP4Qu1FL4sF9fFp9OVNcftLRCSCmIDm3Zul/HhHU6PMka9k4oMswKAumIgX8
eX14eerpPfKof5an9m9Zdi7jyn65nNr8Oio5Ypugae0JyeSNwtm8WaqwD7hRm9kvuX05B0k2fEaT
yTdNvr4chf1smBUkdd4Mj3Lrf3+KX6/KIVRLfh/sls860mnoWH6KxXXLAOQWYwD370mlnhXMqT/x
6ZCko7+EfaJVsj+efQefhQ/leA+UycEL+rs28Szw5wB3DSR7NqQbUyfTMLn8KYDYMkttBxNodW8u
1RJGJUdsFyU/+kf8sNYevnHN6jaRifAWvJYRuFt3q7DyPMCPjwgtcaOv7jZhtR9goJlfxA/t/Aa3
D3bya9oipps1fz/Lioo+zND3C4sCU8Xp7vcKzVEKcHDulp03zZlTj/Q8JUl2QsjOWiXr3tHJ42pq
hjt3wlqr8CVdotmbRN45fPsGsWVeutE5lxT+WOSpPXuD2ByRWB7NO9fmgirBBpyzIhBbGziSIxCo
5AgEApUcgUCgkiMQCFRyBAKBSo5AIFDJEQgEKjkCgUqOQCBQyREIRH3g/wNPnb0jI+NpjwAAAABJ
RU5ErkJggg==
</FILE>
</FIGURE>
<FIGURE FILENAME="Forest plot.png" FILE_TYPE="PNG" ID="FIG-15" MODIFIED="2023-10-15 21:51:16 +0300" MODIFIED_BY="[Empty name]" NO="15" REF_ID="CMP-015.01" SETTINGS="SHOW_WEIGHT_COLUMN:YES;SHOW_MORE_DECIMALS:NO;SHOW_ROB_TABLE:NO;SHOW_RAW_DATA_COLUMNS:YES;SHOW_EFFECT_SIZE_COLUMN:YES;" SHORT_VERSION_FIGURE="YES" TYPE="FOREST_PLOT">
<CAPTION>
<P>Forest plot of comparison: 15 Mother abnormal PAP, outcome: 15.1 Normal vs. abnormal mom PAP.</P>
</CAPTION>
<FILE>iVBORw0KGgoAAAANSUhEUgAAA/UAAADwCAMAAAB2QLTlAAADAFBMVEUAAADAAAAAwAAAAMDg4ADA
AMAAwMD/gADAwMD/gICA/4CAgP/g4OBAAAAAQAAAAECAgID///8AAAALCwsWFhYhISEsLCw3NzdC
QkJNTU1YWFhjY2Nubm55eXmEhISPj4+ampqlpaWwsLC7u7vGxsbR0dHc3Nzn5+cAAAAAADMAAGYA
AJkAAMwAAP8AMwAAMzMAM2YAM5kAM8wAM/8AZgAAZjMAZmYAZpkAZswAZv8AmQAAmTMAmWYAmZkA
mcwAmf8AzAAAzDMAzGYAzJkAzMwAzP8A/wAA/zMA/2YA/5kA/8wA//8zAAAzADMzAGYzAJkzAMwz
AP8zMwAzMzMzM2YzM5kzM8wzM/8zZgAzZjMzZmYzZpkzZswzZv8zmQAzmTMzmWYzmZkzmcwzmf8z
zAAzzDMzzGYzzJkzzMwzzP8z/wAz/zMz/2Yz/5kz/8wz//9mAABmADNmAGZmAJlmAMxmAP9mMwBm
MzNmM2ZmM5lmM8xmM/9mZgBmZjNmZmZmZplmZsxmZv9mmQBmmTNmmWZmmZlmmcxmmf9mzABmzDNm
zGZmzJlmzMxmzP9m/wBm/zNm/2Zm/5lm/8xm//+ZAACZADOZAGaZAJmZAMyZAP+ZMwCZMzOZM2aZ
M5mZM8yZM/+ZZgCZZjOZZmaZZpmZZsyZZv+ZmQCZmTOZmWaZmZmZmcyZmf+ZzACZzDOZzGaZzJmZ
zMyZzP+Z/wCZ/zOZ/2aZ/5mZ/8yZ///MAADMADPMAGbMAJnMAMzMAP/MMwDMMzPMM2bMM5nMM8zM
M//MZgDMZjPMZmbMZpnMZszMZv/MmQDMmTPMmWbMmZnMmczMmf/MzADMzDPMzGbMzJnMzMzMzP/M
/wDM/zPM/2bM/5nM/8zM////AAD/ADP/AGb/AJn/AMz/AP//MwD/MzP/M2b/M5n/M8z/M///ZgD/
ZjP/Zmb/Zpn/Zsz/Zv//mQD/mTP/mWb/mZn/mcz/mf//zAD/zDP/zGb/zJn/zMz/zP///wD//zP/
/2b//5n//8z///9BjlLGAAAsRElEQVR42u19e3Rcx3nfh8fefYEgZgFUoG3FhMjaPY6s1CQFEARY
J0tKLsPUTGXZ7YlrHdl/xGnsRu2pjmO7TWXXp3XkHPU0Po4fyjmVHdW13dqurZq244g4oYGFSESi
HMdyKwcgaCkiKBPYAUAAi93FozP3Ofe5d3fv7t4LfD+JuHtfM983M99839x7fzNtBBAIxJ5COxYB
AoFWj0Ag0OoRCMQuQkcy2vJnBwdf6UiudTidmasz5Tkx/enZwcGfdXjkp97B/hg5T3yt7JkHgfZE
uSaJdemud3xgsgPK9wwOrq4b+w3FxP9s64ivd4gym0SXy+jepXV1t29ns+7KaC36oa0j0bPupfDf
xSSyrpdPOeQKR9/Xj5dSQ06PJMfHA03/bXLte+TnlPMjx73TXjtx4+U6pSumfsKkuch+fkXYbyTm
T2/fWIOusmeZdRc1G4C7RoKrjJagvAxrN7ZX5r0ULj89sqrX+nDYFd4NEf5VKEE2m0pBficudRey
aXYsnc1mAfg+64qz8r/+pCSl5baazT6RTDDb6Jbi8ul0gv3pScd7ehLxAkynpFiqYEkf8jANVNj3
8sNaXhL7DfBwXMmlK5nMTkM5m+LXdMel/SCNwf0Z3qyScSnJf+w/k2RuIltIJjLifewPSUk9PfH4
hHGtSbr74DKc8idd3RgY/UEmtjjaA+VUnHcw08lED/dwaUlKTmsXLUAZymkpnpyI8ULI6uUQQZCx
xVjmB6MDkE+e4QqrehvtieMkbKt1E9cUlusYrb5haGP/Fpfh4KnU8rGBqeF5KA+/iRvRqfPpY3rB
3xqZ3z+s7v3rrhMF6DmWTh7jDfF719mfnaXRIzu3Rh+Cty6W1o8Ta/r/Cm7C+8X8PKHkxcxvHPZf
SZ2Xhbj5SgzuZV65k0t27Hz6aI98nncB+eLaCPeNO5dGPss2t3WdWBfvY3+2Z8eObF8bvce41iRd
CeKQ9C1dfUjALwMUYBM6j6e2eCc38p1ttrln+MbPR96qXdQHMdj/vdLqyJNlVUldn+j5eqYt0/n9
8OTIJa6pqrfYnniBtKt1U9QUlusYrb4xyB9kLYwVewzuhtkCFJPwGPTCUXboGByZhQ3tulH4F5tf
V+1l7ibrmgswe5XdA3An951zLJGFGHwJCs8+3A1blvTzP51MTs6UhfycvXzWllcRZrvZHyZgRmLW
eY7ZJz/YPQt6PFG4vfuDwNvTtVl4im2e5tIJ93HpDrB+7QAX+vbuffK1mnSDrBvJn5jM506U9f2G
YgeYQBm2icPsNbY/DEf4Zhte8/2vF7RyuGt6Gdbf0d3NylOFrk/ksK0o/EX4EMzy0bqqt9iestmz
l1eMelQVFusYrT7Y53m3FadfAl4tMAH338+84tSnpzdy53jQCRkhFr6SK77lw+o+24zxTYZdI+8p
f2K8Lp9+5HNdLGAzp58Eif23KeTnPKJXh3MfMfJiRjIkdyIZWMiVy+Wpm+z3FgwJkvXc9YlvivIM
cemE+wzpxti1W/vka1XpBjbOvQwvMNliinTyfqP7Wf5/G5NCLt4dZfOFyRNPvkYNkcZ/NLl1C8ib
t6+y8jQ6iyGxM40O2hWFeduQNVX1FtvT+McnxXqUYa5jtPpgn+aVi6sZTZmvj4+XMvGxt47xgTGv
Ll5ZrEL4eJPOnz83s2ZuvnmHAjgLL79oS/82GMoOseDWlJ87Ts+fvzyzauRyWvnVebJnTO79O/hB
PRJfh/e8qF3ZZpLutC3ldYt0peJDGSYyl+42fb+hKPKxRJJFFDmleKeUzXtv/OjCCW3okU+NEFiD
l+KW0j4dxRYWg8PAOtaiprC6MbWnk6nhjxj1qLQBS3Wi1TcGEtzBH5bNTYxMzin7Vw4xSz0F/by1
Je9f+l1TLSTg0B0Qd2rXh2yHtuD8+HlI+5WE5fUyM23WPnguV5hlyIizcLhfkEzFg/AGJcfBQ8bg
QbxPwIPwRrt0m0y6HzXLkd7IkfJiZjLFtDl0UB7RXhlkm9T93xMa+dKb4uV2eOMV9vOw7Cfd9IkA
6GRhMf+13A1WN7LCqt7m9rT0zKfLaj3mFIVzpjpGq28Urj17NM3Gk5mHQMoo+59ce24ZLrfd4ra9
cvlg+lKXcPnckbWjzy7bUkkfPmizn3yZ+bZO2Mz7lOTi5YMDl9KQnnwtzD27dlbL5dVJiC8okp1d
e3ZJu3ok9ytKwh3rU/obH/E+ASO5u2xC5DeZbK9CKd+UUj6wryN9oG38JizG5e8WNp/5JG9Fy3ee
fM2lffpVXx7rSU4t38d+fX3ydg99ouDr19oODDyx7wCMP7PONVX1trSn+FiPWo+p3Ou0On5uKZQa
tSH7ponPHeHA6MdPYjkg0Or3DuI7py5RLAYEWj0CgcBxPQKBQKtHIBBo9QgEAq0egUBUbfX5rrh0
Kj0NfWbKvfZpuQOmd05JcYN25HFlk5GV4XiqL1V3ehNpqEVlD6EmUsFpK6Rlyi1bhryUlfJQzp6x
nVd/meVgibLWoCUtb/Q72FFJOtPvKI17e+mSpIfLTABZ3p7YFwDSE6rUZ6RTXdOta0JMoLK3rn11
6SoxXf84JLqarP7JoX2l7wz/I5kP7Q+/duq/l5aGPxDG3mx83IXhfNfxmlIzseaHgxbqkeP16eqL
038RXhiDsRfYdkK40VuOt8kf9zvnWuourlVpWkPLXVd6WZIXeEG8a/33YH5b+Xxh/vQPbzw/9Kst
bTIXvXVdr1bXrrSg6xrT9cOarhOt1lWw+g8xEZPjGzofmv0rpzkNPZntZ32W/G2hwPkGTkF8E7vj
ce1qlR8+nUr0ZLMK413lGKsXZLNPxFPlZqnWpxLt+5gMD+dZ5plU/AmZ8t6fjEvp+RqSlPn6Mn9a
4Y5Xn8KETK9PZQuc259XufSyUGZ+ei1QOPuygiythFW6++A3IMf+3Qex/MNSfCev1HCcyFXXlzyj
yCFiags2c675GRx6bU4Apb0Y8xrocxYoKEFyBoowAPJFX4rtwD9QP4geGE1l8uPrrbSEqftgcypI
XfOz7I+jrslW69ou/jzC27HGh+boHE7l+UfjZXhS/mDdzPmGDniLueXL/PC7j39H6TQXX7ZxjB9K
H+9slmoLzwyzmhp+pnzsL7rkL8W3Zkf/pUxpX+HM6DuqT1Hh68v8aYU7Xn0SJ990vAzzx58ZOJZO
HzsICpdeFsrMT68BAmd/daH08xNWpssDrBHG2L8S/HTwStdfnOK5Q++w2g3/QVdxvSRUvVL/Jfit
mHu3qnPoVT3U9mLMa8DnLNjeN/qQesODygfqm1CQp6MoP5gvXlXOJODFVkeHnQ/Ab3VWr2u3qKs8
P4Og646i62LYdBWsfmUKRh5Jm7xNHGb+CuAGaygf5E4ENkycb7hovUPmhyegW/kArdBr4xhfm3Gk
uzRmZB+HXvZfvAiJGZllP3dAJz+/tvyHNTCfBb7+ervIHa9CqKNMpMfgv7KSnJFZqDKXnkPkp9cE
oawLt3e/jzU5E3I/LW9PvjS5XT4xeWADZu5Uptxhcii04ffcFFn7KmIn+mZiovgmZWQOvVYOsh5K
ezHKic9ZsHhTL6cEHD7MxWpb7Rr+t5BMH70jPhiXfcIotJyUGvtpRV3f4aDr3aKu8vwMmq5JXdfX
h01Xwepj169MwbDJ24xxTjQkc5vzmzIt3Mz5hqHrz5nvkPnh2zCklF7GzjFmFzSHe8iH0FdzxXIx
d3ULPny/bAIqqZ7TI0aOnKzBwAS+PvkPIne8CqHOTW3kPz31zh0+FcAFULn0HCI/vSYIZU3u2v4r
gYQPin13jsYy0mgv67/l3Lf0KgGxcET8gt31C1F8UZkf5TiHXisHWQ+lvRjlpM9ZoOCx6VvFXBus
XYjNwOdhqfTOjYVit9yLTkK+1Zbw5566muYLsOm646Rrt65rKWy6im/uMkvXn1fbQk6O9LmAXMLY
2N8fk9SwxcSRzixfv8KsfBJURWRCcQdnqKlQeeQT2gXTzVQ4kxjtGU1kOmTWvXiCzn98enR/LYWV
1+S3csf9CyWNvW5MyrTZhDLx02uBwOdehZd+Zj1NmHeKQScLCTpBzl2upDbIezxLiE2VpmI2z6ci
n7Rx6NX2IpSTObnV8tqOOoEvF/RwZ+zETbnBSfDGVlvC0FQp566rfb6AnKBrm4uu7SHVVbD6RDaT
eYo1icPyRCnzfXLQeJiP/r7Lejd5LPI1M0c6kS1k/g+740HokweJCj+8AFf08ZHKI++AfuWC04eb
FOErI/vJ4dwCl6E/mxYaJiTv/6cvQQ3TR6vacP60yh2vAdcmj09c4xzt+WxSaEEWfnoNyBnSdThI
F2Pe6Sb7b5T9SvDcU8oY7tDdppZsvunRsUetns8wiqWpeL+5HNT2ItmY5cpNyXh/ZiwBqd/uU5pB
IQlT83ILTOT+fT6TTbXUFB4d+5SHrsZ8AXrsVFnXpKAr1XRNSi3XVbD6W5fXpI9N/6XMh6a59/F+
b/PS6h/zOpmEqQP8EgtH+ofTvxE7Pb0EI7lVSXHtnB9On3mMcPcvN3GFR06nbn1XyW718mLTxvUQ
Y34tBtcunF2+rPOcvzD5Orh4eWXgclcNBqvw9Tl/OqVwx2sQKlOEUgauHVl7/aWL2gnOw7fw02uR
TuZz87RSueXvW0/fnIR4DGJxmHyR1+PBy3I9Ll4uEMiJcpjwiMO0EJP6r+TYurkc1PailpN5cMST
b19eew/r37688pYL19ixjpuQOCh3fQtLHxlYY22vlXgEPuahqzFfQFW6pnVdYxBXdL35v7/fal39
cO7y8JoTP17w7xFTV2c+fNnpVW4Wojwt+q5EPDFXfPelagYW/bc2qs9m/o5CFEtnt+rqx+rjO+2p
KsbjE/duQSx10zFCLqGdhQuZwmZ7x3KsijtS6ZvVZ9P1vUhOJpJO7U5dkV+PQCAQCEQVeEf0RO5E
X49A1IXomRAybRGIvQa0egQCrR6BQKDVIxCI3QSRWygz5ayPJigRN+C6Q5VbHTchQlCCca0dy6t+
2ZqUnFaJeokQS8X6SpoqRaAf4MmIGVN7aSuZmJLQL6KAT5ebbPVK4VuKnVRhBcR5EyajD0gw3eBp
4LI1KTlqKxFKKKk+aWI5YC5capeEWpIwVQnZlYuErEB3iK1erjWqdd1KPSi7ROzkqa27tnYOpKoe
o4kgDehFwipb43ImdehPiXOIFHYfn63plIJvQV1T5I033uod3AQlmmfQOmTSAN8UJahNN8LqU8Or
6n16Ldp4DyOo3XdHtcTcTS873grDDd7qieb19XbgFHkRT7/n9DwgNEF+eG0x6IcYvvJk/7MKZv/7
H1YLAb4e+FUnCdWbmTZM2LVj+u6wCdRZXXOhVTeq3enqIyCkYseVNSCmZzpVqkY886LE4ywBS8hI
9mrkGBKr1x9Qe/p3y1V7ydXTxoxvgk2P+NCgQjjuW1LimQsac8jQ7lKfFNQHeza3Tp29/V4yekJI
I1pysKVFG6gBJeZMqGcu1I90uMJ3q3y9+vLVGpIZu9oYjNquospzHfUCqj/sD1lHbxYzZB1SsKXl
R0cqFIU6uK9CUuNuU15aG3A/YDrmlASisUB+PaJJ8YqvUCaCQ/ts9CaIwi9yEQFHLK27G1FLhI9A
1DuuqOlUVdcg0NcjEAi0egQCgVaPQCDQ6hGIPQxHfr3Tl5kR5tSLsor8ztpTCVhVi2wBJecinY0v
SY2v4KvM35aIwLAlLgx613ubw69f4X+60eoFaB/g7C5OvSirTu+uK5WAVbXIFlByLtJZ6e3GAf/8
eqvcDt/oETcGvdu9u5lfH26rl6tLc/TU1FNHmFPvIBYNpHVF8TWTTfNAikJNpHJaxIdEwQZ4FnS4
9Plkb1u90JGLPfVu4dQrbYxEwyIb3vuBw9RWdaRa8QNgpytIM7VVIvw9/1VAZ3WOLKKcetcmV6/7
CIbME/ijEG9SjNPJavn1NQ49PMsLo/uWW71LZUS3ZkgN9HEH+2yAPxbGvRBMJyL3I16y2k/Wxq8P
bkTUmKK1oRtN3p/VR59Tb+616pGPQPCuPijZqoq3mzzA3qVPSaIKN369u4ePptGrUtfLK2+k0QfF
2q8+vA9RBSGa7uvFB13EOq9ZZDn1AY6dzVzwoFQNeFzvh7DuQHmvgl/vnojjWUupEcd7kV/fRCC/
HtEIz10rzR759S2J8BGI1gXsGOc3P8JHIAIaZdR0CmN89PUIBAKtHoFAoNUjEAi0egQCUQEmfr0f
5rnr6SpXuDc+B2ryE5wgVp5vzFQCzUzOgfxeP7/eKNbK/HrL8qm4fn2rrL4J1mawrKnRcppr9FrL
pIGpEmwBNSU5J/J7/fx6oVgr8ettqykhv77lVu85SQ61H5Q/4TZNiVKJjU9bXb8B2FeE3VLgC/TR
ysVKAqv/IJtOB8BWfSl8I3ptorOyL7M6aeJ6EPyz8UmLrD/6K8+HsSMkVSdB6ukAgqy7lbqTi+C3
eZ1OfSjxKmfidEktbPwIe8qAJ7qzphroaMb1HLFk3nB+fSgbwJ6k3trmzZObiom2RajTQNiN2VUd
G78Vj/JCNwJvTKoVCOtWKn0T+PWR6Qn25rhee9pmELVtc2haLnH2755sfL1faGq1B7vyfKhbLKla
Gdrg8nA+TdHym432CsEhtT1tpQ6XuLv7CkbfoJXg3S0h0PzCPn9IjSeb69Wb3QQQLr7emINJ4EVr
gb5CwjZfYlSqXzb+bhjXt2DB+aCSs5Hfm8CvN1a9d+oIkF/fRCC/HtHcwTry68Mb4SMQDRtfhGzk
gRE+AhHE8KKmUxjjo69HIBBo9QgEAq0egUDguB6BaDRWlE33rrD62lZ2902lb/aykmp+xkYg1vuW
RbiBgCUxqONFk4mTaJ1yoI7kzLI6fwxpzisIfr2tWKtZv148i/z66Pp6Fyp9sytUXPlJlcU894PP
NMSveM1cQlpPj+RaTrUmZ5bO+cNjW16B8Ovtxep//XrTWeTXt3BcT6ny7S2lxp7loHaAai2YUqu5
Wfx/a4g2QrbE0t6qD2ZsidUnm3lBuno9vUMCruTJpnOHfK11HRE/b7T/XeXrG0Slb3K1Ok4G4jDd
R1UjGPPMIrW6JhJsm3cpYY9wmVTUtJ4Ri0NVkAoCAUQnuicrkeqkKlm9NRR39Gw1U+lJk/29QRW0
LxVdqywk4HWnaaA8ffOX9S5COhtXMPx6l2I1uw57zq2j+eK43s6vt1SLW6Rj3wlD+EbcerA6ZCG2
sULdQgbJqDdHaqSqLIMwPFJLeF9BXERTI3wnp+leyT6o9OEYk5EAb6BBTtMRgqKh0VagaYj8/DuV
+PWuP+0HKs+f0YpnLrSCdjU9x1F7vXqZ4TRYm6EBXdNQARBh9fXmyZfc1kOvkkrfbAK18+wANcri
lVjdIgbF0/cjpPlowPx6U+J+168PuEwRPoD8ekRzB1LIrw9vhI9AtCDYxzFC6yJ8BKLOwUZNpzDG
R1+PQCDQ6hEIBFo9AoFAq0cgEBVg59d7wvTNpvX6ykx7M8m9qXBen7fuVALRo06hXJKr9FlhkOvX
WwvEjV8PxO1epVEgv77pVu8PVVWL47K4da4eX5slOK7PW18qQXVddQrlkpz32pbBrl9vLxDiedbh
XrXnCdOru5Vdu/Rlp2sXTgl19I5K+zATtX0uWl9VWBEsSO09l/2+gEnqpCGqUu+1LQPN3FeBmM46
1UcTP0z2hQ5/SX2jBXUcvNV7sustgX51TPvWGX1DRw3hRPWS1V8r3gVSiX0ftk50xV9SUV+/3rc/
IB7tJLSL1lNhjreameSm+SFCuziunyc0YHo+Uy+/3k+BWM5S4vCsKEzYvUvbd1YKkVzZ9eCwvG2w
EVYjHKA2dKy1pRFthEojvhJrwOvX+ygQEongd0+g088Y2G3SA2KZAM4YIHi7nZZ07ca8jiEcKpAW
Jkf9PAhovM44kU7z0F7piQj16cSrYNq30LBofeEIddpEM74PNHNfBULRyEPp65XY15GK7kJ/JlUt
Wt9CDnUwgjSGZu84HUHdyflRhBLj6nr49U4F4s2vNxazR2J984H8ekRzhyzIrw9thI9ABBHzN+k2
RB0RPgIRDJBfj74egUCg1SMQCLR6BAKBVo9AIBoCE79e/uvvgYoTy77C4rXUzrHwy8gP7o1OMFT2
gAnxzuVRdzLN49cL69drBxz49eav8B3vRX59060+WPtyAfHRYh0W0g3QrOqnsgdMiLd0u0El00R+
vdoFCgXixK+nle+NzPr1K5Em53R6dOJCbVm9L/Va4BlcKPpyZYsevTIjP+hPxPeCJ1ELq2KZNSZM
cWdhmgQiDQhxmtnldhg3fCN6La/TuxN3877EFps7LG1voeiL1VslI39vhH0B9W3EV5k5xNL1r1/v
GaGTBo9rmuoQVowbos6vd5/QzrslEbeCI74GD96M/KCpKYHNTRdgTN6KHkbogiGo9etdqbq+mJdR
Ksxoc++t43rquiCilWhPzVMfevWiDhT9ljHyg5jCQSUYkWDneWuqyyMWXQJZv76ePoOEbNK8XY1O
W+ETp7pUGfYi0Z6A6WEx9W4Myp3UcfjuycgPJR2D1N3IXeKHFmhLghhgVJDb09U7zNGAaCzaKwey
9mCWukS8tKrnJL4Y+YHH9+EN7wlpxfQ8zfCvfuJ79PMt9PWyszdiejWQdSCVi8R6PUrUxoVuq8Xr
kYRfRj4N+J14MMz46C+5biO/N3L9enMlWvn1TvciGgvk1yOa5N19RW/Irw9BhI9ANHPggHF+ayJ8
BCKAEURNpzDGR1+PQCDQ6hEIBFo9AoHAcT0C0RSsKJvuyFt9jeuxh3Tdekeifg3MeGrn+dfOr1eL
uG6hjNRsydnI7h6lAoGvX+/FrxfTd74X+fVNt3pKIKgXpiFYt95RhBqY8VRITFsasw5+PakkW7WJ
UXAuZufkbHkFuX59BX699QtMh3vxU/yWjespUKWpU2raMx0Dfc+0I7btSmFBYxHot/KuC7ST6rui
YCV1XIPQvZhteZHGFDsiUuN6g3tlI8mbj8HeWLfefS4IqIW2G/R3p44lSklwaVWrHvFZlIiQWL3O
uCTOvTfx7NHDt249NY8m61ya0sIKAqiJmWr5+F2XhtRXZs7WRn2UCgSxfr1Aq3Cnale4Fz/Ma5Gv
J7YHLhUaUrjXrbeQOwRKvH8yt3NILnDSax4pqGwXGriqFiF9XGqO8Wp/huJSIKZpltzOIr++RVZv
rRZScdgWhXXrzQvXVz2Gpk5POUlg/VKdrt4rwPdLeW/a+vXe8wdEbfAX5dl02sHToTs5c3d3H6p1
66lJklrDe430bp0ctE6hnESsJ773e9CaZTNrynv+APTzTUSbtTXbprY1XlqZj4Gxp0+Qa0yXqY1h
zS+kSZPNnrhKUuX7emoeANX1vt7tO4ZaPmdw/jrCdNCrVCgxa1bluF5oINb39cThrOmJr8u9yLRt
utWHxk8jIg7k10cvwkcgAhpfNec2RHXo3AXPVRChA/Lr0dcjEAi0egQCgVaPQCDQ6hEIBFo9AoFA
q0cgEGj1CAQCrR6BQKDVIxBo9QgEAq0egUCg1SMQCLR6BAKBVo9AINDqEQgEWj0CEUn0xRMZtHoE
Yu+gkPjb8vzsb0/sDm06klijCIQ3JtJ//QsoAOQ+S7oL1pODc1H29VkZekCTEk7Im0wCyl1SfCcP
08qV++M9ADtqKfQlJenhMr82sUumQUpnhU35FNtMpiSpq8zagCSlpyFvKq9WQK+xcpz9LafiUrrM
j3fJUuUlq3D8+HTXKV5P5YeZKtOyZjtSvCsPRGKV2VXwnbeaDs9Hl+JUVhNLSL8/LcVT/QAkIZ3R
XKWap6FCPh2XusvQ4vJ0QebMnZ9YVH/Pz8YL0W/agq+fmxuEcb3fOv46/ecg8J/56/+vSO5+4usn
3t/2jYFzn5ubg7bu9c1yuk2+pn8l9sof7Fsss2tTxV88Gv2C6W8b5mqX9x2Xtc8cYJuvbP/8iSOL
5a9urs1f/k/lxw9c/tlcS/v5ubm5P/vLy8z0MlzWrpEnvnV0oQzzn5clh88pkutQjj9+8qPfgqUi
act/6+pHeN2RscXYsYdLO2vvfa4s+c9bTYf/0spBLiO5vYyDkX57uTv/qzNbmbcsLP3dV8rKzb+f
lPNUVFgeuFz+k+G/6TuyVJwbhNA5zr6tl/+mV7V0vl3d7FmN7R5fr+HheLwbWP2zDjsZl5LaI4w7
ZjpgA07Owq/DFnyMH9m+uQW9CXXcM5bIJMfX+M/zJw7tAk//5i158zbVsxVlJYsHXoQSFEqxOJRh
G6SWS5m/Z5LFZGVZum04uQCbAO/eVox81HKtcjwJR2aZDiWYOQJyj1+C2Vk4CTuxL0Fv3H/Oajpy
vpJQRiqM9FdLC5egE4oTNFZaU89+RslTUWF4comVZnJGSS1ssT0bzwMs9nKT17Y3NuJ90W7cdqvf
fyV1/th+VgPj0J0vro2sa1EZzEAbsLDsAvxHeGc8lYf2+fZ86ap29mdaAm+C4i6w+nPXlab8sry5
WxvvHIIOuQuEB5mBrcXT+dZKeceJxE2Az8rSxaAwwYv+3CvyqYFLVo3k4w9AJgM77D+2eYAfkH9d
gAfLkC9e9Z+zmg6DVg7ZlHDaSB8g8cgzL8G721O8zQhnb1dVKCZj7EAelNRCZvNvnQce3Fv+3fjb
RGF3WX0RZrtVuy3c3v1B2NatPsMa1uFvs5//LvcnqeO3Q+Jg8g7pf/HxIMAo6K812mBrF1j9Q4o+
q71yuK+114k14G17Yh1GAHKTqeHbW+vqNw4/zWLQ78vSvTR19pHcpib5dIo6ajSjWJ0cCHxJqTkZ
R9PJwcQdSmX6gZoOh1IO/VtiD2ikD3D9+ZHXw8zoYvr4L4lnv6iqkGMRsgTfTuotLTx4++iiy5mt
r+4uq2f98JBqtz13feKbMKYbM2tY59Y+kGOmUIzNsi5+qXi1cO331t4l1zzodZ4JYaddJ9ZV5fpP
jV1hPydOjz3/XlgrDvFSaCVeOPHVIYCNj8o7T574+I9H9Sepv5Z2vmVSqcucbrQ55fj7S1dLCxs/
3/Cb9aTWJrRyKJjCHiN91iBmZS9SmIGyeFbB4RMbrDei0+/vnwzfW2R64dCAGtyb/g089+p7d5fV
s+43D6eVxg7veVHoDfKQeai4vhPT9gGuxDOjsS8p4eUb9NuVxrCbMHw2y59z5Ffazy+xqOeenR+H
Y5GWK/IqJkOPyNJ9iI/r9bHx8F3yQRs6ePXyes9PK5Xfxg+cYj++vR47ccC3v1XTMTB0VszQSF+9
WuwGjDx5vMx9fmy1tNrWEcKazxe7B9TAvlfb3jY4fzraH+zYrT4Bh67AFOvL82zs+gbjwRx/ZJOS
yj8ci0My3peUH9X8kzgcVvrv5OGNfCEr+5d9jgvqRBrj4+P8OcfXYB/XuveB/Qtc5fj8YYi3VK4P
y4G2Kl07H9fHLCLbEINDh2GDb94Gj/IXrawKr8B32Znf3YRcv29/q6bDElDLwZyhkX5S6v8JOx2H
O15gLl95NafmyXeS8HalLDOu0XRrsVQ89Ptq/6Q8L9l/YynqH+nZa3nu2bWzzy7DFyZfByO5X8kL
1XwY/rwj9cnn83CxY2X/ETYa62u/yceD/OzNb24N7H92SXm68xnYnfg3o2/mb5SLM/Kmq+Pg6rPX
WirQFgjtb+Vyz6nLS5VueXp6bfXIJiweWVubHuEHFi6snp1moctEewySywm/WavpMDiWg5F+V2z5
HtaeVp49eopfnxPzlN0/D5nTbQfXnw/rB2P5xw/dpv3+e4fmafQ/zG3z/UlN/kBi2deF3aXrGUDs
XWTBfZXX/lsbtd7aUmRu/YL7+fNH7E17l6xk7YKJe/29rUgl8tjy9zIkcH/1nk4ueN3ZtlMKq1ZP
n93umnVyZ7vb6hEIxK6weuTcIRB7DWj1CARaPQKBQKtHIBBo9QgEAq0egUBEBcLHs+qn5dqrPKq/
06MV3u7RcL79o4ouVFOJEtNBIK0XyiIixdeoiCZbPdldzY4q+lBi2DsYeyQMQllEpNgcES2L8Cml
vAlS9ZflMBgn2DWOV0aiR2gZiMOv3dblIqLi683+iIh+0uQmhd/yNbYrQ2ro1B5otyTEJy4H0egR
rbN6J69kHKKEEucLQtZqiTGgd9SsNZ2U2kOa+wDLQQSihVZvthfqdsJkYmEb1zPJuHA0JB0Use5S
9PKIUFm9+RET8TKb8Eb4RO+n0J8iEByV3tdT654e4FPw8P0hcvmq7RMidFU0VLIhEC339Vq0zp/T
gfEMTAziLQG9fGVIx/VmyRwPtkyoVkuD2KNAfj0CUReQX49AINDqEQgEWj0CgUCrRyAQaPUIRCNe
bDbiXek3oqG6mCZaPQKx1yC+r6cWknfV37JZvye3MPaNg8TWC5lZ/ZbPAbTvB9QrnFMAIt5HtX3z
pcrXhsQ9d2oXGOzpevDjhQJwk9R0J5LtEC21+rpB7PvU8dtdW2ehmzTYrcdiSwScqOgWq9M+wncI
lqwSibkTU//icEllfrxITnLX1diY2EwIROusXvZEVG6Uqu3qP7l7orpb5e7McF18j+rX2xyc1tTd
P0Qz+1oh9iBU9Iy2FDwMR/S9ihU6XEx83O0j0qG22yh+dLf7B/ZRSbOC1dsZ9mb3BBaGvTBFjdb0
iYs71Wkw1MnciOueSEh1SMH1m1ZTwG3wCEy5U3GKLefQv4pIh1Dji38vXWseR+0dBF8yjSjsyKTp
YvXUX/mL81M4+E17zOrEcq1hLj7ingIRnghoIjrODuAgkflphDEUD6DkiduDDUMeLTxCIFoT4et2
Qyt3BLSagKTR5DIiGpHDs4AqPIqNqROwpNTWaeKcGohQjOtJ5SCLVBGLOU0F6Rn12s3AwS6oaxxR
OVKifuKNwB6vi7kR96cBCEQrrR48X+BRxxPUoOESV29P/fUTpufgbn6b2K6vaKO02hFjMD6Y4Cg+
HMP6hgylIphmp0sYajDshfBZJYPLv6hLMOxkgMY9jo6NUItfpepLBOI30jYT1ZV5s4BYTM0le+NS
13dotnS9+PHegwvrLeocX2jibr20+TuJ2ntN6rTSQzBCBlx7Tp+s1JmKNbGa+PWUNKUYAitOvwkF
kiHF726CbP+m7yRqf/Bp+iYk0NoJus/WJ1CtqxWZUrElVvUXuZShOUbfgpCSNq+HQbSocCPh6Ruc
StXf5pEArmj24IY0MUfSqGEZIphyJeETKfj0KqSC7BsEYq8BrR6BQKtHIBBo9QgEYjfBff167Wgt
rztsH5lS21tpkY0DVTHuayLB46P1CMLt+4u6koqU6sGkQrzf1zt991rLxxG26TWII2fdNV/b21Uz
CZ7WSIJHIBDgsX69uIy9uEQ91Wa+cFrN3r6OvZaIeFJLl7p2NsSpP6jRbNHaEQjXCN/iNA2SvfKt
qsCoB4/V7M02bGLqi3x8kYXuFeoLX+k6fWtPfRs2TlmDQLhbfQU/af7A3rKafU3kVurARqP2a5xI
8P7yQ4NHIHxF+MQarHtYlXGlY4TvdtLDJonl61gLsZcvUYtAhBv5KFm9alOE+P0u3TBCajVHk316
GyuVUZ34vu5BV783kM1mpUS/w/E6k9UTP9PHG3GWaHlNOlwmZvdur2QL0k5NIhriyPk/kc2ou8mJ
eiN8vw+9CSVWy6KeRmd/JUCJ3Z3TIPnvaPR7BeMAmVuOh4NJ/FKRO/Bz0+ouOe12oYqiV3r7u0p1
iiPn/8HVTz+k7D59bz2+niisOnWjWzExke3EPeE3sRDyTDcZCSvpKg/0wcFdq1dSh3Rc4w/jHrMC
VH2PgLa/J4Lqbeb4euJQTse6ypCYhnKCe8fplJScVvwk+zcRiyf7FJe5PxFjLrLcJaXLfO8Mvzle
KJyR2NGJZCxhfti0yTKIj5TUyJ1uuznjTFxKFtiPLJdDSTmhyAKaLNmxf8h3tDz6k7J8JCEx151P
xVN5RY8skRKZCSYSv0SKZ0zisPzz5c0PqeKc3qrR6okWiBsboj81U/eNaF2/QzhDiPpQj4iXETEF
0NLV7nUI/MUUxey8PLxxj0UBfAiwd4yedLC/T81D70tlqRekFbgY58fvTpQSd+tXPdlV/MF96u/r
K6dYxBsrfZtHvR1fBtiefzoz8OULTwLcmy+n1sXEn2bX/EQaiv1E2e3pcBNjLVXKE+Z/x6H321wO
lvL1uFmWcSUm0PIovpLm8m1d71oF+KV4MfGkogf85xt0ozi/1APwz9Kl9JooDs8/+UexzqQhXR3j
+nCjNhI8uvo9MbAf2LjItndm4J/3Qr4Ir/4mPBXjZxIzMJvQr/sf5cIvP678nMskx9jpWejmFjnD
fOli5uTIXObkDBt5JyE/KiZ+Lg08vdhJZbd40fpYIauOzzvLhcKG/GvjCMxuyCnHzsFv3rDJouWx
mFngx65l8kyc4VmYeUrRA45mksePZJLsms8sWMTh+fd1g9Sn7L497bugOpKRq9tk025CRAqD43Nb
m3/Ktr/DRs2Dg4Mvb9169bm/XoHBOXjr78Cj7dv8F/+3luj8L0T24vxS5fSfdm4pey/pR/Of30je
PiffpCReXof8u4YGD1y/+aiWlyl3hkH5+tx/iz+20aFlrKS83n7zU/RRdqEgC+h5sFz5MSVjtnn0
FVWcj+rilHs7Ok3isPzzf0QHD/xcEae8vot9PQJRGbnx8fEiZL6wv6Ds5iGvNHU+CI6tvZpaFa+e
ZKd3bGm8tq33h9ZjhztZwrFDFXIfKsynuvSM1ZTjB2MZsyxCHn2QN8YL/Io2++O/nYUu67EXOpg4
1XtutHrEbkR8EUiKDQePKq+zYkk4xALtyUKej/QShcxTD4hXFw/DFfsD9+3/O2N7Sr8osT/fq/Qi
PlnIcKudyMPGT+CQGs6/WvyWIssLsizmPArwgqTf/qkkHI7ZEt1cKNhkPLPI1XkcrR6BYNb5eqnA
rP4Hk3fKu+O98SIFWN4/8EW2t49Ip95jMqiidG7Tlkb6fQNW88gnZvl4O1nB7NP3xdaWWNczAJtn
pNKiOoQf7VYeMb1NlkXL44CcR+rMP76m3z7SK23YXzcu73unTZxNHsrMfL/az4Ha8CkXAtEMFHrX
wyIK+noEoinoSYRGlE6sDQSiGSgWQyMK+noEYq8BrR6BQKtHIBBo9QgEAq0egUCg1SMQCLR6BAKB
Vo9AIMKA/w+pWzyTjIW0/wAAAABJRU5ErkJggg==
</FILE>
</FIGURE>
<FIGURE FILENAME="Forest plot.png" FILE_TYPE="PNG" ID="FIG-16" MODIFIED="2023-10-15 21:53:47 +0300" MODIFIED_BY="[Empty name]" NO="16" REF_ID="CMP-016.01" SETTINGS="SHOW_WEIGHT_COLUMN:YES;SHOW_MORE_DECIMALS:NO;SHOW_ROB_TABLE:NO;SHOW_RAW_DATA_COLUMNS:YES;SHOW_EFFECT_SIZE_COLUMN:YES;" SHORT_VERSION_FIGURE="YES" TYPE="FOREST_PLOT">
<CAPTION>
<P>Forest plot of comparison: 16 Child gender, outcome: 16.1 boys vs. girls.</P>
</CAPTION>
<FILE>iVBORw0KGgoAAAANSUhEUgAAAw8AAADQCAMAAAB2gq2DAAADAFBMVEUAAADAAAAAwAAAAMDg4ADA
AMAAwMD/gADAwMD/gICA/4CAgP/g4OBAAAAAQAAAAECAgID///8AAAALCwsWFhYhISEsLCw3NzdC
QkJNTU1YWFhjY2Nubm55eXmEhISPj4+ampqlpaWwsLC7u7vGxsbR0dHc3Nzn5+cAAAAAADMAAGYA
AJkAAMwAAP8AMwAAMzMAM2YAM5kAM8wAM/8AZgAAZjMAZmYAZpkAZswAZv8AmQAAmTMAmWYAmZkA
mcwAmf8AzAAAzDMAzGYAzJkAzMwAzP8A/wAA/zMA/2YA/5kA/8wA//8zAAAzADMzAGYzAJkzAMwz
AP8zMwAzMzMzM2YzM5kzM8wzM/8zZgAzZjMzZmYzZpkzZswzZv8zmQAzmTMzmWYzmZkzmcwzmf8z
zAAzzDMzzGYzzJkzzMwzzP8z/wAz/zMz/2Yz/5kz/8wz//9mAABmADNmAGZmAJlmAMxmAP9mMwBm
MzNmM2ZmM5lmM8xmM/9mZgBmZjNmZmZmZplmZsxmZv9mmQBmmTNmmWZmmZlmmcxmmf9mzABmzDNm
zGZmzJlmzMxmzP9m/wBm/zNm/2Zm/5lm/8xm//+ZAACZADOZAGaZAJmZAMyZAP+ZMwCZMzOZM2aZ
M5mZM8yZM/+ZZgCZZjOZZmaZZpmZZsyZZv+ZmQCZmTOZmWaZmZmZmcyZmf+ZzACZzDOZzGaZzJmZ
zMyZzP+Z/wCZ/zOZ/2aZ/5mZ/8yZ///MAADMADPMAGbMAJnMAMzMAP/MMwDMMzPMM2bMM5nMM8zM
M//MZgDMZjPMZmbMZpnMZszMZv/MmQDMmTPMmWbMmZnMmczMmf/MzADMzDPMzGbMzJnMzMzMzP/M
/wDM/zPM/2bM/5nM/8zM////AAD/ADP/AGb/AJn/AMz/AP//MwD/MzP/M2b/M5n/M8z/M///ZgD/
ZjP/Zmb/Zpn/Zsz/Zv//mQD/mTP/mWb/mZn/mcz/mf//zAD/zDP/zGb/zJn/zMz/zP///wD//zP/
/2b//5n//8z///9BjlLGAAAkg0lEQVR42u19fXBc13XfwS724+0CC9wFEIm0JJMEqnTiiZyAFEEQ
QCQvKLsK47JJZbd/VIqSzshu7VrNVPHYzSSyo6QyFXuSdKqksjOjUW1nakdxbUW04ymJRAYWFCEK
yihtWrH4oCgRoAhwLwBisdhdLND7vr/fvrefb8XzI7H79t17z73nvHvOPfe9e95tI4BAICQEUAQI
BOoDAoH6gEC8P/QhlUqFIrFiPUhPPhgej8+wGuSamstpbywSjvfq2qJrEpNEOMxNKa2PNb/JjuzE
w5FYnyM7kXCsV+W+qey00PgwUTx7LFEHussnfnLtjaH7YGLCF2wWN/Y2r+3e7HOSRGF9+IT848lj
4JemW6Hv5u61TVh3MmQT+cSxrPzjnuay01L+0hjsAuxFwgmIpYowk+Im48xSzlRJ9faRWDIzkeOt
UioV5wSbWwu6FaJ7NBNKxkeuwwwX7eb1Ix7l7wH2cWzUUJSEY5KYiYVDsVyYmVPBoApy8R+uj8ST
oRujROYjwz1IhGFAO9qvQgn6mMyjvQo7iXAkgfrgjBxEITF+Jn6kKwSvwEch9MDQtbeH76uSahTe
Un/89bv8Z03oVogdxiZcgk9Bavhlpv7QPhTLsK9fHt7sGtpUnCQIwn03ClvHSIGZU/6MKBf/XbNP
MV4YR0WZj28Ov1piX/cee69THe0noR02I4W3j9+U2ek+EueawU4L6UMqdfL8KtwLg/Ow/TKcYiK+
sQv7//rFXJV09yDJO7Hijw/18J81oVtFc9j/F2AIBi+z3xGYe419zUOi+JWcLIknX30FchefSEBJ
LibKxX9X7QWRnT2Zj5dgnufqHHyg9KLKzoU45AKJX2fZFNM3vwBHGt/cINci2nAQJhbX732vdPWu
T58+eOXPlkrnv7G0u3l95M1/31llL/jXmddPLx4E8f+n+ZoWa0K3QrTf9fppyHz3nRJrzGnWlvvg
099gX2uLx/d9eTMkSuK/PRX8vdNnn/p+/LYP8s3mmyzKpeS766awI/EhcdU1f3zf44ltkZ1/uA6X
T5Ofe/f6bXfJ7LTz7Ew1np2W8pcyQoMzGWiD0OhHxkLAXfu7c8e3qqT6HNxtPFUTupV2IDY5gP/N
TP00zylAWvyiSw/PjMgOxFjHsQNwEt55S3shBbn4DtuMFxiAkMyH9JVZ/rvBEVnCHHf8AGThyiXd
xc40o3O22PwhAGGY7Wcuf5i5ExGIPRTcqboTXEtvZbr1p2pCt0LEBpI3Mg+krzFuZw8KHWrgAN9n
HvrNK2zSIIGez7HJaL5f7GD8GUkuvsO19AOZYm6AynyEoP+gIOHA0/Crcqb16e3lAHTOssMpkZ0o
9B9iPKG/ZO8vHXyXW9oILn9+YW5lHTbeu2t6A7b+WTqy1FGlIf/a3377meLSak50mQR/qSZ0K8TW
leJXv9oefwp2Vt6+tg8Wd1a3n30TFqd/P/cH1+JbgiRYI+PHbnCjvxbYzzyPuT/cYackufgOXyOl
ZyKB+W2Q+Jh6qhBiXG1ltsJXp4IyOx1DX4jOh3qWYfHP/uSPijw7c1PHLm40vrltrbmeLwP7j5/h
AIFAfeCH091AdA2vHqL2s7eWxDb48d4iouWB6/kQCNQHBAL1AYFAfUAg3ELz/CHzbFvw/uvpb/Tu
7WhzpA4u2hWe+fqJq+3RrWD5nB6ROsjDklovFMvln/xu0bLxTlT1PDsQ19SvJ34pmPmj+66unC4+
sFQypktH+rYzupeCk29LpIUsSgmWdjUYzgWtWmMr5GIgcv/Ca9/IvCa0t3u3Iw8dHTmJv2BwZydY
uytklJATJ++GwmTLGydd0L5DT8/MC5x0Qec27G2HJE4Cwd94pV6caMeHbx7tLLw89Atwz7Dbwh8Z
/1Zhbegz9WjXxITNInh+fbxFbu2i+SeHvFMddmqKlrhl/Tx24O4RGL2bfYc0BZ3b/i34p7a1FtaH
O73JrH088cXxE9APF3g2t9/ehpmdjNi/NoLL58a762hXb3PgpHh2eNMbtZ6j52LjBP4JnOI5ySe2
ociJhrtvI3htfbZ+nGj04fPsUnITvBqKK9DZn7hmnUv1QTElrAV4IsKvSk+lOoTWFeFnWImvy7kB
uh7kijATi3YLsQSxGEAiEu4COUMq9byHELfeVJx9xlO9jMYTGVY4GYs8L6yPF2IBli2KCDEAET5L
MR6OcJOWVDvYZ0eql8/LUyXxSE6iGg7HHVon8C7kLLL6uaQhmckIJtlfH4QyMm1ZFnwUW2RSKKvF
[truncated: 183,534 more chars]
